# Supplementary material for: Crystal structure of 2-(2,5-di­meth­oxy­phen­yl)benzo[d]thia­zole
Source: Acta Crystallogr E Crystallogr Commun. 2022 Mar 31;78(Pt 4):445–8. doi: 10.1107/S2056989022003279 (PMC8983990; doi:10.1107/S2056989022003279)
Supplement: Supplementary file 1 [file e-78-00445-sup1.cif]

##############################################################################
#                                                                            #
# This CIF contains the data in a paper accepted for publication in          #
# Acta Crystallographica Section E. It conforms to the requirements of       #
# Notes for Authors for Acta Crystallographica Section E, and has been       #
# peer reviewed under the auspices of the IUCr Commission on Journals.       #
#                                                                            #
# Full details of the Crystallographic Information File format               #
# are given in the paper "The Crystallographic Information File (CIF):       #
# a New Standard Archive File for Crystallography" by S. R. Hall, F. H.      #
# Allen and I. D. Brown [Acta Cryst. (1991), A47, 655-685].                  #
#                                                                            #
# The current version of the core CIF dictionary is obtainable from          #
# ftp://ftp.iucr.org/pub/cif_core.dic.                                       #
#                                                                            #
# Software is freely available for graphical display of the structure(s)     #
# in this CIF. For information consult the CIF software page                 #
# http://www.iucr.org/resources/cif/software.                                #
#                                                                            #
# This file may be used for bona fide research purposes within the           #
# scientific community so long as proper attribution is given to the journal # 
# article from which it was obtained.                                        #
#                                                                            #
##############################################################################
data_I
_audit_creation_method     'SHELXL-2018/3'
_chemical_name_systematic
;
2-(2,5-Dimethoxyphenyl)benzo[<i>d</i>]thiazole
;
_chemical_name_common     ?
_chemical_formula_moiety     'C15 H13 N O2 S'
_chemical_formula_sum     'C15 H13 N O2 S'
_chemical_formula_iupac     'C15 H13 N O2 S'
_chemical_formula_weight     271.32
_chemical_melting_point     ?
_space_group_crystal_system     monoclinic
_space_group_name_H-M_alt     'P 21/c'
_space_group_name_Hall     '-P 2ybc'
loop_
    _space_group_symop_operation_xyz
    'x, y, z'
    '-x, y+1/2, -z+1/2'
    '-x, -y, -z'
    'x, -y-1/2, z-1/2'
_cell_length_a     14.6666(2)
_cell_length_b     13.8922(2)
_cell_length_c     6.26063(10)
_cell_angle_alpha     90
_cell_angle_beta     100.1273(14)
_cell_angle_gamma     90
_cell_volume     1255.74(3)
_cell_formula_units_Z     4
_cell_measurement_reflns_used     88513
_cell_measurement_theta_min     2.8080
_cell_measurement_theta_max     38.3970
_cell_measurement_temperature     100(2)
_exptl_crystal_description     block
_exptl_crystal_colour     colourless
_exptl_crystal_size_max     0.22
_exptl_crystal_size_mid     0.22
_exptl_crystal_size_min     0.15
_exptl_crystal_density_diffrn     1.435
_exptl_crystal_density_meas     ?
_exptl_crystal_density_method     ?
_exptl_crystal_F_000     568
_exptl_absorpt_coefficient_mu     0.254
_exptl_absorpt_correction_type     multi-scan
_exptl_absorpt_process_details
;
(CrysAlisPro; Rigaku OD, 2021)
;
_exptl_absorpt_correction_T_min     0.92651
_exptl_absorpt_correction_T_max     1.00000
_diffrn_ambient_temperature     100(2)
_diffrn_source     'micro-focus sealed X-ray tube'
_diffrn_radiation_type     MoK\a
_diffrn_radiation_wavelength     0.71073
_diffrn_measurement_device_type     'XtaLAB Synergy, HyPix'
_diffrn_measurement_method     '\w scans'
_diffrn_detector_area_resol_mean     10.0000
_diffrn_reflns_number     123768
_diffrn_reflns_av_R_equivalents     0.0231
_diffrn_reflns_av_unetI/netI     0.0088
_diffrn_reflns_theta_min     2.034
_diffrn_reflns_theta_max     38.259
_diffrn_reflns_theta_full     37.500
_diffrn_measured_fraction_theta_max     0.971
_diffrn_measured_fraction_theta_full     0.999
_diffrn_reflns_limit_h_min     -24
_diffrn_reflns_limit_h_max     25
_diffrn_reflns_limit_k_min     -23
_diffrn_reflns_limit_k_max     23
_diffrn_reflns_limit_l_min     -10
_diffrn_reflns_limit_l_max     10
_refine_special_details     ?
_reflns_number_total     6759
_reflns_number_gt     6156
_reflns_threshold_expression     'I > 2\s(I)'
_refine_ls_structure_factor_coef     Fsqd
_refine_ls_matrix_type     full
_refine_ls_R_factor_all     0.0302
_refine_ls_R_factor_gt     0.0272
_refine_ls_wR_factor_gt     0.0820
_refine_ls_wR_factor_ref     0.0838
_refine_ls_goodness_of_fit_ref     1.035
_refine_ls_restrained_S_all     1.035
_refine_ls_number_reflns     6759
_refine_ls_number_parameters     174
_refine_ls_number_restraints     0
_refine_ls_hydrogen_treatment     constr
_refine_ls_weighting_scheme     calc
_refine_ls_weighting_details
              'w=1/[\s^2^(Fo^2^)+(0.0489P)^2^+0.2455P] where P=(Fo^2^+2Fc^2^)/3'
_atom_sites_solution_hydrogens     geom
_atom_sites_solution_primary     dual
_atom_sites_solution_secondary     ?
_refine_ls_shift/su_max     0.001
_refine_ls_shift/su_mean     0.000
_refine_diff_density_max     0.617
_refine_diff_density_min     -0.192
_refine_ls_extinction_method     none
_refine_ls_extinction_coef     .
loop_
    _atom_type_symbol
    _atom_type_description
    _atom_type_scat_dispersion_real
    _atom_type_scat_dispersion_imag
    _atom_type_scat_source
    'C' 'C' 0.0033 0.0016
                         'International Tables Vol C Tables 4.2.6.8 and 6.1.1.4'
    'H' 'H' 0.0000 0.0000
                         'International Tables Vol C Tables 4.2.6.8 and 6.1.1.4'
    'N' 'N' 0.0061 0.0033
                         'International Tables Vol C Tables 4.2.6.8 and 6.1.1.4'
    'O' 'O' 0.0106 0.0060
                         'International Tables Vol C Tables 4.2.6.8 and 6.1.1.4'
    'S' 'S' 0.1246 0.1234
                         'International Tables Vol C Tables 4.2.6.8 and 6.1.1.4'
_computing_data_collection
;
CrysAlisPro (Rigaku OD, 2021)
;
_computing_cell_refinement
;
CrysAlisPro (Rigaku OD, 2021)
;
_computing_data_reduction
;
CrysAlisPro (Rigaku OD, 2021)
;
_computing_structure_solution
;
SHELXT (Sheldrick, 2015a)
;
_computing_structure_refinement
;
<i>SHELXL2018/3</i> (Sheldrick, 2015b)
;
_computing_molecular_graphics
;
XP (Siemens, 1994)
;
_computing_publication_material
;
<i>SHELXL2018/3</i> (Sheldrick, 2015b)
;
loop_
    _atom_site_type_symbol
    _atom_site_label
    _atom_site_fract_x
    _atom_site_fract_y
    _atom_site_fract_z
    _atom_site_U_iso_or_equiv
    _atom_site_adp_type
    _atom_site_calc_flag
    _atom_site_occupancy
    _atom_site_disorder_assembly
    _atom_site_disorder_group
    S S1 0.13465(2) 0.49165(2) 0.34350(2) 0.01451(4) Uani d 1 . .
    C C2 0.24674(4) 0.47726(4) 0.28209(8) 0.01188(8) Uani d 1 . .
    N N3 0.31247(3) 0.52002(3) 0.41668(7) 0.01347(7) Uani d 1 . .
    C C3A 0.27752(4) 0.56826(4) 0.57771(8) 0.01360(8) Uani d 1 . .
    C C4 0.33134(4) 0.62033(4) 0.74630(9) 0.01695(9) Uani d 1 . .
    H H4 0.396755 0.623486 0.758537 0.020 Uiso calc 1 . .
    C C5 0.28692(5) 0.66707(4) 0.89466(9) 0.01963(10) Uani d 1 . .
    H H5 0.322334 0.703577 1.008219 0.024 Uiso calc 1 . .
    C C6 0.19042(5) 0.66133(5) 0.87976(10) 0.02095(11) Uani d 1 . .
    H H6 0.161650 0.694472 0.982862 0.025 Uiso calc 1 . .
    C C7 0.13610(5) 0.60805(4) 0.71696(10) 0.01924(10) Uani d 1 . .
    H H7 0.071002 0.603042 0.709129 0.023 Uiso calc 1 . .
    C C7A 0.18087(4) 0.56196(4) 0.56475(9) 0.01468(8) Uani d 1 . .
    C C11 0.26660(3) 0.42388(3) 0.09270(8) 0.01131(7) Uani d 1 . .
    C C12 0.19879(3) 0.37320(4) -0.05164(8) 0.01179(8) Uani d 1 . .
    C C13 0.22303(4) 0.32478(4) -0.22766(8) 0.01295(8) Uani d 1 . .
    H H13 0.177114 0.290066 -0.323243 0.016 Uiso calc 1 . .
    C C14 0.31402(4) 0.32648(4) -0.26592(8) 0.01283(8) Uani d 1 . .
    H H14 0.329903 0.293120 -0.386674 0.015 Uiso calc 1 . .
    C C15 0.38132(3) 0.37743(4) -0.12577(8) 0.01215(8) Uani d 1 . .
    C C16 0.35765(4) 0.42522(4) 0.05254(8) 0.01240(8) Uani d 1 . .
    H H16 0.404004 0.459248 0.148423 0.015 Uiso calc 1 . .
    O O1 0.11061(3) 0.37347(3) -0.00594(7) 0.01587(7) Uani d 1 . .
    C C17 0.04056(4) 0.32676(5) -0.15693(10) 0.01998(10) Uani d 1 . .
    H H17A 0.036645 0.356648 -0.300050 0.030 Uiso calc 1 . .
    H H17B -0.019153 0.333071 -0.108453 0.030 Uiso calc 1 . .
    H H17C 0.056005 0.258430 -0.166186 0.030 Uiso calc 1 . .
    O O2 0.47191(3) 0.38509(3) -0.15047(7) 0.01691(8) Uani d 1 . .
    C C18 0.49545(4) 0.34434(5) -0.34295(10) 0.01952(10) Uani d 1 . .
    H H18A 0.454902 0.371139 -0.470203 0.029 Uiso calc 1 . .
    H H18B 0.487554 0.274329 -0.340465 0.029 Uiso calc 1 . .
    H H18C 0.560067 0.359596 -0.350301 0.029 Uiso calc 1 . .
loop_
    _atom_site_aniso_label
    _atom_site_aniso_U_11
    _atom_site_aniso_U_22
    _atom_site_aniso_U_33
    _atom_site_aniso_U_12
    _atom_site_aniso_U_13
    _atom_site_aniso_U_23
    S1 0.01415(6) 0.01602(6) 0.01373(6) 0.00148(4) 0.00352(4) -0.00175(4)
    C2 0.01436(18) 0.01083(17) 0.01076(17) 0.00014(14) 0.00307(14) 0.00011(13)
    N3 0.01641(18) 0.01302(17) 0.01139(16) -0.00157(13) 0.00354(13) -0.00175(13)
    C3A 0.0193(2) 0.01086(18) 0.01120(17) -0.00042(15) 0.00426(15) -0.00038(14)
    C4 0.0236(2) 0.0142(2) 0.01336(19) -0.00312(17) 0.00403(17) -0.00254(15)
    C5 0.0314(3) 0.0140(2) 0.0142(2) -0.00201(19) 0.00606(19) -0.00317(16)
    C6 0.0321(3) 0.0161(2) 0.0167(2) 0.0025(2) 0.0097(2) -0.00306(17)
    C7 0.0239(2) 0.0180(2) 0.0176(2) 0.00356(19) 0.00846(19) -0.00219(18)
    C7A 0.0190(2) 0.01267(19) 0.01312(18) 0.00175(15) 0.00489(15) -0.00059(15)
    C11 0.01340(17) 0.01037(17) 0.01029(16) 0.00010(13) 0.00241(13) -0.00034(13)
    C12 0.01206(17) 0.01134(18) 0.01187(17) 0.00064(13) 0.00182(14) -0.00025(13)
    C13 0.01318(18) 0.01267(18) 0.01268(18) 0.00015(14) 0.00138(14) -0.00222(14)
    C14 0.01418(18) 0.01223(18) 0.01217(18) 0.00012(14) 0.00257(14) -0.00183(14)
    C15 0.01276(18) 0.01177(18) 0.01232(17) -0.00073(14) 0.00333(14)
                                                                    -0.00073(14)
    C16 0.01365(18) 0.01212(18) 0.01161(17) -0.00128(14) 0.00273(14)
                                                                    -0.00118(14)
    O1 0.01170(15) 0.01927(18) 0.01672(16) -0.00048(12) 0.00270(12) -0.00411(13)
    C17 0.01240(19) 0.0272(3) 0.0192(2) -0.00078(18) -0.00011(17) -0.0035(2)
    O2 0.01379(16) 0.02132(19) 0.01681(17) -0.00358(13) 0.00599(13) -0.00600(14)
    C18 0.0175(2) 0.0238(3) 0.0190(2) -0.00194(19) 0.00813(18) -0.00580(19)
_geom_special_details
;
 All esds (except the esd in the dihedral angle between two l.s. planes)
 are estimated using the full covariance matrix.  The cell esds are taken
 into account individually in the estimation of esds in distances, angles
 and torsion angles; correlations between esds in cell parameters are only
 used when they are defined by crystal symmetry.  An approximate (isotropic)
 treatment of cell esds is used for estimating esds involving l.s. planes.
 Least-squares planes (x,y,z in crystal coordinates) and deviations from them
 (* indicates atom used to define plane)
 - 0.2606 (0.0025) x + 11.3686 (0.0009) y - 3.5208 (0.0006) z = 4.3561 (0.0009)
 * -0.0113 (0.0003)  S1
 *  0.0122 (0.0004)  C2
 *  0.0073 (0.0004)  N3
 * -0.0022 (0.0005)  C3A
 * -0.0178 (0.0004)  C4
 *  0.0029 (0.0005)  C5
 *  0.0151 (0.0005)  C6
 * -0.0033 (0.0005)  C7
 * -0.0029 (0.0005)  C7A
 Rms deviation of fitted atoms =   0.0101
 - 1.6150 (0.0031) x + 11.4261 (0.0017) y - 3.3180 (0.0011) z = 4.1087 (0.0012)
 Angle to previous plane (with approximate esd) =  5.381 ( 0.023 )
 * -0.0035 (0.0003)  C11
 *  0.0058 (0.0004)  C12
 * -0.0025 (0.0004)  C13
 * -0.0031 (0.0004)  C14
 *  0.0054 (0.0004)  C15
 * -0.0020 (0.0004)  C16
   -0.0003 (0.0008)  O1
    0.0801 (0.0011)  C17
    0.0285 (0.0008)  O2
    0.1636 (0.0010)  C18
 Rms deviation of fitted atoms =   0.0040
;
loop_
    _geom_bond_atom_site_label_1
    _geom_bond_atom_site_label_2
    _geom_bond_site_symmetry_2
    _geom_bond_distance
    _geom_bond_publ_flag
    S1 C7A . 1.7327(6) y
    S1 C2 . 1.7642(5) y
    C2 N3 . 1.3064(7) y
    C2 C11 . 1.4704(7) ?
    N3 C3A . 1.3820(7) y
    C3A C4 . 1.4027(8) ?
    C3A C7A . 1.4082(8) y
    C4 C5 . 1.3862(8) ?
    C5 C6 . 1.4043(10) ?
    C6 C7 . 1.3912(9) ?
    C7 C7A . 1.4032(8) ?
    C11 C16 . 1.4017(7) ?
    C11 C12 . 1.4091(7) ?
    C12 O1 . 1.3728(6) ?
    C12 C13 . 1.3896(7) ?
    C13 C14 . 1.3969(7) ?
    C14 C15 . 1.3930(7) ?
    C15 O2 . 1.3686(6) ?
    C15 C16 . 1.3941(7) ?
    O1 C17 . 1.4243(7) ?
    O2 C18 . 1.4276(7) ?
    C4 H4 . 0.9500 ?
    C5 H5 . 0.9500 ?
    C6 H6 . 0.9500 ?
    C7 H7 . 0.9500 ?
    C13 H13 . 0.9500 ?
    C14 H14 . 0.9500 ?
    C16 H16 . 0.9500 ?
    C17 H17A . 0.9800 ?
    C17 H17B . 0.9800 ?
    C17 H17C . 0.9800 ?
    C18 H18A . 0.9800 ?
    C18 H18B . 0.9800 ?
    C18 H18C . 0.9800 ?
loop_
    _geom_angle_atom_site_label_1
    _geom_angle_atom_site_label_2
    _geom_angle_atom_site_label_3
    _geom_angle_site_symmetry_1
    _geom_angle_site_symmetry_3
    _geom_angle
    _geom_angle_publ_flag
    C7A S1 C2 . . 89.40(3) y
    N3 C2 C11 . . 121.40(5) ?
    N3 C2 S1 . . 114.72(4) y
    C11 C2 S1 . . 123.86(4) ?
    C2 N3 C3A . . 111.39(5) y
    N3 C3A C4 . . 124.55(5) ?
    N3 C3A C7A . . 115.25(5) y
    C4 C3A C7A . . 120.20(5) ?
    C5 C4 C3A . . 118.50(6) ?
    C4 C5 C6 . . 121.05(6) ?
    C7 C6 C5 . . 121.30(5) ?
    C6 C7 C7A . . 117.66(6) ?
    C7 C7A C3A . . 121.26(5) ?
    C7 C7A S1 . . 129.51(5) ?
    C3A C7A S1 . . 109.23(4) y
    C16 C11 C12 . . 118.61(4) ?
    C16 C11 C2 . . 117.91(4) ?
    C12 C11 C2 . . 123.47(4) ?
    O1 C12 C13 . . 123.26(5) ?
    O1 C12 C11 . . 116.71(4) ?
    C13 C12 C11 . . 120.02(5) ?
    C12 C13 C14 . . 120.88(5) ?
    C15 C14 C13 . . 119.54(5) ?
    O2 C15 C14 . . 124.24(5) ?
    O2 C15 C16 . . 115.90(4) ?
    C14 C15 C16 . . 119.85(5) ?
    C15 C16 C11 . . 121.10(5) ?
    C12 O1 C17 . . 117.16(4) ?
    C15 O2 C18 . . 116.63(4) ?
    C5 C4 H4 . . 120.7 ?
    C3A C4 H4 . . 120.7 ?
    C4 C5 H5 . . 119.5 ?
    C6 C5 H5 . . 119.5 ?
    C7 C6 H6 . . 119.4 ?
    C5 C6 H6 . . 119.4 ?
    C6 C7 H7 . . 121.2 ?
    C7A C7 H7 . . 121.2 ?
    C12 C13 H13 . . 119.6 ?
    C14 C13 H13 . . 119.6 ?
    C15 C14 H14 . . 120.2 ?
    C13 C14 H14 . . 120.2 ?
    C15 C16 H16 . . 119.5 ?
    C11 C16 H16 . . 119.5 ?
    O1 C17 H17A . . 109.5 ?
    O1 C17 H17B . . 109.5 ?
    H17A C17 H17B . . 109.5 ?
    O1 C17 H17C . . 109.5 ?
    H17A C17 H17C . . 109.5 ?
    H17B C17 H17C . . 109.5 ?
    O2 C18 H18A . . 109.5 ?
    O2 C18 H18B . . 109.5 ?
    H18A C18 H18B . . 109.5 ?
    O2 C18 H18C . . 109.5 ?
    H18A C18 H18C . . 109.5 ?
    H18B C18 H18C . . 109.5 ?
loop_
    _geom_torsion_atom_site_label_1
    _geom_torsion_atom_site_label_2
    _geom_torsion_atom_site_label_3
    _geom_torsion_atom_site_label_4
    _geom_torsion_site_symmetry_1
    _geom_torsion_site_symmetry_2
    _geom_torsion_site_symmetry_3
    _geom_torsion_site_symmetry_4
    _geom_torsion
    _geom_torsion_publ_flag
    C7A S1 C2 N3 . . . . 0.85(4) ?
    C7A S1 C2 C11 . . . . -177.67(4) ?
    C11 C2 N3 C3A . . . . 177.97(4) ?
    S1 C2 N3 C3A . . . . -0.60(6) ?
    C2 N3 C3A C4 . . . . 179.57(5) ?
    C2 N3 C3A C7A . . . . -0.08(7) ?
    N3 C3A C4 C5 . . . . 178.64(5) ?
    C7A C3A C4 C5 . . . . -1.73(8) ?
    C3A C4 C5 C6 . . . . 1.12(9) ?
    C4 C5 C6 C7 . . . . 0.50(10) ?
    C5 C6 C7 C7A . . . . -1.46(9) ?
    C6 C7 C7A C3A . . . . 0.83(9) ?
    C6 C7 C7A S1 . . . . -179.51(5) ?
    N3 C3A C7A C7 . . . . -179.57(5) ?
    C4 C3A C7A C7 . . . . 0.76(8) ?
    N3 C3A C7A S1 . . . . 0.70(6) ?
    C4 C3A C7A S1 . . . . -178.96(4) ?
    C2 S1 C7A C7 . . . . 179.48(6) ?
    C2 S1 C7A C3A . . . . -0.82(4) ?
    N3 C2 C11 C16 . . . . -3.97(7) ?
    S1 C2 C11 C16 . . . . 174.46(4) ?
    N3 C2 C11 C12 . . . . 177.18(5) ?
    S1 C2 C11 C12 . . . . -4.38(7) ?
    C16 C11 C12 O1 . . . . 179.80(5) ?
    C2 C11 C12 O1 . . . . -1.36(7) ?
    C16 C11 C12 C13 . . . . 0.89(7) ?
    C2 C11 C12 C13 . . . . 179.73(5) ?
    O1 C12 C13 C14 . . . . -179.65(5) ?
    C11 C12 C13 C14 . . . . -0.81(8) ?
    C12 C13 C14 C15 . . . . -0.03(8) ?
    C13 C14 C15 O2 . . . . -178.84(5) ?
    C13 C14 C15 C16 . . . . 0.78(8) ?
    O2 C15 C16 C11 . . . . 178.96(5) ?
    C14 C15 C16 C11 . . . . -0.69(8) ?
    C12 C11 C16 C15 . . . . -0.14(7) ?
    C2 C11 C16 C15 . . . . -179.05(5) ?
    C13 C12 O1 C17 . . . . -4.35(8) ?
    C11 C12 O1 C17 . . . . 176.78(5) ?
    C14 C15 O2 C18 . . . . 5.35(8) ?
    C16 C15 O2 C18 . . . . -174.28(5) ?
loop_
    _geom_hbond_atom_site_label_D
    _geom_hbond_atom_site_label_H
    _geom_hbond_atom_site_label_A
    _geom_hbond_site_symmetry_A
    _geom_hbond_distance_DH
    _geom_hbond_distance_HA
    _geom_hbond_distance_DA
    _geom_hbond_angle_DHA
    _geom_hbond_publ_flag
    C13 H13 O1 4_565 0.95 2.65 3.5113(7) 151 yes
    C18 H18C N3 3_665 0.98 2.60 3.4867(8) 151 yes
_shelx_space_group_comment
;
The symmetry employed for this shelxl refinement is uniquely defined
by the following loop, which should always be used as a source of
symmetry information in preference to the above space-group names.
They are only intended as comments.
;
_shelx_estimated_absorpt_T_min     0.946
_shelx_estimated_absorpt_T_max     0.963
_shelx_hkl_file
;
   0   0  -1 0.68495 0.59260   5
   0   0  -1 0.71596 0.76974   3
   0   0  -1 0.27110 0.90501  26
   0   0   1 1.00216 0.93226  27
   0   0   1 0.33624 0.96097  26
   0   0   1 1.42251 0.75068  24
   0   0   1 0.97708 0.87900  10
   0   0  -1-0.95266 1.16996  19
   0   0   1 1.26719 0.84021  17
   0   0  -1-0.09932 1.09775  16
   0   0   1 0.10299 0.97685  16
   0   0   1 0.10125 0.98278  14
   0   0  -1 0.89916 0.95093  12
   0   0   1 0.31167 0.76231  11
   0   0  -2 1963.02 43.6193   5
   0   0   2 2023.71 43.6360   5
   0   0  -2 2032.15 44.4724   3
   0   0  -2 2008.34 44.8305  26
   0   0  -2 2048.24 43.9875  24
   0   0   2 1979.40 43.6311  23
   0   0   2 1951.03 44.0755  24
   0   0   2 2019.04 44.2511  10
   0   0  -2 1919.69 44.3489  17
   0   0   2 1931.36 44.1740  17
   0   0   2 2070.20 45.2238  16
   0   0  -2 1985.48 44.0482  11
   0   0  -2 2041.33 44.7061  12
   0   0   2 1967.60 45.0998  14
   0   0   2 2024.82 43.8816  11
   0   0   2 1968.77 44.9548  12
   0   0   3 0.15427 1.60443   5
   0   0  -3 0.47586 1.48382   5
   0   0   3 0.27236 0.70422   4
   0   0  -3-0.24509 1.80245   3
   0   0  -3 0.22935 2.16029  27
   0   0   3 2.95299 1.84993  25
   0   0  -3-0.88854 2.01276  26
   0   0   3 0.77529 1.69223  23
   0   0  -3 0.94546 1.97761  24
   0   0   3-0.85216 1.61013  24
   0   0   3-0.43015 2.10744  10
   0   0  -3 2.00721 2.01367  10
   0   0  -3 1.44642 2.06712  17
   0   0   3 1.70469 2.12720  17
   0   0   3 1.30258 2.43483  16
   0   0   3 0.68368 2.34336  15
   0   0   3 0.32768 2.38251  14
   0   0  -3-0.80037 2.77465  14
   0   0  -3 3.35462 2.48814  12
   0   0   3 0.17813 1.86813  11
   0   0  -3 0.80662 1.61079  11
   0   0   3 0.61841 2.03098  12
   0   0  -4 2570.73 56.3141   5
   0   0   4 2490.01 56.1353   5
   0   0  -4 2486.55 54.3866   7
   0   0  -4 2484.14 57.9291   3
   0   0  -4 2521.58 59.1451  26
   0   0   4 2495.81 58.0399  25
   0   0   4 2488.85 56.1461  23
   0   0   4 2502.34 57.3772  24
   0   0  -4 2617.58 56.9209  24
   0   0  -4 2497.28 54.9200   9
   0   0  -4 2553.50 58.2015  10
   0   0   4 2599.49 57.4010  10
   0   0  -4 2586.01 57.9821  17
   0   0   4 2478.59 57.1891  17
   0   0   4 2579.98 59.6772  16
   0   0   4 2496.32 59.6010  14
   0   0  -4 2526.52 57.1510  11
   0   0   4 2511.48 59.3503  12
   0   0  -5 0.10135 0.82867   7
   0   0  -5 0.19660 0.77774   7
   0   0   5 1.23638 2.55722   5
   0   0  -5 0.25912 2.08939   5
   0   0  -5 1.67132 2.82071   3
   0   0   5 1.31401 2.79475  25
   0   0  -5 4.87379 3.37709  26
   0   0   5-1.10608 2.66528  24
   0   0   5-0.24282 2.52532  23
   0   0  -5-1.02644 2.75889  11
   0   0  -5 1.17841 1.47551   9
   0   0  -5 1.27667 1.40162   9
   0   0  -5 0.44320 2.95179  10
   0   0  -5-1.21346 3.16878  17
   0   0   5 10.4935 3.90922  16
   0   0   5 3.38669 3.17289  12
   0   0   5-0.58930 3.43763  14
   0   0  -6 20.2865 3.40363   5
   0   0  -6 24.9718 5.20347  26
   0   0   6 24.3475 4.72072  25
   0   0  -6 27.0308 4.16545  11
   0   0  -6 20.7273 1.54586   9
   0   0  -6 27.1675 4.85274  10
   0   0  -6 22.2366 1.57969   9
   0   0  -6 22.7561 4.70506   3
   0   0  -6 23.5148 4.43614  17
   0   0   6 30.5395 4.38907  21
   0   0   6 23.1211 5.30504  16
   0   0   6 18.3950 4.86294  12
   0   0   6 34.3699 5.91582  14
   0   0  -7-3.33268 4.43678   6
   0   0  -7 0.59107 4.06927   3
   0   0   7 1.28735 4.19804  25
   0   0  -7 2.35580 3.65442  11
   0   0  -7 1.93732 4.08962  10
   0   0  -7-3.85952 5.31848  20
   0   0   7 4.25304 3.70211  21
   0   0  -7 2.18341 3.94599  17
   0   0   7 4.34484 5.11411  16
   0   0   7-1.74749 5.31960  14
   0   0   7 1.73009 4.62293  12
   0   0  -8 84.2131 7.79624   6
   0   0  -8 106.762 10.7410   2
   0   0  -8 86.2127 7.79729   3
   0   0   8 99.5926 8.54279  25
   0   0   8 89.7576 7.22000  21
   0   0  -8 84.5200 8.38652  10
   0   0  -8 71.8800 6.68567  11
   0   0  -8 108.866 11.2477  20
   0   0  -8 105.445 7.99234  17
   0   0   8 80.3493 9.85851  16
   0   0   8 96.9766 10.1461  12
   0   0   8 86.3062 8.76029  13
   0   0   8 82.0503 9.97757  14
   0   0  -9 3.82085 5.20633   6
   0   0  -9-2.19242 5.94761   3
   0   0  -9 2.38021 6.68979   2
   0   0  -9 5.73176 6.66391  10
   0   0   9 6.46246 5.87345  25
   0   0  -9 1.24414 7.69781  20
   0   0  -9-4.85825 5.37664  17
   0   0   9 1.15823 7.22289  16
   0   0   9 0.95975 6.16936  13
   0   0   9-4.71371 6.93532  12
   0   0  10 510.461 22.7797  13
   0   0  10 511.280 24.7585  12
   0   0 -10 526.167 21.5329  10
   0   0 -10 532.746 25.4085  20
   0   0  10 572.647 25.8771  16
   0   0 -10 517.775 24.6958   2
   0   1   1 258.720 6.24392   4
   0   1  -1 261.521 6.74082   5
   0   1  -1 273.665 7.19408   2
   0  -1   1 265.955 6.91883   3
   0   1  -1 257.162 6.91800   3
   0   1  -1 260.679 6.96337  26
   0  -1   1 254.975 6.82891  26
   0   1   1 266.359 6.98343  27
   0  -1  -1 264.550 6.91042  27
   0  -1  -1 258.289 6.62682  26
   0  -1  -1 262.250 6.79283  24
   0   1  -1 264.115 6.77458  23
   0   1   1 260.184 6.84330  24
   0  -1  -1 249.009 6.87959  10
   0   1   1 267.722 6.87778  10
   0  -1   1 258.667 6.42392  10
   0  -1   1 263.612 6.94604  19
   0   1   1 260.312 6.65855  21
   0  -1   1 258.104 6.32952  17
   0   1   1 254.099 6.94378  17
   0   1   1 257.659 7.05656  16
   0  -1   1 268.697 6.89094  16
   0  -1  -1 259.318 6.99907  16
   0  -1  -1 266.823 6.66498  15
   0  -1   1 252.881 6.79482  12
   0  -1   1 253.181 6.75792  14
   0   1   1 255.757 6.88660  12
   0   1   1 260.857 7.22719  14
   0  -1  -1 267.635 6.84842  12
   0  -1   1 271.185 6.29895  11
   0  -1  -1 256.987 7.13375  14
   0   1  -2 163.947 4.11831   7
   0  -1  -2 162.140 4.40550   5
   0   1   2 163.307 4.46286   5
   0   1  -2 155.977 5.23187   5
   0   1   2 164.141 4.36300   4
   0  -1   2 158.690 5.18440   5
   0  -1  -2 168.246 5.37506   3
   0  -1  -2 161.961 4.34582   4
   0   1  -2 159.069 5.66817   3
   0   1  -2 165.309 5.30709  27
   0  -1  -2 169.293 5.67663  26
   0   1   2 165.982 5.83025  27
   0  -1   2 161.579 5.68148  26
   0   1  -2 163.279 5.90736  26
   0   1   2 150.358 5.06311  25
   0  -1   2 157.729 5.14984  23
   0   1  -2 172.297 4.95223  24
   0  -1   2 165.681 4.97615  24
   0   1   2 158.973 5.46831  24
   0   1   2 164.735 5.56215  10
   0   1  -2 164.536 5.35027  10
   0  -1   2 174.625 5.29868  10
   0  -1   2 167.948 5.14908  17
   0  -1  -2 176.394 6.24331  19
   0   1   2 166.637 5.32285  21
   0   1  -2 165.871 5.20032  17
   0   1   2 172.294 5.74181  17
   0  -1   2 166.829 5.88148  16
   0   1   2 164.843 5.39165  15
   0   1   2 163.993 6.07329  16
   0  -1  -2 169.373 6.04784  16
   0   1   2 161.157 5.82676  12
   0  -1   2 164.081 5.83017  14
   0   1  -2 169.829 5.01508  11
   0   1   2 159.047 6.16639  14
   0  -1   2 164.712 4.90245  11
   0  -1  -2 162.930 5.68951  12
   0   1  -2 154.343 5.55437  14
   0  -1   2 167.043 5.88376  12
   0   1   3 4767.89 101.866   4
   0  -1   3 4684.29 103.554   5
   0  -1  -3 4799.72 102.596   5
   0   1  -3 4708.27 101.622   7
   0   1  -3 4800.79 103.791   5
   0   1   3 4697.41 102.595   5
   0  -1   3 4746.85 101.639   4
   0  -1  -3 4746.83 104.196   3
   0   1  -3 4884.49 104.902   3
   0   1   3 5045.13 104.452  26
   0   1  -3 4904.93 104.143  27
   0   1  -3 4745.40 105.386  26
   0  -1   3 4849.63 104.968  25
   0   1   3 4766.09 104.031  25
   0  -1  -3 4689.30 104.882  26
   0  -1  -3 4761.43 104.026  24
   0   1  -3 4787.06 103.344  24
   0  -1   3 4779.78 103.520  23
   0   1   3 4781.72 104.420  24
   0  -1   3 4604.84 103.482  24
   0  -1   3 4856.66 103.858  10
   0   1   3 4766.06 104.334  10
   0  -1  -3 4725.36 104.807  10
   0   1  -3 4935.95 104.329  10
   0   1  -3 4757.92 103.946  17
   0  -1  -3 4721.26 104.868  17
   0   1  -3 4683.43 105.168  19
   0  -1   3 4694.47 103.635  17
   0   1   3 4705.71 104.353  17
   0  -1  -3 4858.11 105.496  19
   0   1   3 4828.16 104.186  15
   0   1  -3 4749.48 104.942  16
   0  -1   3 4927.96 105.560  16
   0   1   3 4859.20 105.847  16
   0  -1  -3 4767.35 105.150  16
   0  -1   3 4886.63 105.445  12
   0  -1   3 4659.68 105.295  14
   0   1   3 4803.10 105.442  12
   0  -1  -3 4993.44 104.835  12
   0   1  -3 4913.82 104.693  14
   0   1   3 4771.84 105.979  14
   0   1  -3 4899.91 103.573  11
   0  -1   3 4827.77 103.262  11
   0  -1  -3 4819.44 104.261  11
   0   1   4 242.320 7.44818   5
   0   1   4 245.842 6.05733   4
   0   1  -4 248.549 8.40640   5
   0  -1   4 220.370 8.02627   5
   0  -1  -4 260.894 7.55279   5
   0  -1  -4 241.151 8.87361   3
   0   1  -4 251.972 9.43194   3
   0   1   4 249.309 8.96006  25
   0   1  -4 236.348 9.89289  26
   0  -1   4 241.405 9.47305  25
   0  -1  -4 258.291 9.88808  26
   0  -1   4 239.253 8.39100  24
   0  -1   4 238.212 8.05470  23
   0   1   4 240.310 8.98413  24
   0   1   4 249.969 7.63372  23
   0  -1  -4 254.020 8.70760  24
   0   1  -4 262.842 8.29601  24
   0   1  -4 253.584 9.18760  10
   0  -1   4 254.480 8.60504  10
   0  -1  -4 260.377 9.65196  10
   0   1  -4 249.059 8.78304  17
   0   1   4 248.934 8.91321  17
   0  -1  -4 243.365 9.44818  17
   0   1   4 269.705 8.93578  21
   0  -1   4 243.406 8.39872  17
   0  -1   4 247.402 10.0703  16
   0   1   4 265.995 9.11267  15
   0   1   4 258.010 10.4647  16
   0  -1   4 241.207 9.91643  12
   0   1   4 251.402 10.0262  12
   0  -1   4 230.960 9.77464  14
   0   1  -4 247.825 8.39677  11
   0  -1   4 246.954 8.00972  11
   0  -1  -4 261.803 8.99732  11
   0   1   4 248.227 10.4151  14
   0   1  -5 288.731 10.0121   5
   0  -1  -5 294.494 8.92469   5
   0   1  -5 289.307 10.6899   6
   0  -1   5 299.809 9.87339   5
   0  -1  -5 281.686 7.61815   7
   0   1  -5 282.854 11.1795   3
   0  -1  -5 286.903 10.7912   3
   0  -1  -5 275.579 11.8229  26
   0  -1   5 277.349 11.4337  25
   0   1   5 274.465 10.8186  25
   0   1  -5 292.057 12.2795  26
   0   1   5 263.406 10.6379  24
   0  -1   5 313.595 9.77441  23
   0   1   5 286.280 8.96296  23
   0  -1  -5 305.523 8.66475   9
   0  -1  -5 288.221 11.5368  10
   0   1  -5 293.837 11.0778  10
   0  -1   5 291.584 10.0707  17
   0   1  -5 272.409 12.7756  20
   0  -1  -5 267.897 11.1725  17
   0   1  -5 274.546 10.4372  17
   0   1   5 268.883 10.2465  21
   0  -1   5 300.732 12.4584  16
   0   1   5 294.645 12.6031  16
   0   1   5 307.960 13.0965  14
   0  -1   5 269.890 11.9243  12
   0  -1   5 279.306 12.1613  14
   0  -1  -5 271.963 10.5082  11
   0   1   5 268.452 12.0429  12
   0   1  -5 271.934 9.88901  11
   0   1  -6 263.297 10.9863   6
   0   1  -6 284.480 10.1964   5
   0  -1  -6 266.875 11.1084   3
   0   1  -6 272.021 11.7995   3
   0   1  -6 246.430 12.5024  26
   0  -1   6 265.588 12.0201  25
   0  -1  -6 280.121 12.7272  26
   0   1   6 269.805 11.3217  25
   0   1   6 283.723 9.14121  23
   0   1  -6 260.092 10.2065  11
   0  -1  -6 263.708 7.92226   9
   0  -1  -6 248.067 11.7092  10
   0   1  -6 268.836 11.4961  10
   0  -1  -6 260.935 7.92407   9
   0   1   6 257.248 10.5849  21
   0  -1  -6 266.143 11.5735  17
   0   1  -6 249.459 13.2661  20
   0   1  -6 264.594 10.8170  17
   0   1   6 271.827 13.3644  16
   0  -1   6 260.962 13.0844  16
   0  -1   6 266.816 12.9990  12
   0   1   6 272.711 13.5622  14
   0   1   6 273.015 13.1296  12
   0  -1  -6 244.049 10.5629  11
   0  -1   6 293.257 13.5050  14
   0   1  -7 165.787 9.12240   6
   0   1  -7 184.729 10.2648   3
   0  -1  -7 165.379 9.29812   3
   0  -1  -7 175.536 11.0028  26
   0   1   7 198.687 10.0962  25
   0  -1   7 174.081 10.4698  25
   0   1   7 183.883 8.93811  21
   0   1  -7 183.529 8.61442  11
   0   1  -7 171.499 9.84349  10
   0  -1  -7 178.145 10.5152  10
   0  -1  -7 181.458 5.06921   9
   0  -1   7 194.119 9.31431  21
   0   1  -7 171.430 9.00951  17
   0  -1  -7 183.384 9.85090  17
   0   1  -7 163.006 11.7703  20
   0  -1  -7 152.599 11.8134  20
   0  -1   7 172.847 11.5348  16
   0   1   7 182.612 12.0788  16
   0  -1   7 175.566 11.6457  12
   0   1   7 179.016 11.7084  12
   0  -1   7 172.288 11.6388  14
   0  -1  -7 171.692 9.16157  11
   0   1   7 182.760 12.0797  14
   0  -1  -8 82.4438 7.72668   6
   0   1  -8 81.7285 7.28343   6
   0  -1  -8 84.9628 7.57546   3
   0   1  -8 87.2758 8.15861   3
   0   1  -8 101.877 10.4148   2
   0  -1  -8 70.1001 9.47142   2
   0   1   8 92.9414 7.76373  25
   0  -1   8 80.4491 8.46480  25
   0   1   8 93.8174 7.28591  21
   0  -1  -8 79.2225 8.38543  10
   0  -1  -8 86.4081 7.19067  11
   0   1  -8 88.4769 6.82240  11
   0   1  -8 85.8264 8.35950  10
   0  -1  -8 72.8922 10.0093  20
   0   1  -8 74.1080 9.70414  20
   0   1  -8 86.0059 7.12852  17
   0  -1   8 94.1747 7.28404  21
   0  -1  -8 92.6262 8.07380  17
   0   1   8 71.5134 9.38554  16
   0  -1   8 84.8519 9.57299  16
   0  -1   8 81.2506 9.30581  12
   0  -1   8 74.3263 8.36613  13
   0   1   8 89.1952 9.69173  12
   0   1   8 93.1021 10.3103  14
   0   1   8 92.5906 8.63624  13
   0  -1   8 82.2832 9.43105  14
   0   1  -9 212.646 11.4436   6
   0  -1  -9 220.279 12.2957   6
   0  -1  -9 229.692 12.2320   3
   0  -1  -9 254.239 16.2649   2
   0   1  -9 220.872 15.4389   2
   0   1  -9 208.353 12.6539   3
   0  -1  -9 213.772 11.2106  11
   0   1  -9 231.716 13.2002  10
   0  -1  -9 253.251 13.9358  10
   0   1   9 210.112 12.3203  25
   0  -1   9 199.561 13.0521  25
   0  -1  -9 244.292 12.4309  17
   0   1  -9 229.795 15.7428  20
   0  -1  -9 223.305 16.2273  20
   0   1   9 230.933 15.8255  16
   0  -1   9 225.673 15.1583  16
   0  -1   9 243.671 15.9799  12
   0   1   9 249.839 14.2141  13
   0  -1   9 225.260 14.4528  13
   0  -1   9 234.300 15.1990  14
   0   1   9 221.268 15.7525  12
   0  -1 -10 11.6917 8.03844   2
   0   1 -10 7.83349 8.07867   2
   0  -1  10 0.90545 6.84402  25
   0   1 -10 3.28253 6.86086  10
   0  -1 -10-2.71536 7.16147  10
   0  -1 -10 8.15700 8.41225  20
   0   1 -10 2.62678 8.31820  20
   0   1  10 12.8766 9.20023  16
   0  -1  10 3.72696 8.38739  16
   0  -1  10 16.8087 8.78734  12
   0   1  10 4.88571 6.94027  13
   0   1  10 2.61209 8.57924  12
   0  -1  10 4.32652 7.30271  13
   0  -2   0 19433.4 422.353   3
   0  -2   0 19915.6 422.842   2
   0   2   0 20215.3 422.926   2
   0  -2   0 19828.3 422.871   1
   0   2   0 20153.8 422.934   1
   0  -2   0 20069.8 422.153  27
   0   2   0 19457.8 422.638  23
   0  -2   0 19843.7 422.890  22
   0   2   0 20702.5 422.859  21
   0  -2   0 20582.3 422.776  21
   0  -2   0 19486.2 422.576  23
   0   2   0 19977.4 422.980  22
   0  -2   0 20169.3 422.248  24
   0  -2   0 19366.0 422.784   8
   0   2   0 20226.2 422.900   8
   0  -2   0 19247.4 422.697  20
   0  -2   0 20381.5 422.184  13
   0   2   0 20175.2 422.685   4
   0  -2   0 19824.4 422.723   6
   0  -2   0 19419.9 422.635   7
   0  -2   0 20415.5 422.651   4
   0  -2   0 20626.3 422.434   5
   0  -2   1 415.362 10.1223   6
   0  -2   1 416.794 9.90014   7
   0   2   1 415.899 10.1504   4
   0  -2   1 391.383 10.4411   5
   0   2  -1 421.662 10.5696   5
   0   2   1 428.135 10.9744   1
   0  -2   1 412.932 10.7071   2
   0   2  -1 416.882 10.6977   3
   0  -2   1 414.215 10.5668   3
   0   2  -1 412.963 10.8835   2
   0  -2   1 417.814 10.3643  26
   0   2   1 423.159 10.6550  27
   0  -2  -1 409.775 9.86880  26
   0  -2  -1 463.201 10.6687  27
   0   2   1 412.609 10.5760  24
   0   2   1 419.916 10.4648  21
   0  -2  -1 425.440 10.5060  24
   0   2  -1 425.791 10.6252  23
   0  -2   1 416.862 9.85030  11
   0  -2   1 420.585 10.6415   8
   0  -2   1 416.962 9.81297  10
   0  -2  -1 425.587 10.6986  10
   0  -2   1 422.890 10.2124  19
   0  -2   1 402.056 10.5179  20
   0  -2  -1 425.549 10.9419  17
   0   2   1 408.024 10.7408  17
   0  -2  -1 429.584 10.5583  16
   0  -2   1 414.215 10.1600  14
   0  -2   1 426.359 10.1542  16
   0  -2  -1 416.671 10.2629  15
   0   2   1 407.264 10.9931  14
   0  -2   1 405.194 10.1509  12
   0  -2  -1 423.130 10.9013  14
   0  -2  -1 446.228 10.2599  12
   0  -2   2 642.398 16.3211   5
   0   2  -2 641.849 16.0404   6
   0  -2   2 648.266 14.9839   7
   0   2  -2 663.338 15.0149   7
   0   2   2 677.818 15.5278   4
   0   2  -2 691.557 16.6802   5
   0   2  -2 646.522 17.2258   2
   0   2  -2 669.205 16.9139   3
   0  -2  -2 661.376 15.4096   4
   0   2   2 669.101 16.9830  27
   0   2   2 665.334 15.5074  25
   0   2  -2 675.307 17.0594  26
   0   2   2 668.372 16.1747  26
   0  -2  -2 654.127 16.3056  26
   0  -2   2 668.312 16.6333  26
   0   2  -2 658.402 15.8537  27
   0  -2  -2 708.883 16.8204  27
   0   2   2 681.698 16.7714  24
   0   2  -2 657.706 16.6322  23
   0  -2   2 676.084 16.3621  23
   0   2  -2 663.987 15.2057  24
   0   2   2 651.473 16.3229  21
   0   2  -2 670.216 16.0046  10
   0  -2   2 646.881 15.7425  10
   0   2  -2 696.134 15.7175  11
   0   2   2 655.832 16.8157  17
   0   2  -2 676.829 15.7004  17
   0   2  -2 667.779 16.7465  19
   0  -2  -2 681.343 17.2427  19
   0  -2   2 639.313 15.5877  17
   0   2  -2 657.456 16.5951  16
   0  -2   2 659.083 16.6797  16
   0   2   2 651.905 17.1771  16
   0   2   2 656.451 16.2067  15
   0   2  -2 674.445 16.3856  14
   0  -2  -2 657.839 16.9870  16
   0  -2  -2 651.760 16.2554  15
   0  -2   2 649.864 16.7028  12
   0  -2  -2 687.214 16.6539  12
   0  -2  -2 664.395 17.1770  14
   0  -2   2 677.831 15.5159  11
   0  -2   2 658.565 16.5731  14
   0   2   2 672.437 17.5904  14
   0  -2   3 250.912 8.12895   5
   0   2   3 242.157 6.71053   4
   0  -2  -3 247.627 6.27192   5
   0   2  -3 247.256 6.08819   7
   0   2  -3 254.308 8.24749   5
   0   2  -3 245.152 8.01261   6
   0  -2   3 255.657 8.68060   3
   0  -2  -3 231.008 7.76611   3
   0   2  -3 246.545 8.77036   3
   0  -2  -3 245.573 6.67205   4
   0   2   3 232.165 8.73189  27
   0  -2  -3 235.034 8.40611  26
   0   2  -3 247.306 9.11200  26
   0   2   3 246.276 7.65457  25
   0   2  -3 246.091 7.88009  27
   0   2   3 246.676 8.19437  26
   0  -2   3 257.862 8.56542  26
   0  -2   3 248.338 7.99090  23
   0   2  -3 246.257 7.19721  24
   0   2   3 237.580 8.46941  24
   0  -2  -3 254.989 8.36929  24
   0  -2   3 243.848 7.67483  10
   0   2  -3 240.878 7.93504  10
   0   2  -3 243.638 7.49645  11
   0  -2  -3 228.304 9.05802  19
   0   2  -3 246.854 7.65710  17
   0  -2  -3 252.239 8.98092  17
   0   2  -3 248.803 8.81944  19
   0   2   3 252.014 8.66273  17
   0   2   3 228.772 7.93323  21
   0  -2   3 242.106 7.52276  17
   0   2   3 234.107 8.04071  15
   0   2   3 266.662 9.49142  16
   0  -2   3 258.304 8.99041  16
   0   2  -3 254.723 8.45528  14
   0   2  -3 253.018 8.78774  16
   0  -2  -3 232.680 8.79742  16
   0  -2   3 242.133 8.71782  14
   0   2   3 256.430 9.69038  14
   0  -2  -3 249.681 8.61533  12
   0  -2   3 249.367 7.27993  11
   0  -2   3 244.575 8.84942  12
   0  -2  -3 251.165 8.48746  11
   0   2   4 1169.66 26.6359   4
   0  -2   4 1141.61 26.1035   4
   0  -2   4 1168.52 28.9336   5
   0   2  -4 1220.88 29.4625   5
   0   2  -4 1224.65 29.4278   6
   0  -2  -4 1223.54 26.9442   5
   0  -2  -4 1177.57 29.2577   3
   0   2  -4 1190.70 30.4612   3
   0   2  -4 1206.89 29.1681  27
   0   2  -4 1187.55 31.3238  26
   0  -2   4 1204.30 30.9204  25
   0   2   4 1201.82 29.1256  25
   0  -2  -4 1144.35 30.3843  26
   0   2  -4 1228.57 28.1642  24
   0   2   4 1165.22 30.0896  24
   0  -2   4 1169.43 28.7485  23
   0   2   4 1197.04 27.5419  23
   0  -2   4 1236.56 28.9156  10
   0   2  -4 1195.94 28.5255  11
   0   2  -4 1185.80 29.4645  10
   0  -2  -4 1191.48 30.6133  10
   0   2   4 1201.34 29.4139  21
   0  -2  -4 1179.86 30.7411  17
   0   2  -4 1208.93 28.9651  17
   0   2  -4 1236.76 32.1190  20
   0  -2   4 1193.46 28.5483  17
   0   2   4 1233.40 29.9323  17
   0   2   4 1195.21 29.3332  15
   0   2   4 1231.88 31.7010  16
   0  -2   4 1274.16 31.2798  16
   0  -2  -4 1195.06 29.9045  11
   0   2   4 1170.63 31.9123  14
   0  -2   4 1181.25 31.0621  12
   0  -2   4 1210.86 28.0933  11
   0  -2   4 1226.50 31.0047  14
   0   2  -5 1439.15 35.7893   6
   0  -2  -5 1439.47 32.8509   7
   0   2  -5 1511.67 35.8256   5
   0  -2  -5 1407.12 35.6804   3
   0   2  -5 1412.99 37.0744   3
   0   2  -5 1416.39 38.2639  26
   0  -2   5 1434.44 37.6420  25
   0   2   5 1434.78 35.7233  25
   0  -2  -5 1391.97 37.3785  26
   0   2  -5 1508.95 34.4176  24
   0   2   5 1423.35 36.6525  24
   0   2   5 1422.20 33.3232  23
   0   2  -5 1471.88 34.9350  11
   0   2  -5 1461.73 36.2686  10
   0  -2  -5 1449.44 37.4570  10
   0   2   5 1445.84 35.8014  21
   0  -2   5 1442.67 34.6917  17
   0  -2  -5 1490.29 37.6758  17
   0   2  -5 1485.69 35.4195  17
   0   2  -5 1427.69 39.0822  20
   0   2   5 1430.51 38.8667  16
   0  -2   5 1471.39 38.3420  16
   0  -2  -5 1446.33 36.3450  11
   0  -2   5 1448.33 38.1656  14
   0  -2   5 1448.19 38.2418  12
   0   2   5 1458.22 39.2957  14
   0   2  -6 38.3786 4.39561   5
   0   2  -6 30.8631 4.51916   6
   0  -2  -6 33.2757 2.48691   7
   0  -2  -6 26.3882 4.28076   3
   0   2  -6 37.6543 5.03004   3
   0   2  -6 42.6665 5.94137  26
   0   2   6 39.5018 4.68909  25
   0  -2   6 30.5559 5.20028  25
   0  -2  -6 39.6952 5.47449  26
   0   2   6 42.5668 3.51436  23
   0   2   6 41.0142 5.02747  24
   0   2  -6 38.9997 4.92668  10
   0  -2  -6 36.8412 3.45229   9
   0   2  -6 33.8404 4.19738  11
   0  -2  -6 27.7631 5.10224  10
   0   2  -6 31.1964 4.27755  17
   0   2  -6 35.8538 6.15326  20
   0  -2  -6 45.2150 5.65933  17
   0   2   6 35.4671 4.56978  21
   0   2   6 33.1625 5.89497  16
   0  -2   6 36.6559 5.93016  16
   0  -2   6 42.1838 6.04845  14
   0   2   6 40.3171 6.56577  14
   0  -2  -6 37.7393 4.71283  11
   0  -2   6 39.3870 5.92845  12
   0   2  -7 474.177 15.5460   5
   0   2  -7 472.090 16.1677   6
   0  -2  -7 454.330 16.2099   3
   0   2  -7 487.985 17.9985   3
   0  -2  -7 464.580 18.6617  26
   0  -2   7 450.842 18.1386  25
   0   2   7 454.733 16.4371  25
   0   2   7 485.526 16.0343  21
   0  -2  -7 450.374 17.8864  10
   0  -2  -7 456.527 12.6723   9
   0   2  -7 489.836 17.1885  10
   0   2  -7 449.741 14.9629  11
   0   2  -7 485.346 20.3265  20
   0  -2  -7 490.825 17.7949  17
   0   2  -7 476.513 15.6919  17
   0   2   7 448.873 19.7874  16
   0  -2   7 456.761 19.1007  16
   0  -2   7 473.572 19.2030  14
   0  -2   7 468.676 19.4783  12
   0   2   7 501.979 20.5767  14
   0  -2  -7 487.910 16.7828  11
   0  -2  -8 515.368 18.9466   6
   0   2  -8 507.590 17.6188   6
   0  -2  -8 515.103 22.5670   2
   0   2  -8 504.519 22.4395   2
   0  -2  -8 516.407 18.0459   3
   0   2  -8 539.699 19.8937   3
   0  -2   8 509.261 20.2750  25
   0   2   8 473.578 18.1243  25
   0   2   8 509.933 17.1677  21
   0   2  -8 517.073 18.9938  10
   0   2  -8 492.592 16.2483  11
   0  -2  -8 494.520 20.0326  10
   0   2  -8 471.347 21.8468  20
   0  -2  -8 452.415 22.3953  20
   0  -2   8 522.762 17.5671  21
   0  -2  -8 532.132 19.4797  17
   0   2   8 545.097 23.0388  16
   0  -2   8 490.780 21.5556  16
   0   2   8 541.589 20.0825  13
   0  -2   8 512.354 21.3488  14
   0  -2  -8 494.982 17.9117  11
   0  -2   8 542.028 21.5846  13
   0  -2   8 470.030 21.1858  12
   0  -2  -9 466.865 18.3421   6
   0   2  -9 496.455 19.7366   3
   0   2  -9 502.590 23.0208   2
   0  -2  -9 485.644 22.4711   2
   0  -2  -9 439.518 19.7165  10
   0  -2  -9 469.835 17.5582  11
   0   2  -9 483.700 18.8872  10
   0   2   9 442.840 17.8115  25
   0  -2   9 445.777 20.0156  25
   0  -2  -9 458.627 23.1835  20
   0  -2  -9 480.820 18.6747  17
   0   2  -9 479.427 22.6744  20
   0   2   9 463.296 22.4596  16
   0  -2   9 467.950 21.8516  16
   0  -2   9 508.499 21.8962  14
   0   2   9 445.485 19.3801  13
   0  -2   9 427.191 20.5316  13
   0  -2   9 462.675 21.9920  12
   0   2 -10 82.7199 11.5266   2
   0  -2 -10 103.994 12.5701   2
   0  -2  10 90.9733 10.2668  25
   0  -2 -10 63.4086 9.40256  10
   0  -2 -10 84.4859 11.7547  20
   0   2 -10 87.8740 11.5699  20
   0  -2  10 88.7773 11.7373  16
   0   2  10 87.9445 12.1424  16
   0  -2  10 88.1299 10.8878  13
   0  -2  10 73.6283 11.0725  12
   0   2  10 66.5057 9.15635  13
   0   3   0 0.52724 1.21162   4
   0  -3   0 5.57058 1.37125   7
   0  -3   0 1.93796 1.33547   4
   0  -3   0 0.79987 1.33911   6
   0  -3   0 0.29980 0.98256   5
   0   3   0 1.08433 1.49379   2
   0  -3   0 2.00212 1.60793   2
   0  -3   0 1.43852 1.20565   3
   0   3   0 0.94195 1.40087   1
   0  -3   0 0.73389 1.56061   1
   0  -3   0 1.95760 1.00491  27
   0  -3   0 0.15119 1.50020  22
   0  -3   0 0.08504 1.05048  24
   0  -3   0 0.96467 1.28903  23
   0  -3   0-0.26552 1.50700  21
   0   3   0 0.96272 1.50630  22
   0   3   0-0.14334 1.38683  21
   0   3   0 1.93460 1.29718   8
   0  -3   0-0.70931 1.30397   8
   0  -3   0-0.13303 1.47407  20
   0  -3   0 2.09139 0.72769  16
   0  -3   0-0.12540 1.15270  17
   0  -3   0 1.63554 0.86745  13
   0  -3   1 43549.9 932.854   5
   0   3  -1 45065.6 933.047   5
   0  -3   1 44604.9 932.466   6
   0  -3  -1 44889.7 931.366   5
   0   3   1 43823.0 932.639   4
   0  -3   1 44518.5 932.322   7
   0  -3   1 43940.4 932.424   4
   0   3   1 44270.5 931.378   5
   0  -3   1 44867.3 933.163   2
   0   3   1 45146.1 933.593   1
   0  -3   1 44924.5 933.236   1
   0  -3  -1 44756.1 933.276   1
   0   3  -1 44064.1 933.408   2
   0   3  -1 45760.8 933.122   3
   0  -3   1 44090.8 932.850   3
   0  -3  -1 43776.0 931.615  26
   0  -3  -1 43978.4 932.661  27
   0  -3   1 44340.9 932.437  26
   0   3   1 44329.3 931.646  26
   0  -3   1 44411.9 933.211  22
   0  -3  -1 45797.0 933.444  22
   0   3   1 43486.7 932.900  24
   0   3   1 42267.8 932.139  23
   0   3  -1 43019.3 933.030  23
   0  -3   1 43810.5 932.946  23
   0   3   1 45761.5 933.081  21
   0   3   1 44623.3 933.696  22
   0  -3  -1 44273.8 932.751  24
   0  -3   1 43436.4 933.047   8
   0  -3   1 43742.4 931.838  10
   0   3  -1 45787.8 933.348   8
   0  -3   1 43930.9 931.979  19
   0   3  -1 43812.2 931.941  19
   0  -3  -1 44436.1 933.510  17
   0  -3   1 43354.4 932.824  20
   0   3  -1 43652.4 931.917  16
   0  -3   1 44138.5 931.911  16
   0  -3   1 44033.3 932.320  14
   0   3   1 44257.7 933.216  17
   0  -3  -1 43737.2 932.526  16
   0  -3  -1 43884.3 932.615  15
   0  -3   1 43969.3 932.019  12
   0  -3  -1 44092.4 933.239  14
   0   3  -1 43784.2 931.896  12
   0  -3  -1 43021.1 932.022  12
   0   3  -2 3669.97 79.3756   6
   0   3   2 3686.36 79.0911   4
   0  -3   2 3664.00 79.1284   6
   0  -3   2 3689.85 78.4252   7
   0   3  -2 3628.72 78.4569   7
   0  -3  -2 3597.92 78.8682   4
   0  -3   2 3617.00 78.6905   4
   0   3  -2 3667.20 80.1480   5
   0  -3   2 3619.14 80.3336   2
   0   3   2 3707.42 81.0553   1
   0   3  -2 3634.56 80.4297   3
   0   3  -2 3598.21 80.7686   2
   0   3   2 3561.08 77.9871  25
   0  -3  -2 3730.92 80.0657  27
   0  -3  -2 3559.28 79.1441  26
   0   3   2 3835.09 79.2425  26
   0   3   2 3701.03 80.3856  27
   0  -3   2 3670.72 79.8182  26
   0  -3   2 3711.12 80.6441  25
   0   3   2 3670.42 80.2389  24
   0   3  -2 3750.79 80.2105  23
   0   3  -2 3704.48 77.8261  24
   0   3   2 3587.82 79.7772  21
   0   3  -2 3576.57 78.9275  10
   0  -3   2 3691.75 78.5443  11
   0  -3  -2 3656.62 80.4186  10
   0  -3   2 3735.19 78.7048  10
   0  -3  -2 3698.64 79.5723  21
   0   3  -2 3560.88 79.6230  19
   0  -3   2 3657.93 79.8605  19
   0  -3   2 3585.92 78.4815  17
   0   3   2 3660.68 80.3672  17
   0  -3   2 3569.66 80.1528  20
   0  -3  -2 3596.32 79.4617  15
   0   3  -2 3625.19 79.5549  16
   0   3   2 3595.35 79.4089  15
   0  -3   2 3600.12 79.6271  16
   0   3  -2 3573.53 79.2884  14
   0  -3  -2 3631.38 80.1751  16
   0  -3  -2 3600.72 80.5817  14
   0  -3  -2 3730.10 79.6680  12
   0   3   2 3615.72 81.1544  14
   0  -3   2 3544.06 79.5558  14
   0   3  -2 3748.71 79.4819  12
   0  -3   2 3607.16 79.7781  12
   0   3  -3 4277.58 92.9056   7
   0  -3   3 4314.83 95.1929   5
   0   3  -3 4249.79 94.8458   6
   0   3  -3 4333.42 95.6708   5
   0  -3   3 4290.41 93.3240   4
   0   3   3 4424.09 93.8561   4
   0   3  -3 4370.07 96.3588   3
   0  -3  -3 4403.32 93.6566   4
   0  -3  -3 4437.43 95.7635  27
   0   3  -3 4125.15 96.3416  26
   0   3   3 4386.26 96.4208  27
   0   3   3 4672.04 95.1155  26
   0  -3   3 4413.50 95.6084  26
   0   3   3 4340.06 93.8684  25
   0   3  -3 4425.10 94.4147  27
   0  -3  -3 4271.94 95.3176  26
   0   3   3 4392.66 96.0301  24
   0   3   3 4216.33 95.2480  21
   0  -3  -3 4420.81 95.4926  24
   0  -3   3 4377.58 95.1522  23
   0   3  -3 4292.52 93.3086  24
   0   3  -3 4350.95 94.1171  11
   0  -3   3 4338.41 94.2096  10
   0   3  -3 4303.63 94.6496  10
   0   3  -3 4245.31 96.7981  20
   0   3   3 4383.81 95.9940  17
   0  -3  -3 4133.78 96.4830  17
   0  -3  -3 4384.29 96.5097  19
   0  -3   3 4291.11 93.9140  17
   0   3  -3 4404.88 95.7865  19
   0   3  -3 4334.49 95.1199  14
   0   3  -3 4396.63 95.6021  16
   0  -3   3 4302.87 95.8907  16
   0  -3  -3 4337.10 95.2081  15
   0   3   3 4318.64 94.9974  15
   0  -3  -3 4239.89 96.0857  16
   0  -3   3 4319.65 96.0053  12
   0  -3   3 4226.06 95.6349  14
   0   3  -3 4451.49 95.4113  12
   0  -3   3 4386.49 93.7456  11
   0   3   3 4361.67 97.6202  14
   0  -3  -3 4424.92 96.0078  11
   0  -3  -3 4361.83 95.5172  12
   0   3   4 338.227 9.49094   4
   0  -3  -4 357.619 10.2558   7
   0  -3   4 353.787 11.3461   5
   0  -3   4 349.629 9.03509   4
   0   3  -4 365.688 11.2962   6
   0   3  -4 346.830 11.6815   5
   0   3  -4 336.742 12.2412   3
   0  -3  -4 354.236 9.42964   4
   0  -3  -4 347.478 10.9457   3
   0   3  -4 386.638 11.1393  27
   0   3  -4 362.725 13.0365  26
   0  -3   4 365.470 12.8836  25
   0   3   4 346.236 10.6087  25
   0  -3  -4 346.582 11.9743  26
   0  -3   4 354.580 11.2232  23
   0   3   4 351.439 12.1541  24
   0   3  -4 358.256 9.94459  24
   0   3   4 355.159 11.5547  21
   0   3  -4 355.771 10.5303  11
   0  -3   4 378.126 10.7808  10
   0   3  -4 359.415 11.3355  10
   0  -3   4 342.177 10.3202  17
   0   3  -4 353.098 13.1679  20
   0  -3  -4 372.987 12.9755  17
   0   3   4 378.840 13.4585  16
   0  -3   4 347.884 12.4163  16
   0   3  -4 357.088 11.6027  14
   0   3   4 363.468 11.4268  15
   0  -3   4 355.623 12.3230  14
   0   3   4 362.840 13.7315  14
   0  -3   4 370.924 12.7138  12
   0  -3   4 364.960 10.1525  11
   0  -3  -4 364.317 12.1615  11
   0  -3  -5 147.835 5.59974   7
   0   3  -5 144.760 6.99834   6
   0  -3   5 124.768 3.51273   4
   0   3  -5 133.241 7.03311   5
   0  -3   5 128.673 3.54126   4
   0   3  -5 139.535 8.04086   3
   0  -3  -5 130.680 6.65462   3
   0  -3   5 127.374 7.85965  25
   0   3  -5 136.637 8.40487  26
   0  -3  -5 135.068 7.77756  26
   0   3   5 142.001 6.56888  25
   0   3   5 151.296 5.32411  23
   0   3   5 131.685 6.94529  21
   0   3   5 139.837 7.72589  24
   0   3  -5 134.991 5.70484  24
   0  -3  -5 127.246 7.69752  10
   0   3  -5 135.160 6.14395  11
   0   3  -5 138.393 7.21089  10
   0  -3  -5 134.731 8.06662  17
   0  -3   5 135.683 6.02305  17
   0   3  -5 153.504 9.26970  20
   0  -3   5 141.108 8.18961  16
   0   3   5 134.693 8.68428  16
   0  -3   5 124.478 7.76429  14
   0  -3   5 146.984 5.84241  11
   0  -3  -5 140.539 7.55852  11
   0  -3   5 125.881 7.87588  12
   0   3   5 134.878 8.98784  14
   0   3  -6 70.0357 5.55067   5
   0  -3  -6 53.4593 3.49235   7
   0   3  -6 69.8703 5.48600   6
   0  -3  -6 59.2719 5.07705   3
   0   3  -6 49.6469 5.90031   3
   0   3  -6 57.5611 6.48450  26
   0   3   6 51.5185 4.78585  25
   0  -3  -6 57.0845 6.21281  26
   0  -3   6 39.7879 5.92201  25
   0   3   6 58.5852 3.62015  23
   0   3   6 58.7390 5.48492  21
   0   3   6 62.3201 6.04227  24
   0  -3  -6 65.3270 6.51666  10
   0  -3  -6 47.9775 4.32204   9
   0   3  -6 62.2931 4.83904  11
   0   3  -6 63.8564 5.66811  10
   0   3  -6 47.6521 6.61497  20
   0  -3  -6 52.1887 6.16381  17
   0  -3   6 55.5257 6.69826  16
   0   3   6 53.1120 6.89100  16
   0  -3   6 45.4216 5.96028  12
   0  -3  -6 59.3853 5.67352  11
   0  -3   6 64.4761 6.67368  14
   0   3   6 41.1811 6.77639  14
   0   3  -7 504.698 17.1693   6
   0   3  -7 525.061 17.4359   5
   0  -3  -7 509.395 12.8322   7
   0   3  -7 563.746 19.8935   3
   0  -3  -7 537.245 17.5215   3
   0  -3   7 536.510 20.3926  25
   0   3   7 537.445 17.4835  25
   0  -3  -7 504.233 19.6230  26
   0   3   7 551.912 17.6175  21
   0   3  -7 535.149 16.1947  11
   0   3  -7 542.395 18.3080  10
   0  -3  -7 532.625 20.0406  10
   0  -3  -7 521.631 19.4226  17
   0   3  -7 554.034 21.7533  20
   0  -3   7 560.279 21.0633  16
   0   3   7 544.701 21.8006  16
   0  -3   7 557.781 20.5668  14
   0  -3  -7 565.855 18.7352  11
   0  -3   7 512.827 20.6525  12
   0   3   7 514.031 21.6572  14
   0   3  -8 33.3933 5.57420   6
   0   3  -8 30.8626 6.64098   3
   0  -3  -8 30.7686 5.39831   3
   0   3  -8 20.3943 6.87378   2
   0   3   8 32.6465 5.27936  25
   0  -3   8 36.4442 7.22452  25
   0   3   8 20.3103 5.27857  21
   0  -3  -8 20.3611 6.23127  10
   0   3  -8 26.9549 5.64600  10
   0   3  -8 22.9034 4.47779  11
   0  -3  -8 26.1455 5.69782  11
   0  -3   8 33.2959 5.75439  21
   0   3  -8 23.2424 7.48034  20
   0  -3  -8 29.5887 5.88377  17
   0   3   8 25.7773 7.32230  16
   0  -3   8 34.4425 7.25432  16
   0  -3   8 34.2581 6.93389  13
   0   3   8 26.0777 5.84292  13
   0  -3   8 29.1996 6.77709  12
   0  -3   8 22.0225 6.69735  14
   0  -3  -9 26.3761 6.63789   6
   0   3  -9 25.5023 8.53355   2
   0   3  -9 17.3048 6.76208   3
   0  -3  -9 41.8870 9.05780   2
   0   3  -9 30.2091 6.42824  10
   0  -3  -9 20.6650 6.12353  11
   0  -3  -9 16.8374 7.01070  10
   0  -3   9 5.86832 6.53202  25
   0  -3  -9 28.3510 7.06970  17
   0  -3  -9 14.5548 8.39339  20
   0   3  -9 30.7630 8.81169  20
   0   3   9 31.5939 9.19652  16
   0  -3   9 19.5490 8.13472  16
   0  -3   9 30.5845 7.86511  13
   0  -3   9 24.3645 8.25377  12
   0   3   9 19.4605 6.43312  13
   0  -3   9 24.5292 7.82110  14
   0   3 -10 21.1592 9.17595   2
   0  -3 -10 22.1509 9.04137   2
   0   3 -10 21.6017 7.82860   3
   0   3  10 20.7515 8.50583   1
   0  -3  10 24.6026 8.20317  25
   0  -3 -10 18.7352 8.04025  10
   0   3 -10 36.9583 9.94669  20
   0  -3 -10 36.6908 10.5628  20
   0   3  10 17.2745 9.67427  16
   0  -3  10 35.5943 9.21574  16
   0  -3  10 12.9142 8.09766  13
   0   3  10 25.8187 7.42654  13
   0  -3  10 20.4310 8.40194  12
   0  -4   0 28443.6 585.166   5
   0  -4   0 28002.2 585.722   7
   0   4   0 27811.0 585.832   4
   0  -4   0 28679.5 585.673   4
   0  -4   0 27178.2 585.756   6
   0  -4   0 27508.6 585.027   3
   0  -4   0 27480.2 586.032   1
   0   4   0 27873.4 586.306   2
   0   4   0 28094.7 586.325   1
   0  -4   0 28041.5 585.999   2
   0  -4   0 27859.5 584.654  27
   0   4   0 26948.3 584.607  27
   0  -4   0 27905.8 585.821  21
   0   4   0 27707.6 586.029  21
   0  -4   0 27599.9 584.833  24
   0  -4   0 27282.3 586.129  22
   0   4   0 27367.7 586.317  22
   0  -4   0 28871.6 585.629  23
   0   4   0 27927.4 586.106   8
   0  -4   0 27335.5 585.918   8
   0  -4   0 27326.4 585.754  20
   0  -4   0 26792.3 585.863  15
   0  -4   0 27505.0 585.690  17
   0  -4   0 27275.2 584.079  16
   0  -4   0 27545.0 584.730  13
   0  -4   1 19259.2 423.643   4
   0  -4   1 19885.0 423.679   6
   0  -4   1 19870.4 423.997   5
   0   4   1 19765.5 424.000   4
   0  -4   1 19669.4 423.609   7
   0   4   1 19381.7 422.566   5
   0  -4  -1 19819.4 424.277   8
   0  -4  -1 19957.5 422.560   5
   0   4  -1 20097.1 424.297   5
   0  -4  -1 19995.9 424.579   1
   0  -4  -1 19018.9 422.818   3
   0  -4   1 20384.9 424.491   1
   0   4  -1 20242.3 424.854   2
   0   4   1 20097.8 424.998   1
   0  -4   1 20622.5 424.467   2
   0  -4   1 20011.6 423.964   3
   0  -4  -1 21363.3 422.372  26
   0  -4   1 20016.9 423.305  26
   0  -4  -1 19970.5 423.712  27
   0   4  -1 19864.9 422.204  24
   0   4   1 19405.9 424.251  21
   0   4   1 20076.0 423.467  23
   0  -4  -1 19986.8 423.847  24
   0   4  -1 20834.4 424.971  22
   0  -4  -1 19933.1 424.688  22
   0   4   1 19872.4 425.116  22
   0  -4   1 19833.5 424.511  22
   0   4  -1 20243.3 424.455  23
   0  -4  -1 19781.8 423.395  23
   0  -4   1 19951.7 424.195  23
   0  -4   1 19553.3 424.128  21
   0  -4   1 20343.1 424.422   8
   0   4  -1 20620.7 424.754   8
   0  -4   1 19990.3 422.648  19
   0  -4  -1 20098.4 424.792  17
   0  -4   1 20034.3 424.027  20
   0   4   1 19669.4 424.340  17
   0  -4   1 20103.9 422.595  16
   0   4   1 19765.1 423.628  16
   0   4  -1 19959.3 422.599  16
   0  -4  -1 19809.9 423.917  15
   0  -4  -1 19527.8 423.437  16
   0   4   1 19915.6 423.712  15
   0   4   1 20004.2 422.046  13
   0   4  -1 20300.8 422.574  12
   0  -4  -1 19873.0 424.391  14
   0  -4   1 20070.3 422.719  12
   0   4   1 20084.6 422.875  12
   0   4  -2 347.984 10.1817   6
   0   4  -2 367.107 10.9396   5
   0  -4   2 375.183 9.66741   7
   0   4  -2 351.366 9.66245   7
   0   4   2 378.197 11.2280   8
   0  -4   2 368.459 10.0544   6
   0  -4  -2 374.693 10.0504   4
   0  -4   2 360.770 9.77958   4
   0   4   2 343.904 10.0770   4
   0   4  -2 340.122 11.3642   2
   0   4  -2 364.945 11.0818   3
   0   4   2 357.695 11.5701   1
   0  -4   2 375.121 10.9216   3
   0  -4   2 368.911 11.1342   2
   0  -4   2 358.121 10.4001  26
   0  -4  -2 339.875 9.52296  26
   0  -4  -2 364.930 10.7330  27
   0  -4   2 371.617 11.3148  25
   0   4   2 386.304 9.68478  26
   0   4   2 348.298 10.8360  24
   0  -4  -2 369.801 10.5457  21
   0  -4  -2 368.245 10.7549  24
   0   4   2 360.654 10.7434  21
   0   4  -2 353.880 10.9501  23
   0   4  -2 358.564 8.28142  24
   0   4   2 351.709 11.6805  22
   0   4   2 358.779 9.52630  23
   0  -4   2 363.621 9.48737  11
   0  -4  -2 360.532 11.1202  10
   0  -4   2 361.341 9.37346  10
   0   4  -2 351.155 10.0505  19
   0   4  -2 340.533 10.9620  20
   0  -4   2 363.640 10.2216  19
   0  -4  -2 353.916 11.4903  17
   0  -4   2 349.063 10.7161  20
   0  -4  -2 345.203 10.2128  15
   0   4   2 368.331 11.1904  17
   0  -4  -2 352.623 10.7012  16
   0   4  -2 359.088 10.0200  16
   0   4  -2 368.130 10.0672  14
   0   4   2 360.019 10.3285  15
   0  -4   2 351.491 10.1286  14
   0  -4   2 346.920 9.97515  16
   0   4   2 379.520 10.4507  12
   0  -4  -2 340.089 11.0858  14
   0  -4   2 344.464 10.1523  12
   0  -4  -2 350.294 10.1513  12
   0   4  -2 361.940 9.96733  12
   0   4  -3 46.0550 2.49254   7
   0  -4   3 48.9006 2.84060   4
   0   4  -3 46.0479 3.75785   5
   0  -4   3 61.9217 4.08156   5
   0  -4   3 47.9036 2.54670   7
   0   4   3 44.8980 3.00372   4
   0   4  -3 53.6674 3.51423   6
   0   4  -3 69.7206 4.63874   3
   0  -4  -3 39.4708 2.82358   4
   0   4   3 43.7804 4.23282   1
   0   4  -3 51.7492 3.07307  27
   0  -4  -3 51.4043 3.44920  26
   0   4   3 45.7923 2.45228  25
   0   4   3 49.9386 3.37839  26
   0  -4   3 53.4278 3.92423  26
   0   4   3 44.5590 3.93062  27
   0   4  -3 45.0210 2.16719  24
   0   4  -3 47.6888 3.78567  23
   0  -4   3 51.5038 3.72441  23
   0   4   3 47.4156 3.67477  21
   0   4   3 43.7114 3.74932  24
   0  -4   3 52.4942 4.06004   8
   0   4  -3 45.0740 3.07046  10
   0  -4   3 48.9295 2.97825  10
   0  -4   3 43.1278 2.68486  17
   0   4  -3 52.0875 3.88677  19
   0  -4  -3 51.4542 4.33755  19
   0   4  -3 45.2342 4.17934  20
   0  -4  -3 50.2171 4.14643  16
   0   4   3 50.1177 4.23514  17
   0   4  -3 52.4657 3.62143  16
   0   4  -3 47.1053 3.42651  14
   0  -4   3 52.2018 3.67698  16
   0  -4  -3 48.5988 3.51832  15
   0   4   3 41.9598 3.54055  15
   0  -4  -3 45.1597 3.85771  11
   0  -4  -3 47.5963 3.68181  12
   0   4   3 43.7553 4.28166  14
   0  -4   3 45.5371 3.61339  14
   0   4  -3 48.9932 3.60253  12
   0  -4   3 47.8821 2.75337  11
   0   4   3 41.7777 3.52759  12
   0  -4   3 46.8195 3.68666  12
   0   4  -4 1110.19 28.3514   5
   0  -4  -4 1075.13 26.2716   7
   0  -4   4 1079.47 25.0495   4
   0   4   4 1054.55 25.6959   4
   0   4  -4 1122.64 27.2566   6
   0   4  -4 1074.63 28.9252   3
   0  -4  -4 1060.38 26.5477   3
   0  -4  -4 1096.64 25.5067   4
   0  -4  -4 1071.58 27.8424  26
   0   4  -4 1103.11 26.5247  27
   0   4   4 1084.28 25.8737  25
   0   4   4 1049.57 28.5501  24
   0   4   4 1101.75 27.9015  21
   0   4  -4 1076.19 25.0921  24
   0  -4   4 1108.48 26.2603  10
   0   4  -4 1095.02 26.1841  11
   0   4  -4 1108.28 27.0362  10
   0   4  -4 1051.01 29.3967  20
   0  -4   4 1091.74 25.8639  17
   0  -4  -4 1058.42 29.3669  17
   0   4  -4 1106.32 27.4046  14
   0   4   4 1131.14 27.4276  15
   0  -4   4 1102.36 28.5319  16
   0   4   4 1115.99 30.6265  14
   0  -4  -4 1120.61 28.6991  11
   0  -4   4 1088.01 28.6984  12
   0  -4   4 1016.04 28.0084  14
   0  -4   4 1110.53 25.6371  11
   0   4   4 1070.54 28.9114  12
   0   4  -5 958.430 26.1173   5
   0  -4  -5 971.074 23.4451   7
   0  -4   5 934.694 21.4645   4
   0   4  -5 954.337 24.9827   6
   0  -4  -5 966.352 24.6024   3
   0   4  -5 999.867 27.4559   3
   0  -4   5 948.992 27.6581  25
   0   4  -5 901.352 27.4442  26
   0  -4  -5 903.873 26.1524  26
   0   4   5 946.863 23.9934  25
   0   4   5 958.783 26.8442  24
   0   4  -5 968.946 22.8418  24
   0   4   5 967.535 22.2532  23
   0   4   5 908.991 25.4030  21
   0   4  -5 900.947 23.5914  11
   0   4  -5 931.815 24.9498  10
   0  -4  -5 938.466 27.2289  10
   0  -4  -5 892.041 27.2635  17
   0   4  -5 988.827 28.4492  20
   0  -4   5 938.205 23.3429  17
   0  -4   5 938.784 26.9554  16
   0  -4   5 835.931 26.1031  14
   0  -4   5 956.005 23.0724  11
   0   4   5 941.971 28.9402  14
   0  -4  -5 968.868 26.5715  11
   0  -4   5 896.418 26.9904  12
   0   4   5 960.587 27.5956  12
   0   4  -6 460.188 15.1616   6
   0  -4  -6 454.065 12.9772   7
   0   4  -6 465.531 15.9832   5
   0  -4  -6 482.712 15.0122   3
   0   4  -6 484.154 17.6679   3
   0  -4  -6 438.309 16.7269  26
   0   4   6 464.694 14.5385  25
   0  -4   6 462.292 17.8761  25
   0   4   6 483.878 17.2514  24
   0   4   6 472.261 12.2740  23
   0   4   6 463.467 15.6370  21
   0   4  -6 464.065 13.2545  24
   0   4  -6 460.644 15.4999  10
   0  -4  -6 472.848 17.7236  10
   0   4  -6 463.822 14.0021  11
   0   4  -6 468.008 18.5514  20
   0  -4  -6 458.978 17.5785  17
   0   4   6 457.738 18.5862  16
   0  -4   6 469.846 17.5919  16
   0   4   6 452.273 19.1241  14
   0  -4   6 449.976 17.7485  12
   0   4   6 468.072 18.1457  12
   0  -4  -6 453.281 16.3805  11
   0  -4   6 467.056 17.3245  14
   0   4  -7 75.6376 6.24764   6
   0   4  -7 64.7381 6.33881   5
   0   4  -7 75.6300 7.67040   3
   0  -4  -7 74.0968 6.08287   3
   0   4   7 71.1030 5.69892  25
   0  -4   7 71.8126 7.82603  25
   0  -4  -7 70.2589 7.46629  26
   0   4   7 69.5091 7.38882  24
   0   4   7 66.6330 6.30666  21
   0   4  -7 68.5589 6.57142  10
   0  -4  -7 73.3183 7.91642  10
   0   4  -7 60.9531 5.03636  11
   0  -4  -7 53.3811 7.00717  17
   0   4  -7 47.2509 7.85799  20
   0   4   7 59.1043 8.10472  16
   0  -4   7 76.4626 8.07851  16
   0  -4   7 64.7749 7.89463  13
   0  -4  -7 79.5224 7.08295  11
   0  -4   7 60.4856 7.44807  14
   0   4   7 60.4910 7.71273  12
   0  -4   7 82.9233 8.30919  12
   0   4  -8 481.016 16.7301   6
   0  -4  -8 476.703 16.6197   3
   0   4  -8 472.215 21.7301   2
   0   4  -8 514.436 20.0417   3
   0   4   8 485.272 16.5609  25
   0  -4   8 478.190 20.5393  25
   0   4   8 501.417 17.1339  21
   0  -4  -8 504.783 19.7809  17
   0   4  -8 498.604 21.8299  20
   0   4   8 467.124 21.0663  12
   0  -4  -8 488.008 18.4126  11
   0  -4   8 483.816 21.4137  12
   0  -4   8 480.223 20.1869  14
   0  -4   8 531.332 22.1767  13
   0   4   8 463.921 18.0776  13
   0   4   8 519.254 22.4064  16
   0  -4   8 493.366 20.8928  16
   0  -4  -8 483.830 20.1026  10
   0   4  -8 503.387 18.0164  10
   0   4  -9 1.22925 7.84341   2
   0   4   9-1.28606 7.70039   1
   0  -4  -9-4.82585 7.86845   2
   0   4  -9-4.53757 7.00314   3
   0  -4  -9 3.89078 6.43383  10
   0   4  -9-0.65778 5.82378  10
   0  -4  -9 4.97737 5.78684  11
   0  -4   9-2.06628 6.54271  25
   0   4  -9-1.17104 7.74577  20
   0  -4  -9 4.04927 8.28472  20
   0  -4  -9-1.68989 6.55349  17
   0   4   9 1.23436 8.10770  16
   0  -4   9-1.05918 7.38486  16
   0  -4   9-1.14639 7.09300  12
   0  -4   9-5.66367 6.66640  13
   0   4   9 8.29063 7.44342  12
   0  -4   9-2.95625 7.12353  14
   0   4   9 0.75284 5.37857  13
   0  -4 -10 6.53139 8.64034   2
   0   4 -10 4.02404 8.74821   2
   0   4 -10 8.54799 7.62261   3
   0   4  10-2.78567 8.54917   1
   0  -4  10 2.16724 7.36399  25
   0  -4 -10-1.02407 7.40299  10
   0  -4 -10 10.0719 9.18076  20
   0   4 -10-1.25614 8.25083  20
   0   4  10 5.37175 8.50465  16
   0  -4  10 3.46347 8.44228  16
   0  -4  10-1.25878 7.85001  12
   0  -4  10-1.21602 8.26373  13
   0   4  10-9.10969 8.48757  12
   0  -5   0 0.43600 1.61227   6
   0  -5   0 1.03371 1.70568   7
   0  -5   0 0.19736 1.67136   4
   0  -5   0 0.32822 1.30476   5
   0  -5   0-0.23957 1.85828   1
   0   5   0 0.26586 1.64505   2
   0  -5   0 1.39514 1.89248   2
   0   5   0-0.26830 1.73744   1
   0   5   0 0.36323 1.45771   3
   0  -5   0 1.69986 1.46563   3
   0  -5   0 2.36491 1.33758  27
   0   5   0 1.36495 1.07297  27
   0   5   0 0.54709 1.77139  22
   0  -5   0 0.21588 2.00539  21
   0  -5   0 1.68716 1.32444  24
   0  -5   0 2.71915 1.93666  22
   0   5   0 1.61430 1.18353  24
   0   5   0 1.22910 1.89706  21
   0  -5   0 1.19148 1.62366  23
   0  -5   0 1.62754 1.79433   8
   0  -5   0-0.43447 1.89337  20
   0  -5   0 1.29411 0.84156  16
   0  -5   0 1.92472 1.59913  17
   0  -5   0-0.70271 1.61274  15
   0  -5   0 0.92782 1.00196  13
   0  -5   1 11539.7 246.458   4
   0  -5  -1 11756.8 247.115   8
   0  -5   1 10992.4 246.271   7
   0   5   1 11751.9 246.960   4
   0  -5   1 11537.5 246.631   5
   0  -5   1 11569.5 246.454   6
   0   5  -1 11449.3 246.786   6
   0   5  -1 11498.6 247.007   5
   0   5   1 11225.1 245.271   5
   0  -5  -1 11580.3 245.242   5
   0  -5   1 11526.0 247.173   2
   0   5  -1 11481.0 247.736   2
   0  -5  -1 11732.7 245.467   3
   0  -5   1 11831.7 247.388   1
   0  -5   1 11508.5 246.539   3
   0  -5  -1 11633.9 247.356   1
   0   5   1 11548.9 247.965   1
   0  -5  -1 11287.1 244.372  25
   0  -5   1 11648.7 245.679  26
   0  -5  -1 11863.3 244.472  26
   0  -5  -1 11513.5 246.207  27
   0   5  -1 11497.4 244.848  27
   0   5  -1 11392.7 247.123  23
   0  -5  -1 11553.0 246.442  24
   0   5  -1 11794.8 247.780  22
   0  -5   1 11450.9 246.954  23
   0   5   1 11703.2 248.097  22
   0  -5  -1 11487.9 246.160  23
   0   5   1 11487.4 247.238  21
   0  -5  -1 11642.3 247.495  22
   0  -5   1 11441.1 247.320  22
   0   5   1 11747.0 246.310  23
   0   5  -1 11479.1 244.751  24
   0  -5   1 11463.2 246.892  21
   0  -5   1 11514.1 247.196   8
   0   5  -1 11843.0 247.609   8
   0  -5   1 11643.0 244.830  19
   0  -5  -1 11470.0 247.621  17
   0   5  -1 11429.7 247.117  20
   0  -5   1 11678.1 246.752  20
   0  -5  -1 11514.2 246.737  15
   0   5  -1 11490.6 244.758  16
   0  -5  -1 11463.8 245.803  16
   0   5   1 11508.7 246.062  16
   0  -5   1 11611.3 244.780  16
   0   5   1 11735.4 246.471  15
   0  -5  -1 11586.6 244.432  13
   0  -5   1 11396.2 244.879  12
   0   5  -1 11751.8 244.713  12
   0   5   1 11453.4 245.057  12
   0   5   1 11531.7 244.353  13
   0  -5   2 125.080 5.30288   6
   0  -5  -2 135.205 5.47303   4
   0  -5  -2 129.793 3.58226   5
   0  -5   2 127.983 5.06714   7
   0   5  -2 151.808 6.42610   5
   0  -5   2 126.436 5.30968   4
   0   5  -2 142.357 5.70100   6
   0   5   2 127.527 5.51632   4
   0  -5  -2 113.793 5.56130   7
   0  -5   2 141.064 6.04851   3
   0   5   2 137.520 6.63799   1
   0  -5   2 130.321 6.12426   2
   0   5  -2 143.532 6.34070   3
   0   5  -2 151.518 6.90987   2
   0  -5   2 140.897 5.62459  26
   0   5  -2 124.951 3.46452  24
   0  -5   2 132.941 6.27363  25
   0  -5  -2 123.488 5.77259  27
   0  -5  -2 136.900 4.63273  26
   0   5   2 139.305 4.69132  26
   0   5   2 133.877 6.75995  22
   0  -5  -2 133.649 5.89352  21
   0   5   2 126.507 4.90538  23
   0  -5   2 139.431 6.36975  22
   0   5   2 129.118 5.92775  24
   0  -5  -2 125.171 5.73861  24
   0   5   2 129.708 6.01574  21
   0   5  -2 124.279 6.07055  23
   0  -5   2 137.669 4.95667  11
   0  -5   2 124.988 4.60649  10
   0  -5  -2 141.098 6.34292  10
   0   5   2 129.274 6.13353   8
   0  -5  -2 139.607 6.73001  17
   0  -5   2 130.513 5.99977  20
   0   5  -2 139.121 6.33270  20
   0   5  -2 127.342 5.00046  19
   0  -5   2 128.666 5.05272  19
   0   5  -2 125.877 4.99938  16
   0   5   2 134.082 6.36687  17
   0   5   2 135.339 5.97984  16
   0  -5   2 134.976 5.27270  14
   0   5   2 141.970 5.68996  15
   0  -5   2 135.048 5.01883  16
   0  -5  -2 133.060 5.59308  15
   0  -5  -2 143.827 5.83388  16
   0   5   2 134.043 5.31373  12
   0  -5  -2 136.555 6.52633  14
   0  -5   2 144.904 5.34232  12
   0  -5  -2 126.812 5.21434  12
   0   5   2 130.522 4.00972  13
   0   5  -2 135.671 4.98420  12
   0   5  -3 1873.71 44.4293   5
   0   5  -3 1881.15 43.1511   6
   0  -5   3 1881.03 42.1135   4
   0  -5   3 1860.35 42.6041   6
   0  -5   3 1836.56 41.6234   7
   0   5   3 1817.96 42.7415   4
   0  -5  -3 1769.99 42.8301   7
   0  -5  -3 1877.53 42.3688   4
   0   5  -3 1921.78 44.8646   3
   0   5   3 1881.56 45.6961   1
   0   5   3 1793.10 44.4792  27
   0  -5   3 1854.82 45.0420  25
   0   5   3 1864.06 40.2751  25
   0   5  -3 1852.39 41.6970  27
   0  -5  -3 1857.36 42.6594  26
   0   5   3 1902.50 42.3961  26
   0   5   3 1869.50 44.5327  24
   0   5   3 1839.59 43.8902  21
   0   5  -3 1860.60 40.2364  24
   0   5   3 1816.98 41.7126  23
   0   5  -3 1982.34 44.6341  23
   0  -5   3 1881.31 43.7021  23
   0  -5   3 1816.68 40.1813   9
   0  -5   3 1865.71 41.6628  11
   0  -5   3 1891.85 40.1626   9
   0  -5   3 1884.39 41.8001  10
   0  -5  -3 1893.46 44.8850  10
   0  -5   3 1813.74 41.5360  17
   0  -5  -3 1932.42 43.3306  21
   0   5  -3 1893.60 43.2114  19
   0  -5   3 1729.72 43.8194  20
   0   5  -3 1924.57 44.9375  20
   0   5   3 1882.51 43.1393  15
   0  -5  -3 1859.95 43.2348  15
   0   5  -3 1821.09 43.0510  16
   0   5  -3 1873.19 42.8382  14
   0  -5   3 1863.84 43.2202  16
   0   5  -3 1912.31 43.0264  12
   0  -5   3 1873.87 43.3548  14
   0  -5  -3 1842.36 43.1167  12
   0   5   3 1845.10 43.7945  12
   0  -5   3 1894.75 43.7296  12
   0  -5   4 192.848 6.48966   4
   0   5  -4 189.400 8.63613   5
   0  -5   4 185.141 5.82750   7
   0   5  -4 184.316 7.65628   6
   0  -5  -4 183.668 7.32216   7
   0   5  -4 198.733 9.14980   3
   0   5   4 182.350 9.51015   1
   0  -5  -4 186.126 6.67118   4
   0   5  -4 207.220 7.11022  27
   0  -5  -4 187.083 7.85212  26
   0   5   4 181.667 6.01558  25
   0   5   4 195.593 9.11738  27
   0   5   4 180.429 8.18022  21
   0   5  -4 193.319 5.65295  24
   0   5   4 196.228 6.43608  23
   0   5   4 195.285 8.91444  24
   0  -5   4 185.924 6.80666  10
   0   5  -4 188.674 7.36554  10
   0  -5  -4 215.709 9.87833  17
   0  -5   4 183.573 6.44601  17
   0   5  -4 184.836 9.26659  20
   0   5  -4 194.978 7.83341  14
   0  -5  -4 203.536 8.08289  15
   0  -5   4 209.532 8.56096  16
   0   5   4 189.571 7.77156  15
   0  -5   4 188.746 6.42147  11
   0  -5  -4 205.200 9.00560  11
   0  -5   4 166.220 7.91701  14
   0   5   4 192.447 8.84444  12
   0  -5   4 183.061 8.47373  12
   0  -5  -5 24.6123 3.39228   7
   0  -5   5 23.2707 2.43708   4
   0   5  -5 19.8987 3.41012   6
   0   5  -5 26.1141 4.23613   5
   0  -5  -5 18.5262 2.74966   4
   0   5   5 27.6353 5.14602   1
   0   5  -5 34.3052 4.92727   3
   0  -5  -5 19.4374 3.05347   3
   0  -5  -5 24.8846 4.30885  26
   0   5   5 26.7686 2.84293  25
   0  -5   5 20.1007 4.32479  25
   0   5  -5 23.5728 2.54724  24
   0   5   5 28.7675 4.63070  24
   0   5   5 20.3343 3.99232  21
   0   5  -5 21.1083 3.58847  10
   0   5  -5 21.4270 4.73762  20
   0  -5  -5 22.6124 4.59345  17
   0  -5   5 22.6469 2.96338  17
   0  -5   5 31.2163 4.69503  16
   0  -5   5 23.3147 4.17959  12
   0   5   5 27.1435 4.83185  12
   0  -5  -5 27.3588 4.31007  11
   0  -5   5 24.2861 4.24331  14
   0  -5   5 20.9420 2.74669  11
   0  -5  -6 86.1704 5.18932   7
   0   5  -6 72.1791 5.70900   6
   0   5  -6 82.8137 6.55499   5
   0   5   6 96.5611 8.75063   1
   0  -5  -6 87.2528 5.54862   3
   0  -5   6 81.0655 2.60953   4
   0   5  -6 81.2534 7.56226   3
   0  -5   6 105.568 8.33326  25
   0   5   6 98.8143 5.29387  25
   0   5  -6 84.7271 4.49197  24
   0  -5  -6 85.3471 6.89856  26
   0   5   6 92.3252 3.92221  23
   0   5   6 98.8504 6.80431  21
   0   5   6 82.9151 7.28572  24
   0   5   6 94.1740 4.25558  23
   0  -5  -6 90.9386 7.65654  10
   0   5  -6 85.4341 6.07960  10
   0   5  -6 100.411 8.43758  20
   0  -5  -6 101.833 8.47484  17
   0  -5   6 98.5135 8.06731  16
   0   5   6 78.5199 7.37862  12
   0  -5   6 85.3033 7.26745  14
   0  -5  -6 81.7332 7.04764  11
   0  -5   6 103.584 8.00948  12
   0   5  -7 663.554 20.4709   6
   0   5  -7 696.145 22.3406   5
   0  -5  -7 690.848 20.2997   3
   0   5   7 678.328 26.0103   1
   0   5  -7 671.548 23.9247   3
   0   5   7 676.718 19.5406  25
   0  -5   7 650.755 24.5824  25
   0   5   7 687.337 16.5068  23
   0   5   7 742.855 24.0965  24
   0   5   7 691.342 21.4885  21
   0  -5  -7 696.291 24.4943  10
   0   5  -7 665.946 20.9962  10
   0   5  -7 675.233 25.0454  20
   0  -5  -7 741.175 24.8410  17
   0  -5   7 725.180 24.4096  16
   0  -5   7 707.226 23.6280  14
   0   5   7 669.270 24.7118  12
   0  -5   7 687.572 24.6122  12
   0   5   7 690.377 21.4154  13
   0  -5   7 671.888 25.2510  13
   0  -5  -7 705.568 23.1224  11
   0   5  -8 21.3185 4.61044   6
   0   5  -8 21.1455 5.79903   5
   0   5  -8 26.8176 8.13654   2
   0   5   8 16.2678 6.73215   1
   0   5  -8 24.5371 6.45970   3
   0  -5  -8 17.6559 4.34630   9
   0  -5  -8 33.2180 7.38374  10
   0   5  -8 27.9334 5.53240  10
   0  -5  -8 19.6185 5.70957  11
   0  -5   8 22.6167 6.82746  25
   0  -5  -8 36.5370 7.09370  17
   0   5  -8 13.5566 6.81558  20
   0  -5   8 17.2860 6.39816  16
   0   5   8 9.99055 6.99045  16
   0  -5   8 13.8949 6.62505  12
   0   5   8 27.5000 5.24340  13
   0   5   8 13.3838 6.63269  12
   0  -5   8 20.5656 6.72762  14
   0  -5   8 17.9492 7.04603  13
   0   5  -9 349.820 17.4801   3
   0   5  -9 357.353 19.7077   2
   0   5   9 335.813 19.8245   1
   0  -5   9 327.089 18.0263  25
   0  -5  -9 337.278 17.6722  10
   0   5  -9 330.537 18.8866  20
   0  -5  -9 336.695 16.7903  17
   0  -5   9 341.420 17.8466  16
   0   5   9 347.120 19.5635  16
   0  -5   9 320.711 16.8055  14
   0  -5   9 322.521 18.3885  13
   0   5   9 358.907 19.2886  12
   0  -5   9 316.604 18.1414  12
   0   5   9 316.407 14.8624  13
   0  -5  -9 356.510 15.9658  11
   0   5 -10 2.70855 8.51150   2
   0   5  10 1.40529 8.48563   1
   0  -5 -10-1.31309 8.62513   2
   0   5 -10 3.96726 7.80868   3
   0  -5  10 1.13225 7.11623  25
   0   5  10 16.2453 10.0365  22
   0  -5 -10 4.24067 7.39210  10
   0  -5 -10 2.91531 8.94731  20
   0   5 -10 1.24219 8.44187  20
   0   5  10 14.9549 9.17830  16
   0  -5  10 8.93978 8.44587  16
   0   5  10 2.58461 8.60736  12
   0  -5  10 1.24714 8.36324  12
   0  -5  10-1.25452 7.88464  13
   0   6   0 13289.0 291.301   5
   0  -6   0 13779.6 291.066   5
   0  -6   0 13833.7 291.900   7
   0  -6   0 13558.4 291.720   4
   0  -6   0 15008.4 292.371   6
   0   6   0 13652.9 292.963   1
   0  -6   0 13738.0 292.416   1
   0   6   0 14039.6 291.483   3
   0  -6   0 13273.9 290.781   3
   0  -6   0 13895.5 292.331   2
   0   6   0 13813.7 292.912   2
   0  -6   0 13490.4 289.388  26
   0  -6   0 13657.7 290.634  24
   0  -6   0 13607.5 290.346  27
   0   6   0 13667.3 290.360  27
   0   6   0 13857.9 290.808  24
   0  -6   0 13442.4 291.630  23
   0   6   0 13875.8 292.623  21
   0  -6   0 13411.4 291.908  21
   0  -6   0 13035.8 292.445  22
   0   6   0 14113.7 293.121  22
   0  -6   0 13703.7 292.262   8
   0  -6   0 13573.6 291.991  20
   0  -6   0 13342.9 292.301  15
   0  -6   0 13671.0 289.428  16
   0  -6   0 13839.0 292.031  17
   0  -6   0 13536.9 290.505  13
   0  -6   1 974.815 24.6495   7
   0   6   1 1075.20 23.8742   5
   0  -6  -1 1001.27 23.5790   5
   0   6  -1 1104.71 25.5295   6
   0  -6   1 977.456 24.7080   4
   0   6   1 1010.03 25.3572   4
   0  -6   1 1026.60 24.9787   6
   0  -6   1 1032.76 24.9400   5
   0  -6  -1 1044.38 23.7928   3
   0   6   1 1009.20 26.3220   1
   0   6  -1 1001.73 26.1015   2
   0  -6  -1 1015.65 25.6747   1
   0  -6  -1 1019.31 25.6725   2
   0  -6   1 1025.98 24.8041   3
   0  -6   1 1060.72 25.7757   2
   0   6  -1 1070.18 26.2511   1
   0  -6   1 1032.63 25.7491   1
   0  -6   1 1007.05 25.1050  25
   0   6   1 1002.16 24.6254  27
   0  -6   1 1041.41 23.8043  26
   0  -6  -1 992.468 22.6996  25
   0  -6  -1 1040.15 22.3956  26
   0   6  -1 985.710 22.9922  27
   0  -6  -1 1034.91 24.4508  27
   0  -6  -1 1037.97 25.9055  22
   0  -6   1 998.646 25.2176  21
   0  -6  -1 1000.01 24.5232  23
   0   6   1 1020.87 25.7255  21
   0   6   1 1030.74 24.7062  23
   0  -6   1 984.207 25.6226  22
   0  -6   1 977.348 25.1537  23
   0   6  -1 1071.24 26.3216  22
   0   6   1 978.660 26.3177  22
   0   6  -1 1031.28 23.1138  24
   0  -6  -1 1036.06 24.7056  24
   0   6  -1 1034.30 25.6276  23
   0  -6   1 991.600 25.4818   8
   0  -6  -1 1037.49 25.5328   8
   0   6  -1 988.340 25.8153   8
   0  -6   1 1025.34 25.1210  20
   0   6  -1 1031.42 25.5754  20
   0  -6  -1 987.170 25.8716  17
   0  -6   1 1001.39 22.7467  19
   0  -6  -1 1027.03 25.1935  15
   0   6   1 991.951 24.1234  16
   0  -6  -1 996.944 23.8809  16
   0   6   1 1018.82 24.8042  15
   0  -6   1 1017.61 22.7297  16
   0  -6   1 1036.42 25.0425  13
   0   6  -1 1039.98 22.5955  12
   0  -6  -1 991.570 22.6691  13
   0   6   1 1006.00 22.9849  12
   0  -6   1 1000.02 22.7787  12
   0  -6   2 6126.70 130.096   7
   0  -6   2 6061.59 130.247   6
   0  -6  -2 6084.73 130.470   4
   0   6  -2 6203.86 130.925   6
   0   6  -2 6315.23 131.986   5
   0  -6  -2 5957.83 128.099   5
   0   6   2 5791.80 130.887   4
   0  -6  -2 5794.50 130.840   7
   0  -6   2 6144.39 131.150   5
   0  -6   2 6127.92 130.292   4
   0  -6   2 6313.46 131.696   2
   0  -6   2 6129.63 131.774   1
   0   6  -2 5785.07 132.488   2
   0   6  -2 6130.46 131.945   3
   0  -6  -2 6000.26 131.723   1
   0  -6   2 6005.65 131.042   3
   0   6   2 6013.41 132.881   1
   0  -6   2 5989.62 130.211  26
   0  -6   2 6015.28 131.960  25
   0  -6  -2 6042.96 128.671  26
   0   6   2 5943.89 128.702  26
   0  -6  -2 6008.77 130.746  27
   0   6   2 6340.93 131.931  21
   0   6  -2 6156.99 132.075  23
   0  -6   2 6021.51 131.803  22
   0  -6  -2 6100.84 131.030  21
   0  -6  -2 6078.86 130.927  24
   0   6   2 5895.08 129.788  23
   0  -6   2 6124.83 131.129  21
   0   6  -2 5997.13 127.538  24
   0   6   2 5886.41 132.971  22
   0  -6   2 5950.39 129.074  10
   0  -6  -2 5896.58 131.721  10
   0   6  -2 6062.77 132.318   8
   0   6   2 6103.58 132.165   8
   0   6  -2 5903.95 127.733  18
   0   6  -2 6150.25 131.897  20
   0   6  -2 6089.21 129.286  19
   0  -6  -2 6089.27 132.800  17
   0  -6   2 5930.84 129.371  19
   0  -6   2 6149.75 131.091  20
   0   6   2 6016.65 131.727  17
   0   6   2 6107.52 130.561  15
   0  -6   2 5855.95 129.180  16
   0  -6   2 5918.78 130.097  14
   0  -6  -2 6040.78 130.544  16
   0   6   2 6027.33 131.100  16
   0  -6  -2 5963.12 130.734  15
   0   6  -2 5868.50 129.230  16
   0   6  -2 6083.52 129.273  12
   0   6   2 5902.40 127.825  13
   0  -6   2 5995.93 129.671  12
   0   6   2 6133.32 129.981  12
   0  -6  -2 6183.22 131.826  14
   0   6  -3 4363.37 96.5128   6
   0  -6   3 4371.25 95.8319   6
   0   6   3 4169.99 96.3459   4
   0  -6   3 4417.68 95.5875   4
   0   6   3 4368.16 98.3248   8
   0  -6  -3 4526.01 96.6897   7
   0   6  -3 4404.51 98.1836   5
   0  -6   3 4373.49 95.1260   7
   0   6  -3 4477.72 98.5374   3
   0  -6  -3 4245.71 95.7812   4
   0   6   3 4323.76 99.3195   1
   0  -6  -3 4321.52 95.4329  26
   0   6   3 4469.28 95.2307  26
   0  -6   3 4399.96 98.7036  25
   0   6   3 4298.11 97.5221  21
   0   6   3 4368.41 98.0835  24
   0   6   3 4501.02 95.1552  23
   0   6  -3 4341.81 98.2133  23
   0  -6   3 4404.69 94.7584  10
   0  -6   3 4485.67 94.9264  11
   0  -6   3 4340.76 93.8590   9
   0  -6  -3 4442.98 98.5319  10
   0   6  -3 4270.52 98.2675  20
   0  -6  -3 4382.91 96.6469  21
   0  -6   3 4308.30 97.3349  20
   0   6  -3 4388.93 96.0436  19
   0  -6   3 4318.42 94.6323  17
   0  -6   3 4447.68 96.1208  16
   0   6  -3 4351.23 95.9096  16
   0  -6  -3 4266.86 96.4053  15
   0   6   3 4356.30 98.1067  16
   0   6   3 4441.46 96.4296  15
   0  -6   3 4257.14 96.3923  14
   0  -6   3 4292.32 96.5714  12
   0   6   3 4416.20 96.9604  12
   0   6  -3 4511.18 95.9922  12
   0   6   3 4282.37 94.1270  13
   0   6  -4 1112.15 30.0315   5
   0  -6   4 1140.20 26.8032   4
   0   6  -4 1127.87 28.3333   6
   0  -6   4 1116.71 26.0864   7
   0   6   4 1181.81 30.6491   8
   0  -6  -4 1110.55 27.1416   4
   0   6  -4 1123.90 30.6356   3
   0   6   4 1129.71 31.7108   1
   0   6   4 1165.37 27.6446  26
   0   6  -4 1159.68 26.7980  27
   0  -6  -4 1067.15 28.0784  26
   0  -6   4 1039.03 30.4670  25
   0   6   4 1110.75 24.7772  25
   0   6   4 1141.14 30.5382  27
   0   6   4 1106.08 30.2248  24
   0   6  -4 1066.65 24.6778  24
   0   6   4 1089.98 26.2870  23
   0   6   4 1106.94 29.3188  21
   0  -6   4 1137.07 26.6796  10
   0  -6   4 1122.71 26.3071  17
   0  -6  -4 1117.32 31.2360  17
   0   6  -4 1104.07 30.5939  20
   0   6  -4 1133.24 28.0487  14
   0   6   4 1152.39 30.9501  16
   0  -6  -4 1148.94 28.5666  15
   0  -6   4 1134.74 28.8903  16
   0  -6   4 1153.49 26.4055  11
   0  -6   4 1096.47 28.8306  14
   0  -6  -4 1139.77 30.4203  11
   0  -6   4 1060.57 29.2273  12
   0   6   4 1165.61 29.9397  12
   0  -6   5 534.235 13.6468   4
   0   6  -5 513.790 15.8201   6
   0   6  -5 512.827 17.4804   5
   0  -6  -5 508.254 14.1215   4
   0  -6  -5 498.045 14.6297   3
   0   6  -5 485.319 17.9948   3
   0   6   5 485.480 18.9671   1
   0   6  -5 522.044 12.5715  24
   0   6   5 501.968 13.0902  25
   0  -6  -5 475.968 16.1351  26
   0   6   5 516.328 13.3659  23
   0   6   5 527.110 17.0450  21
   0   6   5 483.232 17.6286  24
   0  -6   5 528.318 14.4432  10
   0   6  -5 489.465 15.1351  10
   0   6  -5 495.586 18.2782  20
   0  -6   5 499.087 13.6604  17
   0  -6  -5 519.838 18.8792  17
   0  -6   5 492.619 16.8824  16
   0  -6   5 526.155 13.7413  11
   0  -6   5 499.214 16.7875  14
   0  -6  -5 500.838 17.5601  11
   0   6   5 499.238 17.6989  12
   0  -6   5 493.371 17.4458  12
   0   6  -6 1211.32 32.1870   6
   0   6  -6 1269.99 34.6263   5
   0   6   6 1253.11 37.6656   1
   0   6  -6 1234.29 35.7729   3
   0  -6  -6 1251.50 31.3109   3
   0   6   6 1268.22 29.6481  25
   0  -6  -6 1197.56 33.6005  26
   0   6  -6 1226.03 28.6562  24
   0  -6   6 1218.73 36.4290  25
   0   6   6 1248.29 28.1744  23
   0   6   6 1250.51 35.5502  24
   0   6   6 1225.49 33.3293  21
   0   6   6 1268.26 28.5749  23
   0  -6  -6 1226.97 35.8957  10
   0   6  -6 1233.14 31.9858  10
   0  -6  -6 1297.62 36.8239  17
   0   6  -6 1277.97 36.6324  20
   0  -6   6 1335.76 35.2124  16
   0  -6   6 1192.64 34.1995  14
   0   6   6 1217.31 35.7077  12
   0  -6   6 1205.12 35.2563  12
   0  -6  -6 1274.07 35.1098  11
   0   6  -7 504.361 16.4415   6
   0   6  -7 522.274 18.5710   5
   0  -6  -7 487.311 15.5511   3
   0   6   7 515.930 21.8730   1
   0   6  -7 497.641 19.9180   3
   0  -6   7 467.590 20.2370  25
   0   6   7 497.828 14.1821  25
   0   6   7 493.797 19.4393  24
   0   6   7 483.777 17.2136  21
   0  -6  -7 513.795 20.3757  10
   0   6  -7 505.041 16.5383  10
   0   6  -7 514.370 20.8612  20
   0  -6  -7 499.314 20.3524  17
   0  -6   7 475.164 18.9457  16
   0  -6  -7 474.119 18.6066  11
   0  -6   7 478.693 18.5423  14
   0  -6   7 462.478 19.5295  12
   0   6   7 495.909 16.6406  13
   0   6   7 468.899 19.7699  12
   0   6  -8 506.077 17.0078   6
   0   6  -8 512.154 19.3254   5
   0   6  -8 553.600 21.7910   3
   0   6  -8 540.660 23.6888   2
   0   6   8 468.270 22.8479   1
   0  -6   8 514.966 22.3199  25
   0   6   8 518.770 23.9803  22
   0   6  -8 510.195 17.6092  10
   0  -6  -8 505.889 21.6025  10
   0   6  -8 488.912 22.0809  20
   0  -6  -8 504.587 20.9466  17
   0  -6   8 553.631 21.4709  16
   0   6   8 527.065 18.2248  13
   0  -6   8 539.370 23.1712  13
   0   6   8 535.893 22.5886  12
   0  -6  -8 524.337 20.2137  11
   0  -6   8 504.749 20.3655  14
   0  -6   8 519.420 21.9001  12
   0   6   9 50.3433 8.57456   8
   0   6   9 47.5806 10.0472   1
   0   6  -9 43.8749 8.75744   3
   0   6  -9 59.9046 10.8467   2
   0  -6   9 42.9338 9.00352  25
   0   6   9 54.0370 10.3033  22
   0  -6  -9 61.3966 8.75571  17
   0   6  -9 56.5032 9.82401  20
   0   6   9 41.0611 8.59819  12
   0  -6   9 61.9424 9.89829  13
   0  -6   9 53.4956 8.92179  14
   0  -6   9 40.3272 8.62372  12
   0  -6   9 61.8947 9.43281  16
   0  -6  -9 51.3899 8.18462  11
   0  -6  -9 50.3806 8.95316  10
   0   6 -10 101.717 11.2460   3
   0  -6  10 82.7956 11.0643  25
   0  -6 -10 82.3530 11.0163  10
   0  -6 -10 97.0639 10.6023  17
   0   6 -10 97.0689 12.0666  20
   0  -6  10 81.1175 11.3048  16
   0  -6  10 75.1793 11.8840  13
   0  -6  10 81.7994 11.2912  12
   0  -7   0-0.27097 2.38053   4
   0  -7   0 1.13676 2.05933   5
   0  -7   0 3.12704 2.60332   7
   0  -7   0-0.59959 2.47335   6
   0   7   0 1.79648 1.99070   5
   0   7   0-0.26123 2.24012   3
   0  -7   0-0.42157 2.02594   3
   0   7   0 0.38558 2.58568   1
   0  -7   0 0.31769 2.97188   2
   0  -7   0 5.59058 3.06562   1
   0   7   0-0.38386 2.33715   2
   0  -7   0-0.51661 1.90328  27
   0  -7   0 2.00877 1.58167  25
   0   7   0 8.25110 1.87135  27
   0  -7   0-0.09635 1.06252  26
   0  -7   0 2.03662 3.05160  22
   0   7   0 0.41536 1.78097  24
   0   7   0-1.17680 2.54011  22
   0  -7   0-1.18068 2.92868  21
   0  -7   0-0.55231 2.28848  23
   0  -7   0 0.96976 1.94224  24
   0   7   0 2.48353 2.42699  21
   0  -7   0 3.84271 2.65364   8
   0  -7   0 2.07693 2.79476  20
   0  -7   0 1.08639 1.24404  16
   0  -7   0 9.44780 2.69534  15
   0  -7   0 3.98724 2.31818  17
   0  -7   0 0.56535 1.49111  13
   0  -7   1 70.6559 4.41884   4
   0  -7   1 73.6419 4.54359   6
   0  -7   1 72.8660 4.48621   7
   0  -7   1 70.8918 4.34839   5
   0  -7  -1 63.5714 3.46258   5
   0   7   1 74.2364 3.72983   5
   0   7   1 68.6674 4.63006   4
   0   7  -1 73.3463 5.21677   2
   0  -7   1 72.4343 4.92957   2
   0  -7  -1 72.1209 5.05906   1
   0   7  -1 76.4025 5.31588   1
   0  -7  -1 75.7504 5.07881   2
   0  -7   1 68.5143 5.03642   1
   0  -7   1 78.0355 4.33854   3
   0   7   1 75.1876 5.22908   1
   0  -7  -1 68.6102 3.62295   3
   0  -7  -1 69.3277 2.37770  26
   0  -7  -1 62.9261 2.84385  25
   0   7  -1 63.7025 3.02473  27
   0  -7   1 61.6644 4.18022  25
   0  -7  -1 74.1917 4.14737  27
   0   7   1 68.9457 4.07761  27
   0  -7   1 70.0299 3.47650  26
   0  -7   1 60.2897 4.62620  21
   0   7  -1 73.3091 5.15753  22
   0  -7  -1 65.9435 4.89921  22
   0   7   1 70.2921 4.29206  23
   0  -7   1 71.6646 4.65120  23
   0   7  -1 63.0405 4.58202  23
   0   7   1 68.4682 5.08665  22
   0   7   1 77.4719 4.40074  24
   0   7  -1 71.3853 3.17906  24
   0  -7   1 70.6463 5.03464  22
   0  -7  -1 69.5035 4.12736  23
   0   7   1 64.7151 4.80219  21
   0  -7  -1 70.7464 4.29192  24
   0  -7  -1 69.0750 4.77695   8
   0  -7   1 82.8837 5.19189   8
   0   7  -1 59.2597 4.63306   8
   0  -7  -1 73.2335 5.03001  17
   0  -7   1 68.7295 4.62185  20
   0  -7   1 69.4027 2.69303  19
   0   7  -1 63.7354 4.60710  20
   0  -7   1 65.6575 2.61308  16
   0  -7  -1 65.3179 4.36380  15
   0   7   1 69.8998 3.75416  16
   0  -7  -1 71.2737 3.59293  16
   0  -7   1 72.5341 4.40817  13
   0  -7  -1 66.2403 2.82026  13
   0   7   1 69.7896 2.81471  12
   0  -7  -2 2006.13 45.0784   5
   0  -7  -2 2123.72 47.4781   4
   0  -7   2 2121.12 47.3428   4
   0  -7   2 2090.50 47.1055   7
   0   7  -2 2082.80 47.9209   6
   0  -7   2 2089.40 47.2319   6
   0   7   2 1963.70 47.9390   4
   0   7  -2 2008.04 48.6501   5
   0   7   2 2109.91 50.1022   1
   0  -7  -2 1992.83 45.7347   3
   0   7  -2 2016.18 49.6768   2
   0  -7   2 2038.24 48.7846  25
   0  -7   2 2119.02 46.8566  26
   0   7  -2 1999.99 45.1528  27
   0  -7  -2 2058.37 47.5068  27
   0   7   2 2083.60 48.2397  27
   0  -7  -2 2016.33 44.9800  26
   0   7   2 2089.98 48.8367  21
   0  -7   2 2039.86 47.9266  21
   0   7  -2 2105.54 49.0581  23
   0   7   2 1971.36 46.6707  23
   0  -7  -2 2058.56 47.8445  21
   0   7  -2 2058.13 44.2801  24
   0  -7   2 2045.95 45.8708  10
   0   7  -2 2109.43 49.4087   8
   0   7   2 2069.60 49.1483   8
   0  -7  -2 2000.24 48.5965  10
   0   7  -2 2016.44 48.6328  20
   0  -7  -2 1984.66 49.5642  17
   0  -7   2 2096.98 47.8575  20
   0  -7   2 2070.06 45.7332  19
   0  -7  -2 2076.33 47.1443  16
   0   7  -2 2044.18 45.6217  16
   0  -7  -2 2113.09 47.8874  15
   0  -7   2 2048.95 46.9349  14
   0  -7   2 2096.97 45.5831  16
   0   7   2 2106.72 47.8859  16
   0   7   2 2104.84 47.4144  15
   0   7  -2 2086.52 45.7019  12
   0   7   2 2029.78 44.0275  13
   0   7   2 2049.24 46.3784  12
   0  -7   2 2027.07 46.0793  12
   0  -7   3 2677.75 59.1328   6
   0  -7  -3 2605.18 59.1327   4
   0  -7   3 2602.77 58.8621   4
   0   7  -3 2661.03 61.6011   5
   0  -7   3 2593.77 58.4788   7
   0   7  -3 2650.43 59.9689   6
   0   7   3 2569.84 62.6981   1
   0   7  -3 2597.68 61.6874   3
   0   7   3 2598.92 57.8797  26
   0  -7  -3 2574.14 58.0197  26
   0  -7   3 2575.08 61.8170  25
   0   7   3 2669.77 61.5056  24
   0   7  -3 2665.31 61.6328  23
   0   7   3 2640.74 61.0606  21
   0   7   3 2520.58 58.1850  23
   0  -7   3 2634.70 58.0532  11
   0  -7  -3 2689.73 61.8139  10
   0  -7   3 2639.50 57.7008  10
   0   7   3 2636.22 61.7297   8
   0  -7  -3 2434.46 62.2221  17
   0   7  -3 2603.60 58.6457  19
   0   7  -3 2580.43 61.4877  20
   0  -7   3 2621.80 57.6794  17
   0  -7   3 2568.49 59.3793  14
   0   7  -3 2590.77 58.6021  16
   0  -7   3 2590.48 58.6335  16
   0   7   3 2611.76 59.5159  15
   0  -7  -3 2629.24 59.7887  15
   0   7   3 2637.07 61.1359  16
   0   7   3 2556.48 56.5688  13
   0   7   3 2585.83 59.7014  12
   0  -7   3 2609.16 59.4038  12
   0   7  -3 2704.50 58.6861  12
   0  -7   4 228.915 7.62856   7
   0   7  -4 216.271 10.2271   5
   0   7  -4 217.694 8.95417   6
   0   7   4 232.372 10.6177   8
   0  -7   4 238.115 8.24584   4
   0   7   4 245.489 11.7578   1
   0  -7  -4 225.686 8.47544   4
   0   7  -4 258.983 11.1840   3
   0  -7  -4 221.436 8.56863  26
   0   7  -4 234.499 7.59312  27
   0  -7   4 224.784 10.8547  25
   0   7   4 220.492 8.20321  26
   0   7   4 235.746 10.0781  21
   0   7   4 223.381 7.48868  23
   0   7  -4 238.322 10.5561  23
   0   7   4 229.069 10.5620  24
   0  -7  -4 212.900 10.4672  10
   0  -7   4 246.190 7.75021  10
   0  -7   4 219.702 7.27052  17
   0   7  -4 216.259 8.86580  19
   0   7  -4 223.655 10.6237  20
   0  -7  -4 223.518 9.14137  15
   0  -7   4 223.402 9.11163  16
   0   7  -4 232.787 8.99455  16
   0   7   4 218.848 10.5844  16
   0  -7   4 235.118 7.55380  11
   0  -7   4 230.202 9.68043  12
   0  -7  -4 236.826 10.6178  11
   0  -7   4 204.477 9.05955  14
   0   7   4 230.887 9.93040  12
   0   7   4 232.451 7.23662  13
   0   7   5 259.951 12.0856   8
   0   7  -5 239.077 11.3735   5
   0  -7   5 253.766 8.46740   4
   0   7  -5 232.995 9.84025   6
   0   7  -5 232.093 11.9702   3
   0   7   5 285.515 13.6380   1
   0  -7  -5 234.772 8.71277   3
   0  -7  -5 254.045 10.2585  26
   0   7   5 235.068 11.7167  24
   0   7   5 236.929 10.8749  21
   0   7   5 248.468 7.80282  23
   0  -7   5 266.538 8.72923  10
   0  -7   5 249.156 7.98488  17
   0   7  -5 271.278 12.5820  20
   0  -7  -5 262.623 12.8187  17
   0   7   5 259.534 12.6028  16
   0  -7   5 257.224 10.8783  16
   0  -7   5 244.892 11.2027  12
   0  -7   5 252.109 8.12323  11
   0  -7  -5 238.551 11.6579  11
   0  -7   5 243.153 10.6943  14
   0   7   5 279.199 11.9747  12
   0   7  -6 109.932 8.26470   5
   0   7  -6 112.432 6.86726   6
   0   7   6 109.930 8.50571   8
   0  -7  -6 105.863 5.68320   3
   0   7  -6 111.008 8.92401   3
   0   7   6 116.051 9.74964   1
   0   7  -6 91.7309 3.25138  24
   0  -7  -6 125.467 7.71914  26
   0  -7   6 106.132 9.17627  25
   0   7   6 107.303 3.77972  25
   0   7   6 101.807 4.00101  23
   0   7   6 111.850 7.71046  21
   0   7   6 105.526 3.82310  23
   0   7   6 108.244 8.70095  24
   0  -7  -6 113.997 9.19210  10
   0   7  -6 112.525 9.53983  20
   0  -7  -6 104.131 9.01177  17
   0  -7   6 100.131 7.72516  16
   0   7   6 99.7516 9.03892  16
   0  -7   6 120.800 7.98576  14
   0  -7   6 106.122 8.88985  13
   0  -7   6 119.614 8.49281  12
   0   7   6 118.031 8.65701  12
   0  -7  -6 106.106 8.20905  11
   0   7   7 34.5799 6.48353   8
   0   7  -7 68.6394 7.39455   5
   0   7  -7 70.4214 5.92699   6
   0   7  -7 44.2958 7.17808   3
   0   7   7 52.3397 8.58274   1
   0   7  -7 68.1436 9.08460   2
   0  -7   7 62.3524 8.08107  25
   0   7   7 62.9593 7.79584  24
   0   7   7 52.1607 6.41999  21
   0  -7  -7 79.4960 8.53380  10
   0  -7  -7 55.8535 7.94999  17
   0   7  -7 54.0927 8.05578  20
   0  -7   7 64.2300 7.47959  16
   0   7   7 52.5240 8.08800  16
   0  -7  -7 58.8709 7.11179  11
   0   7   7 62.4073 5.62585  13
   0   7   7 74.2396 8.45897  12
   0  -7   7 58.7171 7.31497  12
   0  -7   7 59.8712 6.95601  14
   0   7  -8 31.6640 6.83581   5
   0   7   8 35.2987 7.01347   8
   0   7  -8 20.2987 4.68815   6
   0   7  -8 31.7267 8.71554   2
   0   7  -8 35.6764 7.91158   3
   0   7   8 51.1765 8.93536   1
   0  -7   8 24.8277 7.36620  25
   0   7   8 39.4134 9.10804  22
   0  -7  -8 32.9990 7.86239  10
   0   7  -8 41.6397 8.30249  20
   0  -7  -8 34.3944 7.84066  17
   0  -7   8 46.8963 7.66573  16
   0  -7   8 35.7852 7.15345  14
   0   7   8 23.6395 7.50298  12
   0  -7   8 27.2340 7.58728  13
   0  -7  -8 35.2901 7.12671  11
   0  -7   8 20.3554 7.23891  12
   0   7   8 32.3263 5.14713  13
   0   7   9 209.829 13.6445   8
   0   7  -9 189.208 14.2378   3
   0   7   9 176.222 15.3928   1
   0   7  -9 193.129 15.3814   2
   0  -7   9 206.142 14.7345  25
   0   7   9 231.757 17.1769  22
   0  -7  -9 201.980 14.1520  17
   0   7  -9 205.644 15.0546  20
   0  -7   9 214.970 15.5605  13
   0   7   9 193.004 14.6718  12
   0  -7  -9 196.202 12.7413  11
   0  -7   9 203.388 14.1952  12
   0  -7   9 210.510 13.8827  16
   0  -7  -9 201.781 14.3845  10
   0   7 -10 42.5389 9.80921  20
   0  -7 -10 40.7588 8.96340  17
   0   7 -10 65.6340 10.0832   3
   0  -7  10 50.4014 10.5047  25
   0   8   0 4775.35 103.155   5
   0  -8   0 4659.23 102.558   5
   0  -8   0 4726.21 103.825   6
   0   8   0 4708.44 103.257   3
   0  -8   0 4738.70 102.324   3
   0   8   0 4732.42 105.248   1
   0   8   0 4691.87 101.686  27
   0  -8   0 4584.86 101.997  24
   0  -8   0 4684.56 100.301  26
   0  -8   0 4694.81 101.701  27
   0  -8   0 4725.88 102.251  25
   0   8   0 4736.85 105.316  22
   0   8   0 4598.70 104.631  21
   0  -8   0 4713.40 103.371  23
   0   8   0 4561.91 103.694  23
   0   8   0 4787.55 102.359  24
   0  -8   0 4729.73 103.785  20
   0  -8   0 4650.98 100.357  16
   0  -8   0 4581.77 104.435  15
   0  -8   0 4617.26 103.922  17
   0  -8   0 4642.36 101.959  13
   0  -8  -1 110.306 4.94850   5
   0   8   1 119.068 5.16424   5
   0  -8   1 110.431 5.77824   7
   0  -8   1 106.905 5.77481   6
   0   8   1 113.903 6.84505   1
   0  -8  -1 120.051 5.02183   3
   0   8  -1 136.965 7.08602   1
   0   8  -1 115.754 6.13692   3
   0  -8   1 126.860 5.81043   3
   0   8  -1 117.454 6.87435   2
   0  -8  -1 123.295 3.35845  26
   0  -8  -1 109.427 5.33924  27
   0   8  -1 120.753 4.29817  27
   0  -8  -1 120.831 4.26149  25
   0  -8   1 120.162 5.84244  25
   0  -8   1 116.077 4.61584  26
   0   8   1 117.696 5.54640  27
   0   8   1 116.740 5.75599  23
   0   8   1 119.721 6.67578  21
   0   8   1 122.769 5.88132  24
   0   8   1 104.820 6.71246  22
   0   8  -1 122.074 4.54763  24
   0   8  -1 114.137 6.70523  22
   0  -8  -1 112.303 5.59096  23
   0   8  -1 116.651 6.60029   8
   0   8   1 115.825 6.48492   8
   0  -8  -1 113.160 6.21188   8
   0  -8  -1 106.175 6.29863  17
   0   8  -1 106.562 6.19001  20
   0  -8   1 120.292 3.67312  19
   0  -8   1 123.056 6.06413  20
   0  -8   1 113.493 3.50662  16
   0  -8   1 117.416 3.61984  16
   0  -8  -1 109.962 4.66184  16
   0   8   1 101.214 4.84676  16
   0  -8   1 107.398 5.44603  17
   0  -8  -1 116.312 6.20682  15
   0  -8   1 113.838 5.70142  13
   0   8   1 116.177 3.80073  12
   0  -8  -1 119.313 4.12398  13
   0  -8   2 689.207 17.9846   7
   0   8  -2 671.941 18.6463   6
   0  -8   2 672.521 17.9545   6
   0  -8  -2 632.571 15.8933   5
   0   8  -2 640.243 19.2035   5
   0   8   2 653.392 16.0541   5
   0  -8  -2 667.560 16.4110   3
   0   8  -2 607.737 19.7407   2
   0   8   2 618.724 20.0766   1
   0  -8   2 665.395 17.2010  26
   0   8   2 656.912 18.6399  27
   0  -8   2 633.311 19.0051  25
   0  -8  -2 648.401 15.1652  26
   0   8  -2 645.625 15.5431  27
   0   8  -2 658.112 14.9707  24
   0   8  -2 651.892 19.4355  23
   0   8   2 643.389 19.3056  21
   0   8   2 625.716 17.4419  23
   0  -8  -2 614.992 18.8929  10
   0   8   2 649.230 19.5803   8
   0  -8   2 642.888 16.4646  10
   0   8  -2 631.069 19.5083   8
   0  -8   2 668.635 18.3893  20
   0   8  -2 651.812 19.2433  20
   0  -8  -2 643.582 20.0375  17
   0  -8   2 657.627 15.8634  19
   0  -8  -2 655.778 18.4406  15
   0  -8   2 643.211 17.4769  14
   0   8   2 647.950 18.1216  16
   0  -8  -2 647.699 17.4591  16
   0   8  -2 628.049 15.7420  16
   0  -8   2 643.711 15.6841  16
   0   8   2 678.621 18.0764  15
   0  -8   2 632.727 16.2476  12
   0  -8   2 652.530 19.0467  13
   0   8  -2 628.729 15.8733  12
   0   8   2 667.252 16.7180  12
   0  -8   3 63.3672 4.58973   6
   0   8  -3 49.6972 5.15396   5
   0   8  -3 48.7970 4.32540   6
   0  -8   3 67.2641 4.44181   7
   0   8  -3 60.8542 5.54543   3
   0  -8  -3 55.4682 3.47591   3
   0   8   3 79.1386 6.43105   1
   0  -8   3 63.6212 5.51532  25
   0  -8  -3 55.4840 3.34636  26
   0   8   3 54.7214 4.89663  27
   0   8   3 57.5011 3.49307  26
   0   8   3 50.1089 3.63548  23
   0   8  -3 65.4828 5.65928  23
   0   8   3 68.0888 5.61113  21
   0  -8  -3 73.7510 5.72898  10
   0  -8   3 55.1654 3.82505  11
   0  -8   3 57.7665 3.41118  10
   0   8   3 60.9773 5.45368   8
   0   8  -3 53.9189 2.37411  18
   0  -8  -3 54.3205 5.73171  17
   0   8  -3 61.4021 3.88998  19
   0   8  -3 53.4284 5.22894  20
   0  -8  -3 57.0043 4.57573  15
   0   8  -3 61.7125 3.99008  16
   0  -8   3 54.6162 4.16746  14
   0  -8   3 60.0442 3.80841  16
   0   8   3 62.3509 4.78419  15
   0   8   3 68.8491 5.33724  16
   0   8   3 55.7893 2.20309  13
   0   8   3 56.9124 4.26745  12
   0   8  -3 71.6229 4.16275  12
   0  -8   3 58.3701 4.18404  12
   0  -8   4 109.251 5.23167   7
   0   8  -4 90.9871 5.86166   6
   0   8  -4 105.264 7.34848   5
   0   8   4 109.421 8.14140   1
   0   8  -4 86.2114 7.07737   3
   0  -8   4 88.5469 7.12784  25
   0   8  -4 107.278 4.56992  27
   0   8   4 99.7026 5.22252  26
   0  -8  -4 102.354 5.39934  26
   0   8   4 87.9640 6.65069  21
   0   8   4 114.245 7.44922  24
   0   8  -4 102.941 7.42530  23
   0   8   4 104.553 4.86422  23
   0   8   4 96.7259 7.13792   8
   0  -8   4 102.378 3.56556   9
   0  -8  -4 113.536 7.70460  10
   0  -8   4 105.877 4.76246  10
   0  -8   4 106.270 3.64867   9
   0   8  -4 109.311 5.96200  19
   0  -8   4 107.249 4.66930  17
   0   8  -4 98.8362 7.38459  20
   0  -8   4 96.7100 5.72654  16
   0  -8  -4 107.795 6.26854  15
   0   8   4 117.544 7.57929  16
   0   8  -4 92.6133 5.67570  16
   0  -8   4 99.3545 4.75179  11
   0  -8   4 90.3646 6.07172  12
   0   8   4 98.9286 4.00534  13
   0   8   4 103.318 6.48547  12
   0  -8   4 91.3863 5.94473  14
   0   8  -5 1343.59 33.9783   6
   0   8  -5 1297.84 36.4566   5
   0   8  -5 1344.57 37.5400   3
   0   8   5 1288.52 38.6844   1
   0  -8  -5 1315.88 31.7390   3
   0   8  -5 1402.63 31.6566  27
   0  -8  -5 1285.38 33.4683  26
   0  -8   5 1331.95 38.0049  25
   0   8   5 1300.78 36.7843  24
   0   8   5 1335.76 35.6505  21
   0   8   5 1302.69 30.6925  23
   0   8   5 1336.51 36.7182   8
   0   8  -5 1284.14 37.0245  20
   0  -8  -5 1352.32 38.3631  17
   0  -8   5 1361.04 34.5284  16
   0   8   5 1344.47 37.6236  16
   0  -8  -5 1313.89 34.0501  15
   0  -8   5 1301.31 37.8516  13
   0   8   5 1310.66 30.9757  13
   0  -8   5 1326.24 35.4061  12
   0  -8   5 1326.49 34.4404  14
   0  -8  -5 1286.04 36.5806  11
   0   8   5 1326.96 35.8717  12
   0   8  -6 2657.66 64.1512   5
   0   8  -6 2543.78 60.3956   6
   0   8   6 2608.87 64.3456   8
   0   8   6 2550.02 67.0519   1
   0  -8  -6 2479.78 57.9783   3
   0   8  -6 2731.56 65.8326   3
   0  -8  -6 2551.36 61.1293  26
   0   8   6 2515.16 64.6413  24
   0   8   6 2669.14 62.5298  21
   0   8   6 2437.34 55.3666  23
   0   8  -6 2594.30 65.2650  20
   0  -8  -6 2459.59 65.7346  17
   0   8   6 2564.54 65.7619  16
   0  -8   6 2679.92 62.4842  16
   0  -8  -6 2630.97 64.5424  11
   0   8   6 2509.28 63.8490  12
   0   8   6 2617.84 58.3069  13
   0  -8   6 2571.73 63.5095  12
   0  -8   6 2623.22 62.1647  14
   0  -8   6 2654.62 66.7801  13
   0   8  -7 10.8180 3.93556   6
   0   8  -7 10.7682 5.36545   5
   0   8   7 9.06974 5.22436   8
   0   8  -7 1.07148 6.08302   2
   0   8  -7 5.49453 6.05961   3
   0   8   7 5.54959 5.80646   1
   0  -8   7 13.0630 6.83076  25
   0   8   7 6.98704 5.40651  24
   0   8   7 9.87577 5.02622  21
   0  -8  -7 3.73023 5.86331  10
   0  -8  -7 10.6917 6.29598  17
   0   8  -7 5.58854 6.07707  20
   0   8   7 4.03272 6.24018  16
   0  -8   7 2.10751 5.16900  16
   0  -8   7 7.36149 5.22179  12
   0   8   7 8.22071 3.37616  13
   0  -8   7 10.1248 4.70926  14
   0   8   7 13.9740 6.12970  12
   0  -8  -7 13.8306 5.71026  11
   0   8   8 273.335 14.5620   8
   0   8  -8 247.759 13.9269   5
   0   8   8 266.264 17.0693   1
   0   8  -8 250.590 16.4625   2
   0   8  -8 259.305 15.3613   3
   0  -8   8 306.146 17.2439  25
   0   8   8 262.670 16.9441  22
   0  -8  -8 261.289 15.8443  10
   0   8  -8 267.467 15.4968  20
   0  -8  -8 283.167 16.0339  17
   0   8   8 262.994 16.6545  16
   0  -8   8 257.722 14.2472  16
   0   8   8 236.374 14.8782  12
   0  -8   8 261.166 13.7986  14
   0  -8   8 254.513 14.8114  12
   0  -8  -8 243.283 14.1247  11
   0   8   9 60.5582 8.94146   8
   0   8   9 57.7554 11.3537   1
   0   8  -9 61.8370 10.2498   3
   0   8  -9 71.2233 11.2763   2
   0  -8   9 50.1541 9.65394  25
   0   8   9 51.3367 10.8972  22
   0  -8  -9 61.6093 9.83205  10
   0  -8  -9 52.8068 8.42438  11
   0   8  -9 49.3542 9.45605  20
   0  -8  -9 68.4174 9.42650  17
   0  -8   9 50.6980 9.62123  12
   0   8   9 57.8147 9.69427  12
   0  -8   9 43.7918 9.38367  13
   0  -8   9 50.6803 8.98984  16
   0   8   9 47.6832 9.91186  16
   0  -8 -10 150.405 13.3828  17
   0   9   0 0.33886 1.88662   5
   0  -9   0 0.57781 2.30786   5
   0   9   0 2.03603 2.91586   1
   0   9   0 1.73482 2.37347   3
   0  -9   0 0.26355 2.23185   3
   0  -9   0 2.39473 2.01530  27
   0   9   0 1.74317 1.74897  27
   0  -9   0 0.78332 1.80930  25
   0  -9   0 3.03602 1.17455  26
   0   9   0 1.34296 1.91912  24
   0  -9   0-0.24652 2.21632  24
   0   9   0 1.18930 2.29197  23
   0   9   0 0.51409 2.62801  22
   0   9   0 1.88283 2.84232  21
   0  -9   0 1.33911 2.53328  15
   0  -9   0-0.40436 2.25117  17
   0  -9   0 1.59808 1.24285  16
   0  -9   0 0.24631 1.65190  13
   0  -9  -1 62.5972 3.88870   5
   0   9   1 60.0094 4.06662   5
   0   9   1 63.0671 5.49317   1
   0  -9  -1 63.2768 3.83934   3
   0   9  -1 51.0863 5.03036   2
   0   9  -1 66.1085 5.50214   1
   0   9  -1 64.4273 4.90474   3
   0   9  -1 59.4151 3.07469  27
   0  -9   1 64.3765 3.42521  26
   0  -9  -1 61.2489 3.19118  25
   0  -9  -1 61.6233 4.27120  27
   0   9   1 64.0235 4.26470  27
   0  -9   1 59.3762 4.43653  25
   0  -9  -1 65.8867 2.07123  26
   0   9   1 62.2154 4.39613  24
   0   9   1 59.1308 5.38802  22
   0   9  -1 55.6422 5.16801  22
   0   9   1 55.6987 4.27611  23
   0  -9  -1 60.8821 4.41378  23
   0   9  -1 61.1847 3.40564  24
   0   9   1 56.3546 5.00112  21
   0   9  -1 60.5821 5.16290   8
   0   9   1 55.8681 5.01057   8
   0   9  -1 55.4250 4.81622  20
   0  -9   1 59.8667 2.31107  19
   0  -9  -1 66.1357 5.38007  17
   0  -9  -1 52.9471 4.66634  15
   0  -9   1 60.8299 4.40039  17
   0  -9   1 71.5564 2.34322  16
   0  -9  -1 63.1923 3.48429  16
   0  -9   1 63.7341 2.31965  16
   0   9   1 59.3433 2.43661  12
   0  -9   1 56.9478 4.28084  13
   0  -9  -1 57.3105 2.98461  13
   0  -9  -2 466.014 12.5536   5
   0   9  -2 466.338 15.1496   6
   0   9   2 428.621 12.5511   5
   0   9  -2 497.925 16.9752   2
   0   9   2 440.783 16.6022   1
   0  -9  -2 478.884 12.8638   3
   0  -9   2 485.523 15.6829  25
   0  -9   2 479.880 13.4743  26
   0  -9  -2 470.952 11.1956  26
   0   9  -2 473.653 11.8646  27
   0   9   2 457.184 14.8530  27
   0   9  -2 480.836 16.0254  23
   0   9  -2 489.182 11.5685  24
   0   9   2 461.938 15.2421  24
   0   9   2 484.538 14.2390  23
   0   9   2 471.373 15.9513  21
   0  -9  -2 478.732 15.6288  10
   0   9   2 486.025 16.2472   8
   0   9  -2 493.244 16.4395   8
   0  -9  -2 496.095 16.7847  17
   0   9  -2 469.978 15.7847  20
   0  -9  -2 483.224 14.0668  19
   0  -9   2 478.826 11.7342  16
   0   9   2 469.482 14.2915  15
   0  -9   2 462.833 14.0459  14
   0  -9  -2 456.998 14.9308  15
   0   9   2 473.277 14.4097  16
   0  -9  -2 481.536 13.8200  16
   0  -9   2 471.369 15.4107  13
   0  -9   2 457.930 12.3444  12
   0   9   2 466.628 12.7709  12
   0   9  -3 3184.27 73.9621   6
   0   9  -3 3284.05 75.8562   5
   0   9   3 3331.97 77.4490   1
   0  -9  -3 3252.21 70.8210   3
   0   9   3 3301.85 75.1287  27
   0  -9   3 3174.92 75.8516  25
   0   9  -3 3123.89 70.0864  27
   0  -9  -3 3182.90 70.3782  26
   0   9   3 3348.07 72.2531  23
   0   9  -3 3316.40 75.9980  23
   0   9   3 3345.82 75.7146  21
   0   9   3 3160.61 75.7086   8
   0  -9   3 3226.32 70.8603  10
   0  -9  -3 3222.66 75.7767  10
   0  -9   3 3265.43 71.6845  11
   0  -9  -3 3170.89 76.8963  17
   0   9  -3 3278.47 75.7313  20
   0  -9   3 3245.19 71.0489  16
   0   9  -3 3180.20 71.0598  16
   0  -9   3 3190.16 72.7771  14
   0   9   3 3259.14 74.6619  16
   0  -9  -3 3179.43 73.5744  15
   0  -9   3 3271.68 75.8525  13
   0   9  -3 3191.90 71.2754  12
   0   9   3 3070.66 72.4222  12
   0  -9   3 3143.20 72.0559  12
   0   9  -4 67.9542 6.44464   5
   0   9  -4 48.9261 4.98850   6
   0   9   4 60.6330 6.12109   8
   0  -9   4 59.7195 4.56199   7
   0   9  -4 62.0082 6.32150   3
   0   9   4 59.7165 6.76839   1
   0  -9  -4 68.1679 3.96589   3
   0   9   4 58.6735 4.04131  26
   0  -9  -4 58.8442 4.07168  26
   0  -9   4 57.8403 6.31290  25
   0   9   4 67.2791 6.29127  27
   0   9  -4 72.6047 3.51669  27
   0   9   4 55.8519 5.86339  24
   0   9  -4 63.8149 6.29813  23
   0   9   4 54.8403 3.85884  23
   0   9   4 57.9320 5.91117  21
   0  -9   4 61.8783 4.08189  11
   0  -9  -4 61.7936 6.11534  10
   0  -9   4 59.5381 3.19662   9
   0  -9   4 62.6542 3.27541   9
   0  -9   4 66.2972 3.88389  10
   0  -9   4 54.9300 3.67488  17
   0   9  -4 60.2892 3.09622  18
   0   9  -4 71.3726 5.05817  19
   0   9  -4 56.0168 6.40468  20
   0   9   4 71.0168 6.41930  16
   0   9  -4 58.7586 4.60488  16
   0  -9   4 57.8934 4.49333  16
   0  -9  -4 56.5354 5.11107  15
   0   9   4 61.1659 5.26197  12
   0   9   4 59.3449 2.34160  13
   0   9   4 60.1433 2.45203  13
   0  -9   4 66.3938 5.19271  12
   0  -9   4 58.9280 5.05576  14
   0  -9   4 57.1236 6.26457  13
   0   9   5 6.92013 4.70317   8
   0   9  -5 2.71784 3.65310   6
   0   9  -5 5.54247 4.55108   5
   0   9  -5 6.03166 4.19770   3
   0   9   5-0.87991 5.08725   1
   0  -9  -5 3.25633 2.32771   3
   0  -9   5 1.58650 4.23972  25
   0   9  -5 6.13685 2.59190  27
   0  -9  -5 1.52233 2.93764  26
   0   9   5 4.07682 2.25933  23
   0   9   5 2.14418 4.52672  24
   0   9   5 5.91346 4.20011  21
   0  -9  -5-0.74998 4.09287  10
   0   9  -5 2.14946 4.46860  20
   0   9  -5 4.52116 2.69522  18
   0  -9  -5-5.03144 4.75934  17
   0   9   5-1.45214 4.49284  16
   0  -9   5 10.0398 3.69688  16
   0  -9  -5 0.89699 3.40822  15
   0  -9   5 3.20051 4.45469  13
   0   9   5 6.38064 4.16929  12
   0  -9   5 2.82795 3.52465  14
   0  -9   5 2.14511 3.64497  12
   0   9   5 0.63795 2.02871  13
   0   9   5 4.61341 1.83634  13
   0  -9  -5 5.71189 4.38289  11
   0   9  -6 16.2991 5.56231   3
   0   9   6 21.2969 7.16455   1
   0  -9  -6 13.4584 2.85775   3
   0  -9   6 19.3678 5.10913  12
   0   9   6 12.3735 2.76929  13
   0  -9   6 14.9956 5.71342  13
   0  -9  -6 7.14142 5.32882  11
   0  -9   6 11.7886 4.34169  14
   0   9   6 16.5896 5.28242  12
   0   9   6 12.6855 1.84630  23
   0   9   6 20.0794 5.43253  21
   0   9   6 15.5337 5.77837  24
   0   9  -6 7.46303 5.13884  20
   0  -9  -6 14.9889 5.66403  17
   0   9   6 17.4464 6.16441  16
   0  -9   6 18.2465 4.88503  16
   0   9   6 7.70050 4.88526   8
   0   9  -6 12.9800 5.29811   5
   0   9  -6 18.3330 4.20409   6
   0   9  -7 28.9593 4.64897   6
   0   9   7 24.5077 6.12945   8
   0   9  -7 22.2158 6.30407   5
   0   9  -7 22.1963 7.15411   3
   0   9  -7 24.3948 7.50226   2
   0   9   7 17.2353 7.01324   1
   0  -9   7 11.5471 6.76618  25
   0   9   7 31.3201 5.86501  21
   0   9   7 14.6754 5.95997  24
   0  -9  -7 29.1929 7.56388  10
   0   9  -7 26.5171 7.13669  20
   0  -9  -7 27.7519 6.72205  17
   0  -9   7 20.8058 5.75276  16
   0   9   7 27.6857 8.12747  16
   0  -9   7 21.5501 7.33934  13
   0  -9   7 22.8725 5.48557  14
   0  -9   7 24.1931 5.57426  12
   0   9   7 29.4235 6.59399  12
   0  -9  -7 19.8624 6.04170  11
   0   9  -8 101.915 9.94896   5
   0   9   8 94.0709 9.88719   8
   0   9  -8 79.1315 10.9079   2
   0   9   8 95.0090 11.6624   1
   0   9  -8 88.0733 10.4807   3
   0  -9   8 107.719 11.1617  25
   0   9   8 115.923 12.7005  22
   0  -9  -8 92.5030 10.3167  10
   0   9  -8 93.0042 10.5049  20
   0  -9  -8 103.883 10.7896  17
   0   9   8 82.9210 10.9087  16
   0  -9   8 75.8015 8.76901  16
   0  -9  -8 99.0663 10.0467  11
   0  -9   8 74.2864 9.47424  12
   0   9   8 100.323 10.0567  12
   0   9   9 15.8443 6.66934   8
   0   9  -9 21.5208 8.26443   2
   0   9  -9 16.9321 8.26303   3
   0   9   9 16.7879 9.19676   1
   0  -9   9 35.4500 9.10678  25
   0   9   9 34.8859 10.3298  22
   0  -9  -9 23.4762 7.61655  11
   0  -9  -9 13.8665 8.06549  10
   0  -9  -9 20.1647 7.21098  17
   0   9  -9 11.4178 7.71714  20
   0   9   9 10.3418 8.31823  16
   0  -9   9 11.8631 8.54337  13
   0   9   9 22.7304 8.55198  12
   0  -9   9 8.43932 6.89037  12
   0  10   0 831.912 22.2021   5
   0  10   0 807.657 24.1476   1
   0  10   0 779.920 22.1188   3
   0  10   0 810.461 20.3653  27
   0 -10   0 788.357 20.9441  25
   0 -10   0 796.253 20.7597  24
   0 -10   0 816.850 20.3722  27
   0 -10   0 818.736 18.5722  26
   0  10   0 757.413 22.5053  23
   0  10   0 812.261 23.9698  21
   0  10   0 804.298 24.2040  22
   0  10   0 810.550 21.1794  24
   0 -10   0 787.407 22.9228  17
   0 -10   0 790.187 18.6476  16
   0 -10   0 780.092 23.3680  15
   0 -10   0 817.261 19.1134  16
   0 -10   0 789.847 20.7119  13
   0  10   1 363.721 11.4897   5
   0 -10  -1 348.837 10.9000   5
   0  10  -1 367.785 12.8934   5
   0  10   1 346.489 13.9230   1
   0 -10  -1 369.845 10.8442   3
   0  10  -1 373.943 12.9800   3
   0  10  -1 349.620 13.7763   1
   0  10  -1 338.924 13.8378   2
   0 -10   1 341.507 12.1240  25
   0 -10   1 358.411 10.0064  26
   0 -10  -1 353.744 11.2893  27
   0  10   1 400.586 11.9044  27
   0  10  -1 393.007 10.0004  27
   0 -10  -1 339.733 9.89893  25
   0  10   1 363.336 12.4352  23
   0  10  -1 365.827 13.9573  22
   0  10   1 345.156 12.0817  24
   0  10   1 354.577 13.5493  21
   0  10   1 302.652 13.5756  22
   0  10  -1 362.665 10.4010  24
   0  10   1 366.755 13.7225   8
   0 -10  -1 359.136 13.5343  17
   0 -10  -1 342.288 12.8850  15
   0 -10  -1 379.288 10.3139  16
   0 -10   1 341.024 8.15669  16
   0 -10   1 336.310 11.9880  17
   0 -10   1 322.322 8.07506  16
   0 -10  -1 358.209 9.70779  13
   0 -10   1 368.366 12.1285  13
   0  10   1 348.662 8.30830  12
   0  10   2 1076.86 26.5625   5
   0 -10  -2 1107.35 26.3761   5
   0  10  -2 1110.22 31.5551   2
   0 -10  -2 1163.27 26.6081   3
   0  10   2 1107.05 31.6580   1
   0  10  -2 1162.42 30.6098   3
   0 -10   2 1138.32 30.0838  25
   0  10   2 1085.35 28.9678  27
   0  10  -2 1106.23 25.0538  27
   0 -10   2 1154.91 27.1299  26
   0 -10  -2 1011.84 23.9690  26
   0  10   2 1158.81 30.8772  21
   0  10  -2 1126.88 25.1224  24
   0  10  -2 1145.37 30.8015  23
   0  10   2 1095.08 28.3084  23
   0  10   2 1128.42 29.7012  24
   0  10   2 1113.62 30.8132   8
   0 -10  -2 1145.47 30.0598  10
   0  10  -2 1184.08 31.3602   8
   0  10  -2 1067.15 30.1220  20
   0 -10  -2 1112.10 31.2742  17
   0 -10  -2 1149.89 27.8412  19
   0  10   2 1092.12 28.1882  16
   0 -10  -2 1104.59 29.4632  15
   0 -10   2 1098.83 28.0422  14
   0 -10   2 1116.30 27.9840  17
   0 -10   2 1126.86 24.6014  16
   0 -10  -2 1119.86 27.4579  16
   0 -10   2 1062.40 29.5314  13
   0 -10   2 1081.60 25.4317  12
   0  10   2 1094.92 26.0983  12
   0  10  -3 12946.0 273.729   6
   0  10  -3 12432.6 275.387   5
   0 -10  -3 12435.5 269.611   3
   0  10   3 12581.4 277.270   1
   0 -10  -3 12670.9 268.743  26
   0 -10   3 12419.9 275.399  25
   0  10  -3 12615.5 268.476  27
   0  10   3 12523.2 274.275  27
   0  10  -3 12777.6 275.709  23
   0  10   3 12264.0 275.002  21
   0  10   3 13126.9 271.604  23
   0 -10   3 12927.2 269.829  10
   0  10   3 12854.7 275.775   8
   0 -10  -3 12624.5 275.188  10
   0 -10   3 12748.8 270.844  11
   0 -10  -3 12444.4 276.805  17
   0  10  -3 12388.7 275.133  20
   0 -10  -3 12339.9 272.976  15
   0  10   3 12422.1 273.569  16
   0 -10   3 12661.4 271.924  14
   0  10  -3 12476.2 269.495  16
   0 -10   3 12917.0 269.432  16
   0 -10   3 12556.2 275.195  13
   0 -10   3 12499.2 270.744  12
   0  10   3 12677.6 271.377  12
   0  10  -4 31.3871 5.13172   5
   0  10   4 25.2250 5.10141   8
   0  10  -4 38.2032 4.65577   6
   0  10   4 19.7433 5.24018   1
   0  10  -4 29.4400 5.32763   3
   0 -10  -4 23.6312 2.93890   3
   0  10  -4 24.7912 2.57667  27
   0  10  -4 27.8647 2.41883  27
   0 -10   4 20.7693 4.86772  25
   0 -10  -4 24.8598 3.01151  26
   0  10   4 32.7532 5.15718  27
   0  10   4 24.4301 3.25079  23
   0  10   4 19.3662 4.84408  21
   0  10  -4 33.6039 5.62215  23
   0 -10  -4 26.7009 5.09444  10
   0 -10   4 28.1165 3.03483  17
   0  10  -4 35.3012 5.67981  20
   0 -10  -4 27.9747 4.09941  15
   0  10  -4 22.4007 3.51501  16
   0 -10   4 29.0874 3.47796  16
   0  10   4 25.3373 4.68949  16
   0 -10   4 42.4970 5.68568  13
   0 -10   4 25.3166 3.90312  14
   0 -10   4 24.8956 3.83686  12
   0  10   4 28.8186 4.29826  12
   0  10  -5 164.074 8.71203   6
   0  10  -5 187.993 11.0859   5
   0  10  -5 161.497 10.8584   3
   0  10   5 172.986 11.9769   1
   0 -10   5 170.552 11.1421  25
   0 -10  -5 176.386 7.86330  26
   0  10   5 180.309 10.3683  21
   0  10   5 172.562 6.56068  23
   0  10   5 174.827 10.8176  24
   0  10   5 190.666 11.0162   8
   0 -10  -5 191.550 11.3382  10
   0  10  -5 194.782 6.19451  18
   0  10  -5 186.051 11.1320  20
   0 -10  -5 180.228 8.82049  15
   0 -10   5 179.365 8.41969  16
   0  10   5 206.540 11.7520  16
   0 -10  -5 167.619 10.5941  11
   0 -10   5 165.045 11.0760  13
   0  10   5 192.213 9.94839  12
   0 -10   5 174.595 8.87288  14
   0 -10   5 172.674 9.28907  12
   0  10  -6 545.996 18.0843   6
   0  10  -6 603.314 22.0405   5
   0  10  -6 641.738 23.4075   3
   0  10   6 581.595 23.9332   1
   0 -10   6 581.608 23.1807  25
   0  10   6 534.457 20.0153  21
   0  10   6 589.216 22.2373  24
   0  10   6 565.796 21.2414   8
   0 -10  -6 590.575 23.5169  17
   0  10  -6 581.705 22.1533  20
   0  10   6 543.061 22.0077  16
   0 -10   6 619.533 19.1833  16
   0 -10   6 564.690 20.0477  12
   0 -10   6 492.334 21.9706  13
   0 -10  -6 589.914 22.1491  11
   0  10   6 596.457 20.9303  12
   0 -10   6 568.003 18.9704  14
   0  10  -7 12.6897 7.19790   2
   0  10   7 10.7589 6.59343   1
   0  10  -7 5.07615 6.08328   3
   0 -10   7 12.6515 5.27155  12
   0 -10   7 6.67276 6.54930  13
   0 -10  -7 14.6216 6.45496  11
   0 -10   7 5.01973 4.96955  14
   0  10   7 7.74088 5.81107  12
   0  10   7 13.4577 6.99315  24
   0  10   7 13.6293 7.60868  22
   0  10   7 13.8227 5.31125  21
   0  10  -7 21.1257 6.44342  20
   0 -10  -7-1.08292 6.96499  17
   0  10   7 16.5717 7.35923  16
   0 -10   7 19.0132 5.41697  16
   0  10  -7 10.5359 5.85228   5
   0  10   7 9.55044 5.50327   8
   0  10  -7 11.5648 4.08702   6
   0  10  -8-2.74858 6.30756   5
   0  10   8 9.16650 6.14677   8
   0  10  -8 1.10211 7.03215   3
   0  10  -8 2.54926 7.88644   2
   0  10   8-5.29091 7.78457   1
   0 -10   8 2.42662 7.32612  25
   0  10   8 6.85665 8.61838  22
   0 -10  -8-5.56788 7.51757  10
   0 -10  -8-5.73523 8.09683  17
   0  10  -8 8.48256 7.01343  20
   0  10   8 8.25542 7.90831  16
   0 -10  -8 0.96498 6.68585  11
   0  10   8 1.99268 6.85933  12
   0 -10   8-6.21224 7.74809  13
   0 -10   8 0.91894 6.48666  12
   0  10   9 284.645 19.2253   1
   0  10  -9 258.931 18.3877   2
   0  10  -9 307.634 18.0238   3
   0 -10   9 311.930 19.1272  25
   0  10   9 330.809 20.5403  22
   0 -10  -9 257.807 17.1059  10
   0  10   9 290.278 16.0027   8
   0  10  -9 328.525 18.1772  20
   0 -10  -9 289.077 17.7224  17
   0  10   9 215.306 17.0645  16
   0 -10   9 240.659 15.4942  12
   0 -10  -9 257.440 16.0532  11
   0  10   9 249.747 16.5890  12
   0  11   0 11.4708 3.53602   5
   0  11   0 2.16299 3.19918   3
   0  11   0 1.27161 3.60823   1
   0 -11   0 0.87143 1.33461  26
   0 -11   0 1.03127 2.61271  27
   0  11   0 0.25972 2.18997  27
   0 -11   0-0.96679 2.42264  25
   0  11   0 0.32899 2.52581  24
   0  11   0 3.56298 3.70325  21
   0  11   0 0.64347 3.28922  22
   0  11   0-0.49379 2.95666  23
   0 -11   0 0.59324 1.34357  16
   0 -11   0 0.50674 2.79321  17
   0 -11   0 0.72965 1.64463  16
   0 -11   0 2.24300 3.35759  15
   0 -11   0-1.19623 2.21164  13
   0  11  -1 418.929 14.5224   5
   0  11   1 418.870 13.1865   5
   0  11   1 388.910 15.7675   1
   0 -11  -1 405.703 12.1785   3
   0  11  -1 406.827 15.8757   1
   0  11  -1 388.674 14.3238   3
   0  11  -1 403.575 16.0520   2
   0 -11   1 401.910 13.7530  25
   0 -11   1 421.797 11.2892  26
   0  11   1 394.462 12.9085  27
   0 -11  -1 400.751 11.4740  25
   0  11  -1 416.591 11.2136  27
   0  11   1 430.855 13.9616  24
   0  11  -1 405.344 11.8414  24
   0  11   1 401.665 14.0138  23
   0  11  -1 405.047 15.7912  22
   0  11   1 398.512 15.3883  21
   0  11   1 389.714 15.1894   8
   0 -11  -1 402.134 15.2790  17
   0 -11  -1 406.693 11.6607  19
   0 -11  -1 372.303 14.3761  15
   0 -11   1 402.389 13.9927  17
   0 -11   1 403.483 15.5513  15
   0 -11  -1 419.688 11.5441  16
   0 -11   1 374.858 13.3021  13
   0 -11  -1 395.175 11.0137  13
   0  11   2 3716.80 81.0925   5
   0 -11  -2 3657.56 80.6651   5
   0 -11  -2 3687.64 80.6331   3
   0  11  -2 3575.15 86.7493   2
   0  11   2 3573.03 87.0506   1
   0  11  -2 3826.26 85.5933   3
   0  11   2 3677.28 83.5345  27
   0  11  -2 3702.01 78.8604  27
   0 -11   2 3563.79 84.5623  25
   0  11   2 3571.60 85.6414  21
   0  11   2 3722.37 84.4138  24
   0  11   2 3495.08 82.8047  23
   0  11  -2 3515.81 85.2672  23
   0  11  -2 3661.68 79.2085  24
   0  11  -2 3574.43 86.0457   8
   0  11   2 3697.55 86.1226   8
   0 -11  -2 3538.99 84.5145  10
   0 -11  -2 3748.81 81.8608  19
   0 -11  -2 3566.47 86.3965  17
   0  11  -2 3626.46 85.3236  20
   0 -11   2 3718.43 82.6400  17
   0 -11   2 3685.40 82.5572  14
   0 -11  -2 3720.51 81.5396  16
   0 -11  -2 3568.88 84.0971  15
   0  11   2 3498.31 82.2176  16
   0 -11   2 3619.95 84.3859  13
   0  11   2 3648.44 79.7482  12
   0  11  -3 241.031 11.8190   5
   0 -11  -3 227.963 7.80042   3
   0  11   3 214.183 12.2344   1
   0  11  -3 226.973 6.22813  27
   0 -11   3 225.914 11.3849  25
   0  11   3 208.975 10.5570  27
   0  11   3 256.753 9.52938  23
   0  11  -3 222.057 11.5549  23
   0  11   3 233.178 11.1383  24
   0  11   3 194.073 10.8962  21
   0 -11   3 222.279 7.83541  10
   0 -11  -3 208.931 10.9090  10
   0  11   3 233.608 11.7508   8
   0  11  -3 215.847 11.2587  20
   0 -11  -3 241.763 12.6239  17
   0 -11   3 223.382 6.96090  16
   0 -11  -3 206.746 9.78209  15
   0 -11   3 222.861 9.24146  14
   0  11   3 225.194 10.2463  16
   0 -11   3 244.733 8.93764  17
   0  11   3 241.627 8.81252  12
   0 -11   3 224.253 8.14329  12
   0 -11   3 219.366 11.0864  13
   0  11  -4 1078.55 31.4563   5
   0  11  -4 1059.35 28.9868   6
   0  11   4 1023.68 32.9090   1
   0 -11   4 1011.88 31.4084  25
   0  11   4 1019.22 30.5662  27
   0  11  -4 1058.97 23.5297  27
   0  11  -4 1020.86 23.8552  27
   0  11   4 1007.59 26.2363  23
   0  11  -4 1043.90 31.3745  23
   0  11   4 1075.04 31.0322  21
   0  11   4 1024.93 31.1397   8
   0 -11  -4 978.413 30.8845  10
   0  11  -4 1056.21 31.2171  20
   0 -11  -4 1018.12 32.6119  17
   0 -11   4 991.701 25.5395  17
   0 -11   4 1065.75 25.8642  16
   0  11   4 1037.52 30.0788  16
   0  11  -4 1063.38 25.8134  16
   0 -11  -4 1018.28 28.2148  15
   0 -11   4 1060.93 27.7411  14
   0  11   4 1053.64 28.0745  12
   0 -11   4 1058.51 31.6293  13
   0 -11   4 1039.73 27.3157  12
   0  11  -5 271.485 13.9271   5
   0  11  -5 257.345 11.2746   6
   0  11   5 273.642 15.4119   1
   0  11  -5 217.016 13.4127   3
   0 -11   5 255.126 13.9707  25
   0  11  -5 258.265 8.16720  27
   0  11   5 269.097 13.0550  21
   0  11   5 251.685 13.3226  24
   0  11   5 264.355 8.73685  23
   0  11   5 276.185 13.5585   8
   0 -11  -5 265.795 14.1429  10
   0  11  -5 261.689 13.6870  20
   0 -11  -5 268.567 11.2372  15
   0  11   5 232.732 12.9787  16
   0 -11   5 281.461 10.3046  16
   0 -11   5 252.340 11.2192  12
   0 -11  -5 278.242 13.9591  11
   0  11   5 275.677 12.1348  12
   0 -11   5 285.830 14.4833  13
   0 -11   5 276.132 11.1988  14
   0  11   6 89.3337 8.61765   8
   0  11  -6 72.1562 8.64361   5
   0  11  -6 81.3069 6.60084   6
   0  11  -6 108.339 9.86742   3
   0  11   6 82.4495 10.0793   1
   0 -11   6 85.9032 9.79812  25
   0  11   6 99.1380 8.66197  21
   0  11   6 95.8845 9.43657  24
   0 -11  -6 67.0635 8.18286  10
   0  11  -6 89.7062 9.03045  20
   0 -11  -6 100.998 10.7320  17
   0  11   6 103.881 9.58048  16
   0 -11   6 95.2718 6.99035  16
   0 -11   6 80.4083 7.47186  12
   0 -11   6 92.1000 9.42347  13
   0  11   6 85.3225 8.09123  12
   0 -11   6 101.195 7.29216  14
   0 -11  -6 87.9249 8.90754  11
   0  11   7 319.578 18.9423   1
   0  11  -7 366.169 18.6619   3
   0  11  -7 303.970 18.5468   2
   0 -11   7 314.096 17.9304  13
   0 -11  -7 371.301 17.8860  11
   0 -11   7 375.451 16.4500  12
   0  11   7 356.103 16.8045  12
   0  11   7 369.346 20.4560  22
   0  11   7 344.509 17.8896  24
   0  11   7 380.803 16.0004  21
   0  11   7 360.767 17.1585   8
   0  11  -7 392.867 18.2575  20
   0 -11  -7 398.528 19.3692  17
   0  11   7 387.736 18.9197  16
   0  11  -7 346.611 13.5784   6
   0  11  -7 384.326 17.8806   5
   0  11   8 126.220 11.0328   8
   0  11  -8 116.080 10.9700   5
   0  11  -8 108.626 12.5287   2
   0  11  -8 89.5329 11.0519   3
   0  11   8 135.684 13.6441   1
   0 -11   8 130.397 13.3058  25
   0  11   8 122.330 13.7791  22
   0 -11  -8 120.463 12.0174  10
   0  11  -8 122.676 11.3942  20
   0 -11  -8 96.1056 11.6551  17
   0  11   8 119.807 12.4085  16
   0 -11   8 110.994 12.4659  13
   0 -11   8 125.510 10.7847  12
   0 -11  -8 120.421 11.5591  11
   0  11   8 114.778 11.2999  12
   0  11  -9 63.8364 10.9227   3
   0  11   9 52.0513 11.4347   1
   0  11  -9 55.6612 11.2729   2
   0 -11   9 49.5788 10.6563  25
   0  11   9 61.4322 11.6720  22
   0 -11  -9 62.1327 10.6308  10
   0  11  -9 57.4880 10.0004  20
   0 -11  -9 35.2325 9.85638  17
   0  11   9 41.4983 10.0662  16
   0 -11  -9 49.1047 9.49799  11
   0  11   9 46.8237 9.28448  12
   0  12   0 1875.93 44.8012   5
   0  12   0 1745.82 44.4690   3
   0  12   0 1836.76 47.4497   1
   0  12   0 1815.00 41.9321  27
   0 -12   0 1709.84 42.7493  25
   0 -12   0 1809.57 39.3833  26
   0 -12   0 1799.68 41.8676  27
   0  12   0 1793.35 43.0571  24
   0  12   0 1720.17 47.1932  22
   0  12   0 1722.98 45.2155  23
   0 -12   0 1828.00 39.5574  19
   0 -12   0 1820.90 45.7899  17
   0 -12   0 1796.04 39.5027  16
   0 -12   0 1788.95 46.5026  15
   0 -12   0 1775.23 39.8222  16
   0 -12   0 1729.32 42.3931  13
   0  12  -1 23.8918 4.34810   5
   0  12   1 24.3213 3.78144   5
   0  12  -1 24.4915 4.27465   3
   0  12  -1 21.1587 5.24185   1
   0  12   1 18.2604 5.18231   1
   0  12  -1 23.2682 5.22114   2
   0 -12   1 26.0174 2.72402  26
   0 -12   1 22.4262 3.87790  25
   0 -12  -1 25.8091 2.89905  25
   0  12   1 26.2859 3.69899  27
   0  12  -1 23.8331 2.64104  27
   0  12  -1 23.1667 4.51974  23
   0  12  -1 28.2023 3.21805  24
   0  12   1 28.3121 5.10775  21
   0  12   1 23.2640 4.07071  24
   0  12  -1 25.3839 4.94388  22
   0  12   1 25.8898 4.23044  23
   0  12   1 22.2391 4.70223   8
   0 -12  -1 22.1846 2.87896  19
   0 -12   1 31.8327 5.30543  15
   0 -12   1 25.7582 4.19999  17
   0 -12  -1 21.8040 4.65612  15
   0 -12  -1 33.6745 5.24422  17
   0 -12  -1 23.6611 2.96748  16
   0 -12  -1 23.8709 2.52586  13
   0 -12   1 28.9043 3.89887  13
   0 -12  -2 556.614 14.9866   5
   0 -12  -2 545.573 14.7037   3
   0  12  -2 566.795 18.9449   3
   0  12   2 511.219 19.7735   1
   0  12  -2 571.148 20.5139   2
   0 -12   2 550.907 18.1976  25
   0 -12  -2 511.832 11.7083  25
   0  12  -2 553.105 12.7710  27
   0  12   2 547.769 17.1297  27
   0  12   2 587.650 19.7215  21
   0  12   2 554.959 17.0457  23
   0  12   2 547.631 17.9431  24
   0  12  -2 548.240 13.4378  24
   0  12  -2 550.382 19.3999   8
   0  12   2 540.841 19.2543   8
   0 -12  -2 518.780 17.9897  10
   0 -12  -2 508.741 19.2260  17
   0  12  -2 539.758 18.7891  20
   0 -12   2 537.105 16.6001  17
   0 -12   2 515.033 16.2609  14
   0 -12  -2 532.219 17.7372  15
   0 -12   2 551.472 17.9046  13
   0  12   2 542.165 13.3752  12
   0  12   3 1700.36 47.3333   1
   0  12  -3 1849.02 46.0286   3
   0  12  -3 1572.51 36.3243  27
   0  12  -3 1588.11 36.2717  27
   0 -12   3 1758.81 45.2124  25
   0  12   3 1712.86 43.7003  27
   0  12   3 1731.88 45.2903  21
   0  12   3 1798.70 44.8910  24
   0  12  -3 1825.58 45.9223  23
   0  12   3 1836.73 41.8240  23
   0 -12  -3 1792.82 45.1702  10
   0  12   3 1781.67 45.7253   8
   0  12  -3 1744.93 45.0543  20
   0 -12  -3 1732.41 46.9594  17
   0 -12  -3 1762.29 42.9870  15
   0 -12   3 1778.64 37.1161  16
   0 -12   3 1789.32 41.6025  14
   0 -12   3 1799.21 40.9766  17
   0  12   3 1791.34 43.0337  16
   0 -12   3 1766.30 44.9399  13
   0 -12   3 1736.71 39.0237  12
   0  12   3 1766.55 40.0585  12
   0  12  -4 1333.47 37.9315   5
   0  12   4 1345.93 40.0570   1
   0 -12   4 1299.94 38.0482  25
   0  12  -4 1395.74 38.4325  23
   0  12   4 1287.14 32.5043  23
   0  12   4 1254.64 37.0339  21
   0 -12  -4 1337.86 37.9156  10
   0  12   4 1249.64 37.2192   8
   0 -12  -4 1351.51 39.6497  17
   0  12  -4 1347.05 37.5506  20
   0  12  -4 1291.46 30.8662  16
   0  12   4 1286.49 36.0584  16
   0 -12  -4 1303.63 34.4878  15
   0 -12   4 1297.57 31.6756  17
   0 -12   4 1340.14 30.9146  16
   0 -12   4 1361.79 38.2966  13
   0 -12   4 1270.04 32.7794  12
   0  12   4 1291.39 33.5513  12
   0 -12   4 1308.74 33.6178  14
   0  12  -5 801.669 26.4586   5
   0  12  -5 765.419 22.8616   6
   0  12  -5 772.690 26.7229   3
   0  12   5 757.731 27.9821   1
   0 -12   5 740.947 26.4900  25
   0  12   5 779.179 19.4311  23
   0  12   5 747.185 24.8440  21
   0 -12  -5 766.104 26.4990  10
   0  12   5 785.539 25.8569   8
   0  12  -5 800.810 26.0143  20
   0 -12   5 815.541 20.4946  16
   0 -12  -5 729.969 22.1115  15
   0  12   5 774.417 25.4635  16
   0 -12   5 791.688 22.4442  12
   0 -12   5 757.621 21.9210  14
   0 -12   5 789.946 26.9960  13
   0  12   5 761.479 22.9602  12
   0  12  -6 1.59702 4.29246   6
   0  12  -6 1.84790 5.93922   5
   0  12   6-1.16460 6.60909   1
   0  12  -6 1.00935 6.48818   3
   0 -12   6-1.05829 5.65563  25
   0  12   6-0.76428 5.09024  21
   0  12   6-0.94700 5.76553  24
   0 -12  -6-5.91209 6.14478  10
   0  12   6-0.86860 5.50068   8
   0  12  -6-0.90318 5.49874  20
   0 -12  -6 1.10976 6.35701  17
   0  12   6 0.91433 5.83400  16
   0 -12   6 1.04309 4.10600  14
   0 -12   6 4.98327 4.34306  12
   0 -12  -6-3.79362 6.14108  11
   0 -12   6-2.10036 5.78862  13
   0  12   6-2.77347 4.95369  12
   0  12  -7 90.3691 10.1735   5
   0  12  -7 97.3684 10.8808   3
   0  12  -7 79.3403 10.5904   2
   0  12   7 73.0737 10.6153   1
   0 -12   7 93.4609 10.6555  25
   0  12   7 84.7182 8.73361  21
   0  12   7 84.6850 10.3655  24
   0  12   7 108.727 11.9908  22
   0  12   7 117.992 10.3454   8
   0  12  -7 100.563 10.6237  20
   0 -12  -7 83.6010 10.5910  17
   0  12   7 106.724 10.8542  16
   0 -12   7 91.6845 8.81869  12
   0 -12   7 103.215 11.5315  13
   0 -12  -7 87.2226 10.1285  11
   0  12   7 92.8111 8.93155  12
   0  12   8 43.0893 9.49996   1
   0  12  -8 54.8277 10.4370   3
   0  12  -8 69.7639 11.6427   2
   0 -12  -8 38.0338 9.00323  11
   0  12   8 40.0219 8.06407  12
   0 -12   8 66.7090 10.8381  13
   0  12   8 50.3618 10.3906  22
   0 -12  -8 53.7779 10.5937  17
   0  12  -8 38.5064 8.44045  20
   0  12   8 45.0632 8.17925   8
   0  12   8 51.1076 10.1996  16
   0  12  -8 47.8411 9.06877   5
   0  12  -9 157.800 13.7273  20
   0  12   9 164.074 13.4911  12
   0 -12  -9 152.750 13.0283  11
   0  13   0-0.51296 3.12307   5
   0  13   0-0.77029 4.24588   1
   0 -13   0 1.74935 2.92830  27
   0 -13   0-3.05876 2.93546  25
   0 -13   0 7.65765 1.49811  26
   0  13   0 0.29579 2.49412  27
   0  13   0 7.00588 4.37574  22
   0  13   0-0.59283 3.63877  23
   0  13   0-0.38818 2.85470  24
   0  13   0 0.71155 4.03805   8
   0 -13   0-0.39645 1.42891  19
   0 -13   0-0.33072 1.44833  16
   0 -13   0-1.21847 3.79932  17
   0 -13   0 2.03597 3.62687  15
   0 -13   0 0.09474 1.37587  16
   0 -13   0 0.34423 2.60169  13
   0  13  -1 687.600 21.6179   5
   0  13   1 651.859 19.5832   5
   0  13  -1 631.425 23.1184   2
   0  13   1 677.742 23.6569   1
   0  13  -1 658.263 21.4186   3
   0  13  -1 652.196 23.0682   1
   0 -13  -1 687.692 17.6302  25
   0 -13   1 661.319 16.6262  26
   0  13  -1 652.791 16.7302  27
   0  13   1 658.183 18.9963  27
   0 -13   1 592.350 19.7946  25
   0  13   1 679.531 22.8311  21
   0  13  -1 658.000 23.0201  22
   0  13  -1 638.806 17.8244  24
   0  13  -1 658.242 21.9114  23
   0  13   1 669.949 20.2594  24
   0  13   1 660.732 20.7369  23
   0  13   1 652.144 22.3310   8
   0 -13  -1 633.574 22.0486  17
   0 -13   1 653.374 20.7322  17
   0 -13  -1 664.945 17.0611  19
   0 -13   1 623.869 22.3900  15
   0 -13  -1 621.876 21.3902  15
   0 -13  -1 689.419 17.0332  16
   0 -13   1 629.910 19.6013  13
   0 -13  -1 637.012 16.5342  13
   0  13  -2 47.3872 5.89131   5
   0  13   2 36.3456 6.46869   1
   0  13  -2 32.9589 5.57834   3
   0  13  -2 33.5492 6.55137   2
   0  13   2 38.8031 4.96427  27
   0  13  -2 40.0520 2.45901  27
   0 -13  -2 35.7807 1.64768  25
   0 -13   2 40.4318 5.65897  25
   0  13   2 37.4069 6.38832  21
   0  13   2 45.4876 5.76523  24
   0  13  -2 43.6277 3.06500  24
   0  13   2 45.1117 5.34103  23
   0 -13  -2 32.5691 5.34754  10
   0  13  -2 40.9531 6.07857   8
   0  13   2 46.2082 6.31104   8
   0 -13  -2 35.7431 6.13648  17
   0 -13   2 44.2240 5.00463  14
   0 -13   2 45.3115 4.85742  17
   0 -13  -2 33.5724 5.27208  15
   0  13   2 41.2537 2.50293  12
   0 -13   2 41.2288 5.33818  13
   0  13   3 765.301 26.7684   1
   0  13  -3 760.510 25.2802   3
   0 -13   3 735.520 24.6018  25
   0  13   3 713.868 23.1531  27
   0  13   3 739.227 24.1769  24
   0  13  -3 741.444 25.1911  23
   0  13   3 763.211 25.2117  21
   0  13   3 773.842 21.9228  23
   0 -13  -3 766.123 24.8059  10
   0  13   3 730.833 25.0840   8
   0  13  -3 722.034 24.4272  20
   0 -13  -3 776.360 26.6214  17
   0  13   3 749.982 22.3260  16
   0 -13   3 757.093 21.4598  14
   0 -13   3 740.278 21.0865  17
   0 -13  -3 763.376 23.0180  15
   0 -13   3 729.322 24.3066  13
   0  13   3 737.346 19.6005  12
   0  13  -4 2645.96 66.1496   5
   0  13   4 2587.66 68.2221   1
   0 -13   4 2517.30 65.8420  25
   0  13   4 2483.96 64.9781  24
   0  13  -4 2685.43 66.4395  23
   0  13   4 2536.15 65.0078  21
   0  13   4 2476.92 59.6234  23
   0  13   4 2550.81 65.4579   8
   0 -13  -4 2551.35 65.5689  10
   0 -13  -4 2595.26 67.8760  17
   0  13  -4 2628.20 65.4443  20
   0 -13   4 2616.08 58.9231  17
   0  13   4 2618.16 63.6129  16
   0 -13   4 2642.83 60.8091  14
   0 -13  -4 2602.96 61.9505  15
   0  13   4 2558.66 60.2790  12
   0 -13  -4 2595.92 66.3119  11
   0 -13   4 2635.62 66.0069  13
   0 -13   4 2511.24 59.1194  12
   0  13  -5 148.352 10.6864   5
   0  13   5 127.075 11.3567   1
   0 -13   5 111.589 10.2254  25
   0  13   5 142.065 6.28235  23
   0  13   5 112.321 9.45663  21
   0  13   5 130.873 10.1212   8
   0 -13  -5 129.307 10.4644  10
   0  13  -5 121.517 9.94994  20
   0  13   5 119.324 9.47176  16
   0 -13  -5 117.625 7.87039  15
   0  13   5 140.714 8.32790  12
   0 -13   5 141.165 7.86977  14
   0 -13   5 121.792 10.5746  13
   0 -13   5 113.377 7.42847  12
   0  13  -6 3.90412 6.27620   5
   0  13  -6 12.7128 6.71107   3
   0  13   6 4.86318 7.03056   1
   0 -13   6 6.59848 6.18413  25
   0  13   6 8.92782 5.83533  21
   0  13   6 3.95340 5.81906  24
   0  13   6 1.25549 6.78254  22
   0  13   6 7.20846 5.87898   8
   0 -13  -6 11.2795 6.24515  10
   0  13  -6 10.2371 5.80604  20
   0  13   6 14.7577 6.55247  16
   0 -13   6 8.24963 4.64208  12
   0 -13   6-1.08620 7.08605  13
   0  13   6 11.4746 4.93860  12
   0 -13  -6 15.0121 6.80322  11
   0  13  -7 856.849 29.9955   5
   0  13  -7 835.094 31.0448   3
   0  13  -7 839.224 32.3704   2
   0  13   7 771.385 31.8172   1
   0 -13   7 848.761 31.6240  25
   0  13   7 761.823 27.0041  21
   0  13   7 817.983 30.2442  24
   0  13   7 853.600 33.3069  22
   0  13   7 854.813 29.1409   8
   0 -13  -7 869.839 31.2764  10
   0  13  -7 776.748 29.0951  20
   0 -13  -7 781.824 31.2883  17
   0  13   7 764.263 29.2341  16
   0  13   7 784.735 27.1865  12
   0 -13   7 853.773 31.6711  13
   0 -13  -7 864.137 30.5483  11
   0  13   8 223.557 17.3634   1
   0  13  -8 186.868 16.1655   2
   0  13  -8 214.911 15.7482   3
   0  13   8 190.310 13.1401  12
   0 -13  -8 215.334 14.9000  11
   0 -13   8 204.758 15.6453  13
   0  13   8 204.292 16.7912  22
   0 -13  -8 201.045 15.7196  17
   0  13  -8 200.657 14.1676  20
   0  13   8 206.328 13.7489   8
   0  13   8 182.468 14.8135  16
   0  13  -8 200.961 14.3888   5
   0  13  -9 350.787 19.1369  20
   0  13   9 347.525 18.8309  12
   0  14   0 82.9306 6.70956   5
   0  14   0 85.0016 8.20716   1
   0 -14   0 78.9325 2.78400  26
   0 -14   0 86.5618 5.80560  25
   0  14   0 92.6513 5.32147  27
   0  14   0 98.0326 6.19163  24
   0  14   0 74.2262 6.72692  23
   0  14   0 84.8103 7.83483   8
   0 -14   0 94.7167 3.82920  18
   0 -14   0 84.5485 7.32135  17
   0 -14   0 91.4267 8.14390  15
   0 -14   0 87.9071 5.43804  13
   0  14   1 455.421 15.5687   5
   0  14  -1 484.583 17.6450   5
   0  14  -1 489.229 19.3354   1
   0  14  -1 447.126 17.1952   3
   0  14   1 440.212 18.9183   1
   0  14  -1 468.785 12.7091  27
   0 -14  -1 461.226 13.4802  25
   0  14   1 479.345 15.1638  27
   0 -14   1 427.138 15.7979  25
   0  14   1 474.894 18.9047  21
   0  14  -1 483.588 18.1604  23
   0  14  -1 466.049 19.1321  22
   0  14   1 434.381 16.5260  23
   0  14   1 442.409 15.8459  24
   0  14  -1 459.337 13.9690  24
   0 -14  -1 468.488 16.5996  10
   0  14   1 457.831 18.4490   8
   0 -14  -1 457.127 18.2163  17
   0 -14   1 470.609 16.7624  17
   0 -14  -1 434.875 17.3440  15
   0 -14   1 437.036 18.3689  15
   0 -14   1 459.974 15.8000  13
   0 -14  -1 457.663 12.4041  13
   0  14  -2 1631.66 43.7034   5
   0  14  -2 1609.28 43.7874   3
   0  14   2 1585.64 45.7833   1
   0  14  -2 1615.47 45.8612   2
   0 -14   2 1567.67 42.4453  25
   0  14  -2 1591.36 35.2282  27
   0  14   2 1617.48 41.0545  27
   0  14   2 1577.22 42.2053  24
   0  14   2 1641.23 41.5150  23
   0  14   2 1517.94 44.1022  21
   0  14  -2 1643.80 36.7761  24
   0  14  -2 1604.89 44.8293   8
   0 -14  -2 1614.83 42.8803  10
   0  14   2 1597.88 44.4614   8
   0 -14   2 1583.62 40.8511  17
   0 -14  -2 1586.96 44.8707  17
   0 -14   2 1628.27 45.6286  15
   0 -14   2 1635.54 40.5120  14
   0 -14  -2 1556.05 42.2316  15
   0 -14   2 1596.90 42.1756  13
   0  14   3 648.999 24.9455   1
   0  14  -3 660.623 23.5131   3
   0  14   3 648.577 21.5795  27
   0 -14   3 657.201 22.8995  25
   0  14   3 662.547 20.0360  23
   0  14   3 647.228 23.4160  21
   0  14  -3 691.565 23.8468  23
   0  14   3 654.558 22.4518  24
   0  14   3 636.016 23.2756   8
   0 -14  -3 628.226 22.8100  10
   0  14  -3 654.663 23.0176  20
   0 -14  -3 618.360 24.1467  17
   0 -14   3 635.896 19.2077  17
   0 -14   3 678.432 19.7062  14
   0 -14  -3 644.014 20.9888  15
   0  14   3 646.612 17.1329  12
   0 -14   3 650.870 22.4913  13
   0  14  -4 716.445 25.4360   5
   0  14  -4 727.419 25.8176   3
   0  14   4 667.408 26.6056   1
   0 -14   4 727.715 25.6095  25
   0  14   4 675.311 20.0823  23
   0  14  -4 715.403 25.6108  23
   0  14   4 693.053 24.6917  24
   0  14   4 703.270 24.9320  21
   0  14   4 677.383 24.6600   8
   0 -14  -4 674.787 24.8086  10
   0  14  -4 656.722 24.1448  20
   0 -14  -4 710.533 26.8957  17
   0 -14   4 718.353 19.3962  17
   0 -14  -4 688.502 21.8099  15
   0 -14   4 672.677 20.5073  14
   0  14   4 700.133 22.8895  16
   0  14   4 716.210 20.1269  12
   0 -14  -4 718.909 25.6375  11
   0 -14   4 705.492 25.0880  13
   0  14  -5 742.026 26.6547   5
   0  14   5 680.723 27.8812   1
   0 -14   5 663.451 26.1074  25
   0  14   5 708.449 19.2309  23
   0  14   5 689.779 25.0931  21
   0  14   5 742.194 25.9013   8
   0 -14  -5 716.570 26.3386  10
   0  14  -5 704.026 25.4631  20
   0 -14  -5 738.883 28.5049  17
   0 -14  -5 744.087 22.2580  15
   0  14   5 664.769 24.2225  16
   0  14   5 689.483 21.6205  12
   0 -14   5 734.789 26.5950  13
   0  14  -6 49.2819 8.55548   5
   0  14   6 57.0260 9.55155   1
   0  14  -6 65.5598 9.48626   3
   0 -14   6 50.0577 8.49938  25
   0  14   6 57.5295 8.17710  21
   0  14   6 40.5126 8.66829  22
   0  14   6 61.6494 8.66895   8
   0 -14  -6 62.7940 8.97841  10
   0  14  -6 51.6399 8.22093  20
   0  14   6 65.6575 9.02668  16
   0 -14   6 75.0253 9.67731  13
   0  14   6 54.9652 6.87367  12
   0 -14  -6 61.0158 8.95190  11
   0  14  -7 9.74089 7.35788   5
   0  14  -7 12.0068 8.32137   3
   0  14   7 19.1441 9.04706   1
   0  14  -7 17.2924 9.04176   2
   0 -14   7-5.05192 8.06114  25
   0  14   7 8.96199 7.81323  24
   0  14   7 16.9335 6.98769  21
   0  14   7 8.47188 8.59883  22
   0 -14  -7 18.5907 8.10367  10
   0  14   7 11.4802 6.50446   8
   0 -14  -7 7.78829 7.90540  17
   0  14  -7 4.09242 6.62785  20
   0  14   7 7.40056 7.41986  16
   0 -14  -7 7.76206 7.33729  11
   0 -14   7 17.4194 8.34593  13
   0  14   7 7.76462 5.64916  12
   0  14  -8 362.257 19.3250   5
   0  14  -8 341.823 20.9952   2
   0  14  -8 375.838 20.7166   3
   0  14   8 397.164 22.6765   1
   0 -14   8 377.855 21.3765  25
   0  14   8 363.884 22.4805  22
   0  14   8 377.839 18.2056   8
   0 -14  -8 341.447 20.6035  17
   0  14  -8 365.701 19.1297  20
   0  14   8 369.533 20.4662  16
   0 -14  -8 401.659 20.3479  11
   0  14   8 314.632 17.0835  12
   0 -14   8 351.445 20.7989  13
   0  15   0 1.20126 3.80371   5
   0  15   0-0.31979 2.71934  27
   0 -15   0 2.62861 3.18539  25
   0  15   0 3.48305 4.27575  23
   0  15   0-0.44472 3.23349  24
   0  15   0 0.90964 5.06388   1
   0  15   0-3.34722 5.05273   8
   0 -15   0 3.55738 4.29599  17
   0 -15   0-3.97999 4.88579  15
   0 -15   0 0.74272 3.06359  13
   0  15  -1 60.9653 7.00374   5
   0  15   1 58.4942 5.71249   5
   0  15   1 61.7331 7.94380   1
   0  15  -1 58.5174 7.86690   1
   0  15  -1 59.0930 6.85952   3
   0 -15   1 60.8167 5.95703  25
   0  15   1 54.0126 5.31546  27
   0  15  -1 53.7177 3.63595  27
   0 -15  -1 52.5371 4.25265  25
   0  15  -1 64.9863 7.24166  23
   0  15   1 52.4110 6.25847  23
   0  15   1 49.7006 5.77385  24
   0  15  -1 55.1724 4.65032  24
   0  15  -1 59.0865 8.07494  22
   0 -15  -1 50.2346 5.97618  10
   0  15   1 63.2354 7.46345   8
   0 -15  -1 53.0238 3.86824  16
   0 -15   1 62.9771 7.70217  15
   0 -15  -1 64.7283 7.79779  17
   0 -15   1 70.8650 6.70300  17
   0 -15  -1 57.4505 6.82627  15
   0 -15   1 65.3694 5.90559  13
   0 -15  -1 56.5474 3.49719  13
   0  15  -2 696.573 24.0382   5
   0  15   2 702.817 26.1297   1
   0  15  -2 648.965 23.5295   3
   0  15  -2 682.883 25.9645   2
   0  15   2 704.848 21.6377  27
   0 -15   2 677.584 22.9101  25
   0  15   2 693.005 24.9282  21
   0  15   2 686.792 22.6677  24
   0  15   2 683.203 22.0806  23
   0  15  -2 691.448 17.5666  24
   0 -15  -2 659.952 22.9481  10
   0  15   2 699.669 24.6855   8
   0 -15   2 733.949 21.8576  17
   0 -15  -2 653.501 24.7007  17
   0 -15   2 709.512 25.7565  15
   0 -15   2 715.809 21.2061  14
   0 -15  -2 701.964 23.1164  15
   0 -15   2 687.023 22.5853  13
   0  15   3 874.741 31.2027   1
   0  15  -3 905.939 29.6716   3
   0 -15   3 863.406 28.6162  25
   0  15   3 937.476 26.0465  23
   0  15  -3 925.439 30.0470  23
   0  15   3 891.385 29.7088  21
   0  15   3 877.146 28.2345  24
   0 -15  -3 892.332 28.8090  10
   0  15   3 923.244 29.8464   8
   0 -15   3 896.691 24.9786  17
   0 -15  -3 877.577 30.5683  17
   0 -15   3 900.011 25.0333  14
   0 -15  -3 885.185 26.9544  15
   0 -15   3 810.520 27.6575  13
   0  15   3 879.329 21.4517  12
   0  15  -4 613.993 23.8505   5
   0  15   4 556.556 24.8878   1
   0  15  -4 672.131 24.8976   3
   0 -15   4 650.768 24.3028  25
   0  15  -4 648.161 24.6825  23
   0  15   4 619.114 19.0455  23
   0  15   4 611.979 23.2776  24
   0  15   4 688.767 24.5258  21
   0 -15  -4 660.090 24.0975  10
   0  15   4 656.277 24.1402   8
   0 -15  -4 595.462 25.1219  17
   0  15  -4 611.754 23.2386  20
   0 -15   4 627.227 19.1944  14
   0 -15  -4 646.398 20.9476  15
   0  15   4 631.694 18.1009  12
   0 -15   4 668.874 24.2334  13
   0 -15  -4 597.226 23.8836  11
   0  15  -5 182.839 12.8546   5
   0  15   5 190.060 14.4059   1
   0 -15   5 161.063 12.7884  25
   0  15   5 180.383 12.5028  24
   0  15   5 157.027 11.7436  21
   0 -15  -5 165.557 12.3664  10
   0  15   5 207.016 12.7373   8
   0 -15  -5 162.576 13.4322  17
   0  15  -5 163.190 11.8487  20
   0 -15  -5 156.794 9.41264  15
   0  15   5 187.417 11.7104  16
   0  15   5 158.695 8.94045  12
   0 -15   5 155.030 12.1906  13
   0  15  -6 6.46879 6.34516   5
   0  15   6 2.63021 7.87441   1
   0 -15   6 1.17911 6.81658  25
   0  15   6-0.90443 6.97945  21
   0  15   6 6.77318 8.04206  22
   0  15   6 1.92233 6.65955   8
   0 -15  -6 6.59819 7.01686  10
   0  15  -6 2.92567 6.58365  20
   0  15   6 3.68743 6.42750  16
   0 -15  -6 1.10180 7.03025  11
   0 -15   6 1.15037 6.52840  13
   0  15   6-3.09368 5.34926  12
   0  15  -7 101.357 10.9821   5
   0  15  -7 109.559 12.4471   3
   0  15  -7 89.0893 12.3080   2
   0  15   7 88.5016 12.3178   1
   0 -15   7 103.449 12.3111  25
   0  15   7 124.485 13.6957  22
   0  15   7 97.9729 11.3738  24
   0  15   7 93.4809 9.93742  21
   0 -15  -7 97.6895 11.9257  10
   0  15   7 88.2612 10.0133   8
   0 -15  -7 84.7215 12.2184  17
   0  15  -7 89.6834 10.5250  20
   0 -15   7 95.1161 11.2861  13
   0  15   7 104.638 9.28567  12
   0 -15  -7 101.442 11.6208  11
   0  15   7 100.661 11.1575  16
   0  15   8 46.0322 10.0098  16
   0  15  -8 58.3845 9.99071  20
   0  16   0 2375.98 59.7327   5
   0  16   0 2370.14 63.9657   1
   0  16   0 2431.11 55.5373  27
   0 -16   0 2415.70 57.4075  25
   0  16   0 2413.27 57.5415  24
   0  16   0 2268.23 60.7073  23
   0  16   0 2486.79 63.3911   8
   0 -16   0 2408.33 61.4364  17
   0 -16   0 2451.79 62.7889  15
   0 -16   0 2414.10 56.2432  13
   0  16  -1 1183.99 35.2877   5
   0  16   1 1235.40 33.4464   5
   0  16  -1 1218.02 35.4942   3
   0  16   1 1203.28 38.2975   1
   0  16   1 1268.19 32.1526  27
   0 -16  -1 1241.61 30.3450  25
   0 -16   1 1232.61 33.7618  25
   0  16  -1 1287.67 36.8178  23
   0  16  -1 1211.15 30.8907  24
   0  16   1 1237.80 33.8669  24
   0  16   1 1242.56 35.2212  23
   0 -16  -1 1208.82 34.2901  10
   0  16   1 1192.47 37.0315   8
   0 -16   1 1227.21 34.7885  17
   0 -16  -1 1227.90 37.0078  17
   0 -16  -1 1206.44 36.0168  15
   0 -16   1 1233.14 37.7624  15
   0 -16   1 1221.19 33.0245  13
   0  16  -2 110.232 9.30197   5
   0  16   2 119.673 10.8999   1
   0  16  -2 122.257 11.5121   2
   0  16  -2 112.734 9.58603   3
   0  16   2 118.008 7.92945  27
   0 -16   2 128.327 9.00283  25
   0  16   2 122.816 10.5601  21
   0  16  -2 125.584 9.81994  23
   0  16   2 130.881 8.92883  24
   0  16  -2 115.334 5.23048  24
   0  16   2 117.407 8.71686  23
   0  16   2 118.316 9.84978   8
   0 -16  -2 124.449 9.29612  10
   0 -16  -2 123.221 10.1189  17
   0 -16   2 111.818 8.02680  17
   0 -16   2 114.266 10.5215  15
   0 -16   2 133.519 8.15623  14
   0 -16  -2 117.890 9.12243  15
   0 -16   2 109.672 8.15586  13
   0  16  -3 1.80213 5.48610   5
   0  16   3-2.22052 6.86961   1
   0  16  -3 2.73450 5.98723   3
   0 -16   3 2.51324 5.38532  25
   0  16   3 4.69800 5.76740  21
   0  16   3 3.14771 5.20531  24
   0  16   3 2.76800 4.31568  23
   0 -16  -3 1.65894 5.09145  10
   0  16   3 1.83492 5.72163   8
   0 -16  -3 4.18799 6.21583  17
   0 -16  -3 7.98076 5.07977  15
   0 -16   3 4.36232 6.36195  15
   0 -16   3-0.48459 3.92598  17
   0 -16   3 3.30231 4.02872  14
   0 -16  -3 1.87080 5.25827  11
   0 -16   3-0.78714 4.90896  13
   0  16   4 2.37163 6.79276   1
   0  16  -4 4.03202 5.98428   3
   0 -16   4-1.92556 6.09726  25
   0  16  -4 6.02595 5.80619  23
   0  16   4-0.95016 6.15257  21
   0  16   4-0.89490 6.08156  24
   0  16   4 0.93309 3.88324  23
   0  16   4 2.83987 5.52215   8
   0 -16  -4-0.93056 6.28215  10
   0  16  -4-0.89710 5.55067  20
   0 -16  -4 1.14539 6.68160  17
   0 -16  -4 6.75793 4.61853  15
   0 -16   4 0.91612 5.24793  13
   0 -16  -4 10.1102 6.68740  11
   0  16  -5 70.6622 10.4434   3
   0  16   5 54.7275 10.0043   1
   0 -16   5 53.4998 9.21734  25
   0  16   5 48.0253 8.60480  24
   0  16   5 63.0335 9.41667  21
   0  16   5 64.0654 10.6208  22
   0  16   5 71.7670 9.13153   8
   0 -16  -5 64.0734 9.09820  10
   0 -16  -5 60.8096 10.4536  17
   0  16  -5 54.7680 8.36210  20
   0  16  -5 66.7391 9.85517   5
   0 -16   5 66.1134 9.30824  13
   0  16   6 9.51848 8.55107   1
   0 -16   6 16.9296 7.94847  25
   0  16   6 7.57874 6.89454  21
   0  16   6 12.6027 8.53064  22
   0  16   6 18.7505 7.22274   8
   0 -16  -6 15.8468 7.33547  10
   0  16  -6 12.9239 6.98104  20
   0  16  -6 19.0999 8.12747   5
   0 -16  -6 18.3772 8.01376  11
   0 -16   6 11.7619 7.83942  13
   0  16   7 97.6388 12.7993   1
   0  16  -7 87.9186 12.0335   3
   0  16  -7 90.0778 12.8847   2
   0 -16   7 112.615 12.9167  25
   0  16   7 100.550 13.2204  22
   0 -16  -7 121.637 12.9747  10
   0  16   7 114.792 11.2938   8
   0 -16  -7 117.842 13.1490  17
   0  16  -7 95.9707 10.8010  20
   0 -16  -7 92.9378 11.2023  11
   0 -16   7 102.974 12.3982  13
   0  16  -7 106.304 11.7919   5
   0  17   0 2.10044 5.90349   1
   0 -17   0 4.32345 4.08498  25
   0  17   0-3.99697 5.50345  23
   0  17   0 0.98732 3.94322  24
   0  17   0 10.4981 6.77771   8
   0 -17   0-3.51370 4.33074  10
   0 -17   0-3.23804 5.16520  17
   0 -17   0 8.17365 6.25242  15
   0  17   0-2.05993 5.07785   5
   0  17  -1 37.3410 6.81866   5
   0  17   1 33.3438 7.62713   1
   0 -17   1 30.1147 5.55185  25
   0  17  -1 49.1710 7.64243  23
   0  17   1 36.6690 6.50843  23
   0  17   1 33.8364 5.71784  24
   0  17  -1 31.9973 4.20551  24
   0 -17  -1 44.5155 6.89346  10
   0  17   1 20.8525 6.72990   8
   0 -17  -1 42.5340 7.53403  17
   0 -17  -1 41.9453 7.08045  15
   0 -17   1 25.0238 5.64789  17
   0 -17   1 36.3817 7.54503  15
   0 -17   1 34.5359 5.58012  13
   0  17  -2 761.266 26.6409   5
   0  17   2 790.157 29.3470   1
   0  17  -2 763.356 26.6558   3
   0 -17   2 740.650 24.9815  25
   0  17   2 754.815 24.8404  24
   0  17   2 759.394 24.4040  23
   0  17  -2 740.016 26.9895  23
   0  17   2 702.907 26.6220   8
   0 -17  -2 771.661 25.5890  10
   0 -17   2 759.298 23.9324  17
   0 -17  -2 765.459 28.0330  17
   0 -17   2 761.313 23.0802  14
   0 -17   2 787.800 28.7240  15
   0 -17  -2 779.598 25.6279  15
   0 -17   2 739.562 24.3294  13
   0  17  -3 0.95053 6.15605   5
   0  17  -3 11.5252 6.61326   3
   0  17   3 5.87109 7.03182   1
   0 -17   3 6.08139 5.78750  25
   0  17   3 10.0191 6.98662  21
   0  17   3 5.87229 4.66984  23
   0  17   3 3.28729 5.32286  24
   0 -17  -3 6.06029 5.27237  10
   0  17   3 7.73709 6.21805   8
   0 -17  -3 6.61490 7.39391  17
   0 -17   3 5.75105 6.77038  15
   0 -17  -3 5.59105 4.65633  15
   0 -17   3 9.73418 5.29190  13
   0 -17  -3 0.98861 5.34058  11
   0  17  -4 166.851 12.6637   3
   0  17   4 139.485 12.8728   1
   0 -17   4 138.871 11.3465  25
   0  17   4 125.249 8.04140  23
   0  17   4 157.161 12.5899  21
   0  17   4 144.988 11.1918  24
   0  17   4 145.334 11.6774   8
   0 -17  -4 168.090 12.2430  10
   0 -17  -4 141.543 12.7724  17
   0 -17   4 136.775 12.7063  15
   0 -17  -4 140.789 9.45538  15
   0 -17  -4 150.886 12.3828  11
   0 -17   4 152.534 11.3986  13
   0  17   5 6.61900 7.99333   1
   0  17  -5 4.59215 7.43380   3
   0 -17   5 7.85044 7.20910  25
   0  17   5 8.14631 7.63205  22
   0  17   5 10.0541 6.87731  21
   0  17   5-2.06853 6.59934  24
   0  17   5 1.00391 6.64037   8
   0 -17  -5-2.13379 6.75656  10
   0  17  -5 0.96937 6.58758  20
   0 -17  -5-3.87564 8.54510  17
   0  17  -5-1.10701 7.16813   5
   0 -17   5 1.07348 6.58900  13
   0 -17  -5-5.66016 7.11453  11
   0  17  -6 56.8955 10.1643   3
   0  17   6 89.6147 12.4186   1
   0  17  -6 88.6424 12.0952   2
   0 -17   6 99.2740 12.0087  25
   0  17   6 84.5678 10.6487  24
   0  17   6 79.0235 10.1547  21
   0  17   6 84.8704 12.1455  22
   0  17  -6 78.5127 9.85460  20
   0 -17  -6 90.4305 12.3433  17
   0 -17  -6 91.6205 11.4200  10
   0  17   6 74.2660 10.0114   8
   0  17  -6 79.3793 11.0523   5
   0 -17   6 72.5250 10.7042  13
   0  17   7 40.5024 8.54286   8
   0  17  -7 58.6264 9.71791  20
   0 -17   7 61.6821 11.1665  25
   0 -17   7 54.5123 10.3772  13
   0 -17  -7 53.8662 10.4692  11
   0  18   0 1238.47 40.8304   1
   0 -18   0 1290.11 33.7374  25
   0  18   0 1290.99 38.1225  23
   0  18   0 1280.49 34.0791  24
   0 -18   0 1250.63 35.1146  10
   0  18   0 1362.89 40.5247   8
   0 -18   0 1260.58 38.0068  17
   0 -18   0 1324.20 39.5899  15
   0  18   0 1204.82 36.1233   5
   0  18   1 107.216 11.4762   1
   0 -18   1 114.607 8.39639  25
   0  18  -1 118.225 6.72004  24
   0  18   1 116.565 9.44725  23
   0  18   1 108.148 8.21219  24
   0  18  -1 95.9139 9.56113  23
   0  18  -1 98.1363 10.4698   8
   0 -18  -1 100.142 8.90283  10
   0 -18   1 101.124 7.43278  10
   0  18   1 118.133 10.7464   8
   0 -18   1 111.595 9.10775  17
   0 -18  -1 102.051 9.81946  17
   0 -18   1 108.079 10.6537  15
   0 -18  -1 99.9427 9.52782  15
   0  18  -1 118.385 9.88056   5
   0  18  -2 511.340 21.0806   5
   0  18   2 516.959 23.0556   1
   0  18  -2 438.565 19.9361   3
   0 -18   2 454.683 18.9324  25
   0  18  -2 479.495 21.3503  23
   0  18   2 496.679 19.1441  24
   0  18   2 532.244 19.3190  23
   0 -18  -2 531.379 20.1761  10
   0  18   2 537.454 22.3083   8
   0 -18  -2 519.791 22.5885  17
   0 -18   2 502.332 18.4047  17
   0 -18   2 498.893 22.5578  15
   0 -18  -2 513.143 19.9324  15
   0 -18   2 506.438 18.9220  13
   0  18  -3 37.9499 7.62376   5
   0  18  -3 40.2170 7.98848   3
   0  18   3 35.8114 9.16202   1
   0 -18   3 41.3719 7.58712  25
   0  18   3 40.0594 7.52391  24
   0  18   3 34.6760 6.09313  23
   0 -18  -3 38.6503 7.38578  10
   0  18   3 24.3535 7.02496   8
   0 -18  -3 17.3008 7.82134  17
   0 -18   3 45.8845 9.39455  15
   0 -18  -3 42.9892 6.71314  15
   0 -18   3 26.6957 6.76735  13
   0 -18  -3 35.3652 8.30178  11
   0  18  -4 143.051 12.2511   3
   0  18   4 141.829 13.8650   1
   0 -18   4 138.467 11.4935  25
   0  18   4 113.985 12.8868  22
   0  18   4 130.376 11.0960  24
   0  18   4 134.861 12.5209  21
   0  18   4 142.710 8.59599  23
   0 -18  -4 122.689 11.2240  10
   0  18   4 134.612 11.4296   8
   0 -18  -4 127.482 12.7594  17
   0 -18   4 147.927 13.8285  15
   0 -18   4 129.800 11.2272  13
   0 -18  -4 142.198 12.3012  11
   0  18  -5 54.1217 9.55741   5
   0  18   5 62.9654 11.7355   1
   0  18  -5 55.8167 10.3619   3
   0 -18   5 43.7481 9.34218  25
   0  18   5 43.1281 9.04345  21
   0  18   5 50.3138 10.7259  22
   0  18   5 39.2445 9.19239  24
   0  18   5 63.6087 9.48700   8
   0 -18  -5 53.6088 9.40106  10
   0 -18  -5 53.5563 10.5414  17
   0 -18   5 44.2991 10.0042  15
   0 -18   5 44.7670 8.65984  13
   0 -18  -5 45.8946 9.63442  11
   0  18  -6 75.7816 11.2806   5
   0  18   6 55.8336 12.0159   1
   0  18  -6 86.8749 12.6555   2
   0  18  -6 72.3629 11.5176   3
   0 -18   6 59.4772 10.5080  25
   0  18   6 68.8728 11.5276  22
   0  18   6 72.6515 10.5150  21
   0  18   6 81.5459 10.8918  24
   0  18   6 74.3706 9.78488   8
   0 -18  -6 75.5631 10.4466  10
   0  18  -6 76.6353 9.93920  20
   0 -18  -6 87.3196 12.2249  17
   0 -18   6 70.1014 11.6575  15
   0 -18   6 74.3998 11.2541  13
   0  19   0-0.76095 5.53313   5
   0  19   0 4.46398 5.94652  23
   0  19   0 3.68306 4.51199  24
   0 -19   0 5.71172 5.23587  10
   0  19   0 1.07230 6.52868   8
   0 -19   0 2.68691 5.71505  17
   0 -19   0 8.05492 6.51990  15
   0  19   0-2.37058 6.72676   1
   0  19   1 405.702 21.2398   1
   0 -19   1 398.352 16.1007  25
   0  19  -1 407.207 18.7721  23
   0  19   1 425.104 16.5331  24
   0  19   1 388.886 17.4495  23
   0  19  -1 395.936 19.6299   8
   0 -19  -1 392.122 16.7450  10
   0  19   1 439.774 20.2700   8
   0 -19   1 419.112 17.5759  17
   0 -19  -1 390.755 19.1344  17
   0 -19  -1 422.034 18.8955  15
   0 -19   1 407.682 19.8693  15
   0  19  -1 427.055 18.4874   5
   0  19  -2 751.725 27.8103   5
   0  19   2 814.861 31.2498   1
   0 -19   2 744.403 26.1643  25
   0  19   2 778.705 26.3960  24
   0  19  -2 853.388 29.8028  23
   0  19   2 802.872 26.1811  23
   0  19   2 804.891 29.4288   8
   0 -19  -2 838.870 27.5531  10
   0 -19  -2 819.684 29.9002  17
   0 -19   2 782.042 25.2885  17
   0 -19  -2 801.902 27.2377  15
   0 -19   2 794.421 30.2439  15
   0 -19  -2 787.595 28.7673  11
   0  19  -3 18.7624 7.22256   5
   0  19  -3 9.39526 7.45872   3
   0  19   3 5.16492 7.53279   1
   0 -19   3 5.54492 6.19774  25
   0  19   3 1.94300 4.84339  23
   0  19   3 1.75202 6.03159  24
   0  19   3 4.23050 6.64745   8
   0 -19  -3 5.56185 6.46371  10
   0 -19  -3 1.20025 7.06435  17
   0 -19   3 10.0817 8.10124  15
   0 -19  -3 1.49861 5.54199  15
   0 -19   3 2.52821 5.80256  13
   0 -19  -3-1.08687 6.50838  11
   0  19  -4 180.610 13.6336   5
   0  19  -4 136.704 12.8560   3
   0  19   4 194.547 15.4091   1
   0 -19   4 184.893 13.3642  25
   0  19   4 184.978 12.9912  24
   0  19   4 140.073 14.3111  22
   0  19   4 151.981 12.6432   8
   0 -19  -4 188.509 13.3699  10
   0 -19  -4 132.053 13.1221  17
   0 -19   4 150.635 14.3439  15
   0 -19   4 180.886 12.7842  13
   0 -19  -4 175.656 13.9889  11
   0  19   5 42.2647 10.0424   1
   0  19  -5 39.1018 9.42100   3
   0 -19   5 30.5244 8.72503  25
   0  19   5 36.7969 8.60561  24
   0  19   5 41.6151 10.3493  22
   0 -19  -5 46.8054 10.4400  17
   0 -19   5 48.4395 10.6294  15
   0 -19  -5 41.2709 8.82400  10
   0  19   5 53.4784 9.14318   8
   0 -19  -5 38.8604 9.21867  11
   0 -19   5 37.4139 8.87372  13
   0  19   6-6.16185 7.96538   8
   0 -19   6 3.82066 8.12613  25
   0 -19   6 8.41389 8.43277  13
   0  20   0 2160.56 60.8493  23
   0  20   0 2369.22 56.3649  24
   0 -20   0 2298.06 57.8123  10
   0  20   0 2245.38 63.4559   8
   0 -20   0 2405.12 61.7995  17
   0 -20   0 2246.44 62.5781  15
   0  20   0 2359.24 65.6362   1
   0  20  -1 445.694 19.5579   5
   0  20  -1 482.991 20.8049  23
   0  20   1 433.254 19.0362  23
   0  20   1 430.324 17.0108  24
   0 -20  -1 434.748 17.9350  10
   0  20  -1 452.562 21.4144   8
   0  20   1 455.946 21.3084   8
   0 -20   1 418.411 18.3800  17
   0 -20  -1 427.935 20.2823  17
   0 -20   1 452.597 21.4433  15
   0 -20  -1 464.630 20.3582  15
   0  20   1 427.836 22.0588   1
   0  20  -2 34.7606 7.92897   5
   0  20   2 36.2619 8.65635   1
   0 -20   2 25.8036 6.51273  25
   0  20   2 45.3949 7.20431  24
   0  20  -2 18.3438 7.78926  23
   0  20   2 53.2785 7.64859  23
   0 -20  -2 40.0405 7.83549  10
   0  20   2 22.0755 8.14998   8
   0 -20  -2 37.6935 8.66351  17
   0 -20   2 45.1470 9.44433  15
   0 -20  -2 31.9863 7.50946  15
   0 -20  -2 29.6508 8.12097  11
   0  20  -3 56.0909 9.58540   5
   0  20  -3 64.4615 10.0836   3
   0  20   3 50.9979 10.3702   1
   0 -20   3 61.2733 8.80438  25
   0  20   3 63.7922 10.9563  22
   0  20   3 56.4419 7.29608  23
   0  20   3 55.5413 8.34574  24
   0  20  -3 52.4235 9.39116  23
   0 -20  -3 61.6604 9.07247  10
   0  20   3 50.3474 9.18508   8
   0 -20  -3 48.3536 9.92597  17
   0 -20   3 62.6482 10.6868  15
   0 -20  -3 42.9175 9.26642  11
   0  20  -4 104.119 12.0031   5
   0  20   4 99.0017 12.6550   1
   0  20  -4 98.0948 11.6244   3
   0 -20   4 108.975 11.1128  25
   0  20   4 89.1557 10.1778  24
   0  20   4 84.7836 12.1394  22
   0 -20  -4 101.179 10.9194  10
   0  20   4 89.9575 10.7492   8
   0 -20  -4 118.447 13.2409  17
   0 -20   4 76.1687 11.8553  15
   0 -20  -4 102.620 11.7969  11
   0 -20   4 98.7330 10.2015  13
   0  20   5-4.31949 8.90857   1
   0  20  -5 3.74161 8.74996   3
   0 -20   5-3.54120 7.18655  25
   0  20   5 1.46248 8.90394  22
   0  20   5 6.55988 7.81107  24
   0  20   5-1.06428 7.46662   8
   0 -20  -5 5.64407 7.67106  10
   0 -20  -5-4.22017 8.84079  17
   0 -20   5 5.81857 8.85620  15
   0 -20  -5-3.73912 7.65016  11
   0 -20   5-5.48265 8.59028  13
   0 -21   0-4.79731 6.93591  17
   0  21   0-4.66737 7.21952   8
   0 -21   0 6.47312 7.33154  15
   0  21   0 3.89220 7.23572  23
   0 -21  -1 292.660 16.8253  11
   0  21   1 319.275 14.4475  24
   0  21  -1 297.083 16.9626  23
   0  21   1 338.425 16.5993  23
   0 -21  -1 298.043 15.0122  10
   0  21  -1 308.564 18.4708   8
   0  21   1 316.490 17.9945   8
   0 -21  -1 295.327 16.9586  17
   0 -21  -1 300.988 16.6450  15
   0 -21   1 295.881 17.8341  15
   0  21   1 280.385 18.7876   1
   0  21   2 139.666 13.5910   1
   0 -21  -2 121.687 12.1408  11
   0  21   2 133.259 10.4745  23
   0  21   2 134.868 10.6717  24
   0  21  -2 134.027 12.5709  23
   0 -21  -2 105.696 10.3913  10
   0  21   2 126.629 11.9667   8
   0 -21  -2 123.278 12.5680  17
   0 -21   2 108.119 12.3371  15
   0  21  -2 150.337 12.2807   5
   0  21  -3 90.9544 11.3041   5
   0  21   3 87.1198 12.0772   1
   0 -21   3 76.0655 9.73009  25
   0  21   3 62.5499 8.99070  24
   0  21   3 85.1241 12.3779  22
   0 -21  -3 94.3823 10.3810  10
   0  21   3 80.9230 10.9716   8
   0 -21  -3 99.1660 12.1373  17
   0 -21   3 60.3489 10.8985  15
   0 -21  -3 91.9696 11.3912  11
   0  21  -4 31.9047 8.95579   5
   0  21   4 38.5217 10.3356   1
   0  21  -4 40.3132 9.22074   3
   0 -21   4 22.5701 7.75322  25
   0  21   4 32.2643 8.49157  24
   0  21   4 34.6627 10.4622  22
   0 -21  -4 45.3058 9.31637  10
   0  21   4 35.2958 8.79395   8
   0 -21   4 26.8765 9.57296  15
   0 -21  -4 24.4639 8.39382  11
   0 -21  -4 24.4366 9.48919  17
   0  21   5 38.5656 9.25944   8
   0  22   0 787.565 28.4974  23
   0  22   0 807.784 30.4254   8
   0 -22   0 739.530 27.7782  17
   0 -22   0 756.409 29.2081  15
   0 -22   0 732.680 27.6211  11
   0 -22  -1 289.365 16.8583  11
   0  22   1 271.673 15.6559  23
   0  22  -1 304.520 17.6897  23
   0  22   1 272.361 17.5571   8
   0  22  -1 306.454 18.6579   8
   0 -22  -1 272.856 16.9841  17
   0 -22   1 310.544 18.7606  15
   0  22   1 304.148 19.3717   1
   0 -22  -2 14.6311 8.10615  11
   0  22   2 29.1236 9.50132  22
   0  22   2 36.8391 7.72927  23
   0  22   2 33.3126 7.41281  24
   0 -22  -2 20.0773 7.05900  10
   0  22   2 33.8570 8.88635   8
   0 -22  -2 23.9376 8.09756  17
   0 -22   2 3.84735 8.38107  15
   0  22   2 35.9282 9.94547   1
   0 -22  -3 14.2792 8.80908  11
   0  22   3 18.1278 7.14732  24
   0  22   3 22.7784 9.22728  22
   0 -22  -3 25.8311 9.29100  17
   0 -22   3 13.6301 8.37589  15
   0  22   3 16.0121 8.27787   8
   0 -22  -3 20.3272 7.66855  10
   0  22   3 26.8595 9.86470   1
   0  22   4 71.1880 10.2325   8
   0 -22   4 54.5221 9.22196  25
   0  23   0-1.02361 7.18142  23
   0  23   0 11.1375 8.51970   8
   0 -23   0-1.11156 7.98864  15
   0 -23   0 0.99052 6.99206  11
   0 -23  -1 382.805 19.7302  11
   0  23   1 405.625 19.1192  23
   0 -23  -1 395.331 20.0992  17
   0  23   1 379.779 22.1931   1
   0 -23   1 375.197 20.8425  15
   0  23   1 376.465 20.6579   8
   0  23   2 229.954 16.3029   8
   0 -23  -2 217.297 16.1740  17
   0 -23   2 204.275 16.5074  15
   0 -23  -2 229.730 16.0425  11
   1   0 -10 96.2877 10.3684  10
   1   0 -10 125.919 13.4822   2
   1   0 -10 116.404 12.6482  20
  -1   0  10 118.793 13.2653  16
  -1   0  10 122.700 12.7059  12
  -1   0  10 135.947 12.2837  13
   1   0  -9 0.57541 5.09465   6
  -1   0   9-0.82520 5.64473  25
   1   0  -9-7.65307 6.46085  10
   1   0  -9 0.58027 5.31381  11
   1   0  -9-0.75514 5.97423   3
   1   0  -9-4.77808 7.79066   2
   1   0  -9-1.21051 7.43011  20
   1   0  -9-1.12283 4.77417  17
  -1   0   9 3.45293 7.17777  16
  -1   0   9-4.71423 6.99678  12
  -1   0   9-5.68988 6.65317  13
   1   0  -8 617.009 20.0057   6
  -1   0   8 626.687 22.1106  25
   1   0  -8 568.876 21.7028  10
   1   0  -8 574.267 19.6672  11
   1   0  -8 627.749 21.5406   3
   1   0  -8 648.006 20.3393  17
  -1   0   8 635.639 20.3618  21
   1   0  -8 619.527 25.2702  20
  -1   0   8 651.949 25.0575  16
  -1   0   8 560.037 22.1691  13
  -1   0   8 600.471 24.3594  12
  -1   0   8 572.117 23.4552  14
   1   0  -7-2.01590 3.74763   6
   1   0  -7 2.28564 2.91322   5
   1   0  -7-1.22505 4.07955   3
  -1   0   7 3.27826 4.12057  25
   1   0  -7-2.53523 3.83211  11
   1   0  -7-3.99955 4.37840  10
   1   0  -7 0.50760 3.60483  17
   1   0  -7-2.81090 6.19750  20
  -1   0   7-1.04925 3.83632  21
  -1   0   7 0.86594 5.14080  16
  -1   0   7-1.44957 4.48441  13
  -1   0   7 4.30581 4.74675  12
  -1   0   7-0.84100 4.99269  14
   1   0  -6 3720.22 77.5293   5
   1   0  -6 3588.82 80.7190   3
  -1   0   6 3494.56 80.8556  25
  -1   0   6 3495.81 76.6279  23
   1   0  -6 3207.00 73.9364   9
   1   0  -6 3476.80 73.9155   9
   1   0  -6 3547.53 81.1017  10
  -1   0   6 3527.06 79.7292  21
   1   0  -6 3570.92 79.4823  17
  -1   0   6 3546.08 83.3383  16
   1   0  -6 3588.24 79.3613  11
  -1   0   6 3454.99 82.8442  14
  -1   0   6 3476.12 82.8543  12
  -1   0   5 2.00962 1.01341   4
   1   0  -5 1.30687 2.11749   5
   1   0  -5-0.87761 2.84141   3
   1   0  -5 4.25486 3.15751  26
  -1   0   5-1.79407 2.56930  25
  -1   0   5 1.11304 2.16745  23
   1   0  -5 0.74803 1.51509   9
   1   0  -5-1.11017 2.70612  11
   1   0  -5 0.86566 1.52435   9
   1   0  -5 1.37578 3.07525  10
   1   0  -5 0.37276 2.66322  17
  -1   0   5 1.15761 3.43621  16
  -1   0   5-0.31093 2.94868  17
  -1   0   5 1.12828 3.01491  12
  -1   0   5 0.56281 3.22396  14
   1   0  -4 4363.78 93.9973   5
  -1   0   4 4294.73 93.9326   5
  -1   0   4 4247.85 92.2197   4
   1   0  -4 4269.67 95.9063   3
  -1   0   4 4226.07 95.8599  25
   1   0  -4 4203.85 96.6083  26
  -1   0   4 4284.17 93.4198  23
   1   0  -4 4388.68 94.6416  24
   1   0  -4 4265.70 92.5653   9
   1   0  -4 4375.46 96.0761  10
   1   0  -4 4273.89 95.1452  17
  -1   0   4 4325.96 94.5850  17
  -1   0   4 4292.38 97.3458  16
  -1   0   4 4427.57 95.0557  15
   1   0  -4 4345.27 95.1960  11
  -1   0   4 4274.67 97.0233  12
  -1   0   4 4390.40 97.1331  14
  -1   0   4 4344.44 94.4936  11
   1   0  -3 1.49074 1.52264   5
  -1   0   3 0.33040 1.66448   5
  -1   0   3 1.36328 1.10051   4
   1   0  -3 8.71137 2.22608   3
   1   0  -3 4.39079 2.24300  27
  -1   0   3 1.53283 2.03117  25
   1   0  -3 1.76582 2.09034  26
  -1   0   3-0.22186 1.90271  24
  -1   0   3 1.34342 1.50342  23
   1   0  -3 3.64863 2.06365  24
   1   0  -3 0.44961 1.93586  11
   1   0  -3 0.26498 2.07617  10
  -1   0   3 1.56804 2.15308  10
   1   0  -3-0.42783 1.85718  17
  -1   0   3 0.38024 1.88079  17
  -1   0   3 2.62740 2.26130  16
  -1   0   3 1.23818 1.88488  12
   1   0  -3 9.86738 2.51050  12
  -1   0   3 1.54057 2.36574  14
   1   0  -3-1.01307 2.52080  14
  -1   0   3 0.39186 1.93219  11
  -1   0   2 7320.39 156.556   5
   1   0  -2 7275.34 156.558   5
   1   0  -2 7252.83 157.484   3
  -1   0   2 7428.19 156.080   4
   1   0  -2 7191.09 157.580  26
   1   0  -2 7600.09 157.095  25
  -1   0   2 7290.42 156.123  23
   1   0  -2 7411.29 156.817  24
  -1   0   2 7334.18 157.048  24
  -1   0   2 7317.80 156.670  17
   1   0  -2 7108.41 157.923  19
  -1   0   2 7361.16 158.295  19
   1   0  -2 7095.85 156.816  17
  -1   0   2 7317.26 157.704  14
  -1   0   2 7475.48 156.963  11
   1   0  -2 7521.00 157.498  12
  -1   0   2 7451.05 157.843  12
  -1   0   2 7220.14 158.078  16
   1   0  -2 7277.56 157.841  16
  -1   0   2 7531.24 157.220  10
   1   0  -1 0.72422 0.76289   5
  -1   0   1 0.26725 1.00249  26
   1   0  -1 0.68760 0.94380  25
  -1   0   1 0.26677 0.96648  10
   1   0  -1-0.28545 0.97090  10
   1   0  -1-0.57382 1.27537  19
  -1   0   1 1.08462 1.14756  19
  -1   0   1-0.45936 1.09361  16
   1   0  -1 0.33075 1.23129  16
  -1   0   1 5.37451 1.10049  14
   1   0  -1 2.95794 1.11408  12
  -1   0   1 0.24962 0.89512  11
  -1   0   1 7.81468 1.26811  12
  -1   0  -1-0.22278 0.77295   3
  -1   0  -1-0.10763 1.07164  26
   1   0   1-0.46047 1.00296  27
   1   0   1 0.73800 1.14510  26
   1   0   1-0.07793 0.83792  24
   1   0   1 2.17555 0.76061   9
   1   0   1 1.37638 1.12904  17
   1   0   1 0.52127 1.11473  15
   1   0   1 0.45957 1.17841  16
  -1   0  -1 2.48691 1.29521  16
  -1   0  -1-0.11623 1.42427  14
   1   0   1 1.50931 1.30845  14
   1   0   2 10872.1 229.022   5
  -1   0  -2 10795.0 229.156   5
  -1   0  -2 10703.7 229.660   3
   1   0   2 10826.1 229.583   3
  -1   0  -2 10831.8 230.394  26
   1   0   2 10752.5 230.047  27
   1   0   2 10597.0 229.509  24
  -1   0  -2 11055.1 229.459  24
  -1   0  -2 10734.1 228.712   9
  -1   0  -2 10625.5 229.718  10
   1   0   2 10681.3 230.020  17
   1   0   2 10738.6 230.750  16
  -1   0  -2 10726.1 230.249  12
   1   0   2 11119.5 230.628  12
  -1   0  -2 10837.9 229.169  11
   1   0   2 10663.4 230.866  14
  -1   0  -3 0.49816 1.49305   5
   1   0   3 3.38219 1.67371   5
  -1   0  -3 0.23212 1.68798   3
  -1   0  -3 0.91310 2.14866  26
   1   0   3 2.23753 1.71183  25
  -1   0  -3 0.23193 2.19220  27
   1   0   3 0.80119 1.98612  27
  -1   0  -3 2.12193 1.92001  24
   1   0   3 4.02406 1.82376  24
  -1   0  -3 4.21891 1.44845   9
  -1   0  -3 0.24301 1.72602  10
   1   0   3 0.72195 2.31294  17
  -1   0  -3 0.81885 2.01871  17
   1   0   3 1.25099 2.28298  15
   1   0   3 1.67286 2.33289  16
  -1   0  -3-0.85299 2.85576  14
  -1   0  -3-1.07136 2.58270  12
   1   0   3 0.63726 2.03327  12
  -1   0  -3 0.73137 1.52206  11
   1   0   3-0.35268 2.42820  14
  -1   0  -4 756.847 18.6170   5
  -1   0  -4 709.943 17.4095   7
   1   0   4 734.494 18.3346   5
  -1   0  -4 741.240 19.8114   3
   1   0   4 735.523 20.0180  25
  -1   0  -4 709.270 20.8708  26
   1   0   4 675.669 19.1551  24
  -1   0  -4 734.406 19.0328  24
   1   0   4 747.132 18.7331  23
  -1   0  -4 745.706 20.0774  10
  -1   0  -4 757.424 17.4038   9
  -1   0  -4 724.154 20.2905  17
   1   0   4 734.255 19.6786  17
   1   0   4 756.926 21.5896  16
   1   0   4 724.039 21.1195  12
  -1   0  -4 738.314 18.9741  11
   1   0   4 735.176 21.6617  14
  -1   0  -5-1.26114 1.53563   7
  -1   0  -5 3.42494 2.24971   5
   1   0   5 0.48696 2.26966   5
  -1   0  -5 1.61152 2.89541   3
   1   0   5 2.18099 2.94469  25
  -1   0  -5 1.10248 3.18674  26
   1   0   5-1.06869 2.55921  23
   1   0   5-2.19162 2.62513  24
  -1   0  -5-2.57905 2.95925  10
  -1   0  -5-0.31672 2.49347  11
  -1   0  -5 0.62171 1.56290   9
   1   0   5-1.87109 2.93728  21
  -1   0  -5 0.87908 3.02601  17
   1   0   5 1.17828 3.43669  16
   1   0   5-0.61978 3.61541  14
   1   0   5 6.84292 3.47177  12
   1   0   6 11.1860 3.10145   5
  -1   0  -6 10.6367 4.31068   6
  -1   0  -6 8.80228 3.87129   3
  -1   0  -6 14.8037 5.16264   2
   1   0   6 8.62729 3.96780  25
  -1   0  -6 9.61378 4.28467  26
   1   0   6 4.41268 3.51071  24
  -1   0  -6 5.14536 1.30573   9
  -1   0  -6 8.74120 3.41951  11
  -1   0  -6 5.39417 1.40310   9
  -1   0  -6 6.34544 3.84731  10
  -1   0  -6 9.31695 4.19551  17
   1   0   6 7.40966 3.15357  21
   1   0   6 5.84217 4.86580  16
   1   0   6 12.1665 4.53445  12
   1   0   6 2.28773 4.45063  14
  -1   0  -7-3.03335 4.33429   6
   1   0   7 0.63942 4.04932  25
  -1   0  -7 1.65900 5.13230  26
  -1   0  -7 0.62659 4.28603  10
  -1   0  -7-0.43365 3.41406  11
  -1   0  -7-0.57322 3.92097   3
  -1   0  -7 0.89049 4.80926   2
   1   0   7-1.66677 3.19912  21
  -1   0  -7-1.98517 6.42715  20
  -1   0  -7 3.51884 4.31290  17
   1   0   7 0.87784 5.21140  16
   1   0   7 8.71789 5.52090  12
   1   0   7 2.72977 5.11485  14
  -1   0  -8 239.689 12.3212   6
   1   0   8 235.281 12.7068  25
  -1   0  -8 239.622 10.6995  11
  -1   0  -8 250.457 12.9359  10
  -1   0  -8 243.809 14.9468   2
  -1   0  -8 237.522 12.1393   3
  -1   0  -8 238.928 15.4808  20
  -1   0  -8 251.592 12.0843  17
   1   0   8 246.274 15.4678  16
   1   0   8 295.367 16.2219  14
   1   0   8 246.549 14.8920  12
  -1   0  -9 7.65882 5.71821   6
   1   0   9-0.79720 5.55833  25
  -1   0  -9-1.58460 6.38865  10
  -1   0  -9-2.82062 5.94574   3
  -1   0  -9 8.27149 6.95427   2
  -1   0  -9 2.54195 7.14442  20
   1   0   9-8.16251 7.55055  16
   1   0   9 2.34310 7.13269  14
   1   0   9 4.72405 7.01127  12
   1   0   9 1.94757 7.16120  13
  -1   0 -10 118.184 10.7896  10
  -1   0 -10 112.245 13.5744   2
  -1   0 -10 147.513 14.8451  20
   1   0  10 142.472 13.9312  16
   1   0  10 130.733 13.9354  12
   1   0  10 126.207 11.9489  13
  -1  -1  10 93.0394 10.5784  25
   1   1 -10 96.0676 10.0315  10
   1  -1 -10 82.7025 9.95736  10
   1  -1 -10 78.6067 11.6651   2
   1   1 -10 88.1903 11.5830   2
   1   1 -10 91.0370 12.0614  20
   1  -1 -10 105.499 12.6787  20
  -1   1  10 93.7173 12.4436  16
  -1  -1  10 96.8572 12.0068  16
  -1  -1  10 97.3444 12.0367  12
  -1   1  10 82.5181 11.1132  12
  -1   1  10 71.5143 9.56986  13
  -1  -1  10 109.518 11.5722  13
   1  -1  -9 49.8880 6.82746   6
  -1   1   9 44.9432 7.18419  25
  -1  -1   9 60.9657 8.49146  25
   1  -1  -9 56.4918 8.45530  10
   1   1  -9 69.1151 8.95762  10
   1  -1  -9 78.2852 7.56671  11
   1   1  -9 73.0731 6.99360  11
   1   1  -9 79.2435 10.5127   2
   1   1  -9 74.8448 8.57611   3
   1  -1  -9 72.1239 7.93344   3
   1  -1  -9 86.0309 10.6275   2
   1   1  -9 67.6082 10.6717  20
   1  -1  -9 79.1668 10.8682  20
   1  -1  -9 65.1726 7.53529  17
  -1   1   9 69.1400 10.5060  16
  -1  -1   9 67.8645 9.75617  16
  -1  -1   9 71.5152 10.3907  12
  -1   1   9 73.9805 8.80747  13
  -1  -1   9 45.7788 8.21554  13
  -1   1   9 54.4075 9.04452  12
   1  -1  -8 7.68783 4.61148   6
   1   1  -8 3.64326 4.29540   6
  -1  -1   8 5.61768 5.04510  25
  -1   1   8 3.49200 4.71638  25
   1   1  -8 1.46928 4.96093  10
   1   1  -8 7.33693 4.56903  11
   1  -1  -8 7.13499 4.34963  11
   1  -1  -8 1.59805 5.53740  10
   1  -1  -8 10.4906 4.95684   3
   1   1  -8 4.36651 4.94709   3
   1   1  -8 5.89520 4.21425  17
  -1   1   8 11.9436 4.54461  21
   1  -1  -8 1.10835 6.74902  20
  -1  -1   8 4.01008 4.46730  21
   1   1  -8 1.06036 6.29613  20
   1  -1  -8 4.26815 4.68277  17
  -1   1   8 6.17897 6.52289  16
  -1  -1   8 9.94108 6.57660  16
  -1   1   8 1.60229 5.07502  13
  -1   1   8 7.16227 5.96986  12
  -1  -1   8 9.39544 5.76816  14
  -1  -1   8 9.18781 6.26722  12
  -1  -1   8 10.6522 5.40583  13
   1   1  -7 39.1104 4.54785   5
   1   1  -7 44.9973 5.25649   6
   1   1  -7 50.3206 6.29326   3
   1  -1  -7 45.4066 5.72962   3
  -1   1   7 31.1133 5.35983  25
  -1  -1   7 46.8831 6.40919  25
   1  -1  -7 56.5450 5.81932  11
   1  -1  -7 41.0409 6.18480  10
   1  -1  -7 45.3196 2.54456   9
   1   1  -7 41.0521 5.71511  10
   1   1  -7 50.7787 5.45674  11
   1   1  -7 50.1035 5.08647  17
  -1  -1   7 50.8783 5.48604  21
  -1   1   7 44.1055 5.40579  21
   1  -1  -7 51.6180 5.71524  17
   1   1  -7 53.0002 7.56521  20
  -1   1   7 43.1852 7.00383  16
  -1  -1   7 30.5944 6.35678  16
  -1  -1   7 47.3011 6.55735  13
  -1  -1   7 39.4457 6.41287  12
  -1   1   7 43.6477 7.20050  14
  -1   1   7 41.8222 6.07457  13
  -1   1   7 51.0282 7.19854  12
  -1  -1   7 54.9804 7.05486  14
   1   1  -6 632.275 18.2306   5
   1  -1  -6 642.459 16.7965   5
   1   1  -6 641.681 18.9332   6
   1  -1  -6 603.585 19.5489   3
   1   1  -6 619.927 20.2233   3
  -1   1   6 624.079 19.7550  25
  -1  -1   6 632.404 20.6986  25
  -1   1   6 628.358 16.5279  23
   1  -1  -6 652.411 20.9101  10
   1   1  -6 637.097 18.8549  11
   1  -1  -6 627.848 15.7801   9
   1   1  -6 603.604 20.0028  10
   1  -1  -6 630.964 15.8425   9
   1  -1  -6 628.866 19.8476  17
   1   1  -6 634.630 18.6923  17
   1   1  -6 597.786 22.2592  20
  -1   1   6 592.871 19.1455  21
  -1  -1   6 672.237 22.3819  16
  -1   1   6 684.814 22.8171  16
  -1  -1   6 642.770 21.9401  12
  -1   1   6 627.640 21.7999  12
  -1   1   6 615.970 21.9932  14
   1  -1  -6 662.996 19.6366  11
  -1  -1   6 573.494 21.0014  14
   1  -1  -5 1422.57 32.3943   7
  -1  -1   5 1525.76 35.6328   5
   1  -1  -5 1529.96 34.6305   5
   1   1  -5 1501.50 35.9093   5
  -1  -1   5 1471.64 32.3737   4
   1   1  -5 1497.73 36.3012   6
  -1   1   5 1501.93 32.7186   4
   1   1  -5 1580.29 38.2242   3
   1  -1  -5 1507.33 37.3525   3
  -1  -1   5 1502.72 38.2611  25
  -1   1   5 1446.06 37.2314  25
   1   1  -5 1481.92 38.8847  26
   1  -1  -5 1436.73 38.3257  26
  -1  -1   5 1545.90 35.2643  23
  -1   1   5 1478.83 34.2014  23
   1   1  -5 1472.29 36.3971  11
   1   1  -5 1511.49 37.7129  10
   1  -1  -5 1503.93 38.2195  10
  -1  -1   5 1540.46 35.6411  17
   1  -1  -5 1539.21 37.5269  17
   1   1  -5 1498.96 36.2280  17
  -1   1   5 1519.69 37.2018  21
  -1   1   5 1511.80 39.6123  16
  -1  -1   5 1567.19 39.4936  16
  -1  -1   5 1511.66 38.9437  14
  -1   1   5 1460.18 38.9942  12
  -1   1   5 1493.32 39.5387  14
  -1  -1   5 1435.17 38.8410  12
   1  -1  -5 1513.98 37.1447  11
   1  -1  -4 516.550 13.2428   5
   1  -1  -4 520.312 12.1478   7
  -1  -1   4 520.421 14.2088   5
   1   1  -4 490.912 14.1167   5
  -1   1   4 520.355 12.4886   4
  -1  -1   4 507.928 12.2870   4
   1   1  -4 511.866 15.5407   3
   1  -1  -4 516.190 15.1629   3
  -1  -1   4 502.864 15.5880  25
   1   1  -4 491.258 15.9649  26
   1  -1  -4 498.776 15.7471  26
  -1   1   4 536.315 15.1467  25
  -1   1   4 492.647 14.9680  24
   1   1  -4 520.497 14.0051  24
  -1   1   4 505.987 12.9165  23
  -1  -1   4 508.448 13.7358  23
   1  -1  -4 538.045 14.6671  24
   1   1  -4 502.900 15.2012  10
   1   1  -4 503.197 11.6771   9
   1  -1  -4 509.918 15.6360  10
  -1  -1   4 507.087 14.5107  10
  -1   1   4 505.542 14.6200  17
  -1  -1   4 521.118 13.9875  17
   1   1  -4 508.901 14.2666  17
   1  -1  -4 505.295 15.1889  17
  -1   1   4 527.168 14.5610  15
  -1  -1   4 528.334 16.4468  16
  -1   1   4 510.972 16.4374  16
  -1  -1   4 518.510 16.2318  12
  -1  -1   4 544.313 14.2305  11
   1   1  -4 534.169 15.1926  14
   1   1  -4 506.128 14.5548  11
   1  -1  -4 487.528 14.8414  11
  -1   1   4 517.936 16.2145  12
  -1   1   4 488.360 16.3567  14
  -1  -1   4 510.583 15.9187  14
   1  -1  -3 6970.13 149.116   5
   1  -1  -3 7003.52 148.511   7
  -1  -1   3 6953.62 150.136   5
   1   1  -3 7002.08 150.268   5
   1   1  -3 6962.42 151.416   3
   1  -1  -3 6776.78 150.829   3
  -1   1   3 7010.22 148.870   4
  -1  -1   3 6919.44 151.365  25
  -1   1   3 6912.19 150.595  25
   1   1  -3 6702.50 151.605  26
   1  -1  -3 6803.03 151.229  26
  -1   1   3 7309.34 150.686  26
   1   1  -3 7254.56 150.596  27
   1   1  -3 6978.01 149.778  24
  -1   1   3 6807.35 148.735  23
   1  -1  -3 7038.12 150.463  24
  -1   1   3 6948.65 150.862  24
  -1  -1   3 6814.47 149.654  23
  -1  -1   3 7120.75 150.411  10
   1   1  -3 7091.83 150.975  10
  -1   1   3 7099.19 150.836  10
   1   1  -3 6965.87 148.034   9
  -1   1   3 6710.32 150.429  17
   1   1  -3 6862.19 149.814  17
   1  -1  -3 6947.39 150.940  17
   1  -1  -3 6896.69 151.796  19
  -1  -1   3 6901.67 149.597  17
  -1  -1   3 7119.40 152.414  19
  -1   1   3 7057.78 150.182  15
  -1  -1   3 7029.42 151.952  16
   1  -1  -3 6893.88 151.607  16
  -1   1   3 7245.43 152.239  16
  -1  -1   3 7145.88 151.849  12
  -1  -1   3 6680.48 151.264  14
   1  -1  -3 7152.34 151.060  12
  -1   1   3 7085.11 150.445  11
   1  -1  -3 7133.73 151.398  14
  -1   1   3 6801.71 152.019  14
  -1  -1   3 7133.92 150.014  11
   1   1  -3 7025.09 150.784  14
   1  -1  -3 7095.06 150.937  11
   1   1  -3 7103.67 150.386  11
  -1   1   3 7009.63 151.788  12
   1   1  -2 863.582 20.6014   5
  -1  -1   2 863.299 20.5229   5
   1  -1  -2 914.828 19.5872   7
   1  -1  -2 880.814 19.7083   5
   1  -1  -2 886.672 19.7994   4
  -1   1   2 857.842 19.8339   4
   1   1  -2 890.087 21.2592   3
   1   1  -2 871.975 21.3178  26
   1   1  -2 916.405 20.9762  25
  -1   1   2 867.484 20.5542  25
  -1  -1   2 882.564 21.0197  26
   1  -1  -2 887.180 20.2835  25
   1  -1  -2 901.171 20.9825  27
   1  -1  -2 836.957 20.8457  26
   1   1  -2 885.300 20.1623  24
  -1   1   2 843.947 19.2790  23
   1   1  -2 856.891 20.2885  23
  -1  -1   2 887.401 20.2460  23
  -1   1   2 867.132 20.8921  24
  -1   1   2 912.781 20.9918  10
  -1  -1   2 897.195 20.6318  10
  -1  -1   2 887.487 21.6822  19
  -1  -1   2 837.594 19.7705  17
  -1   1   2 897.628 21.8607  19
   1   1  -2 828.885 19.8673  17
   1  -1  -2 878.485 21.5343  19
  -1   1   2 883.068 20.2239  15
   1  -1  -2 845.423 21.3232  16
  -1  -1   2 854.381 21.4008  16
  -1   1   2 869.727 21.5443  16
  -1   1   2 852.475 20.6699  17
   1   1  -2 864.118 20.5993  14
   1  -1  -2 897.078 21.0302  12
  -1   1   2 905.634 21.6522  14
   1   1  -2 873.315 20.5204  11
  -1   1   2 882.228 21.2836  12
  -1   1   2 870.873 20.6907  11
  -1  -1   2 872.268 21.2516  12
  -1  -1   2 907.748 20.4094  11
  -1  -1   2 886.376 20.8933  14
  -1   1   1 1904.97 40.3024   7
   1   1  -1 1875.63 40.8092   5
   1   1  -1 1858.91 41.0038   2
   1   1  -1 1878.42 40.9780   3
  -1   1   1 1912.04 40.4614   4
  -1  -1   1 1834.53 40.9647  25
   1   1  -1 1869.36 40.8596  25
   1  -1  -1 1806.46 40.3667  25
   1  -1  -1 1883.03 40.7275  24
   1   1  -1 1873.12 40.5736  23
  -1   1   1 1889.13 40.8196  24
  -1  -1   1 1946.56 40.5905  11
   1  -1  -1 1864.28 40.9019  10
  -1   1   1 1866.39 40.7800  10
  -1  -1   1 1881.21 40.6285  10
  -1  -1   1 1885.02 41.0891  19
  -1   1   1 1830.37 41.1161  19
  -1   1   1 1912.45 40.9102  21
   1  -1  -1 1839.61 41.0449  19
  -1  -1   1 1848.91 41.0331  16
   1  -1  -1 1902.27 41.0090  16
  -1   1   1 1827.95 41.0348  16
  -1  -1   1 1872.06 41.0264  13
   1  -1  -1 1915.11 40.7228  12
  -1  -1   1 1780.57 40.2374  14
  -1   1   1 1858.25 40.7682  11
  -1   1   1 1802.87 40.7598  12
  -1  -1   1 1881.77 40.8641  12
   1  -1  -1 1750.28 40.9328  14
   1  -1  -1 1882.70 40.8733  11
  -1   1   0 2358.77 51.4862  21
  -1   1   0 2450.46 51.5359   4
  -1   1  -1 156.832 4.80677   5
   1  -1   1 157.430 4.49197   7
  -1  -1  -1 158.958 4.16202   3
  -1   1  -1 157.427 4.89553   3
   1  -1   1 163.194 4.46052  27
   1  -1   1 157.377 4.93051  26
   1   1   1 163.045 5.07045  27
  -1  -1  -1 159.897 4.98933  27
  -1  -1  -1 178.817 5.08470  26
  -1   1  -1 169.200 5.03957  26
   1   1   1 163.009 4.34901  21
   1   1   1 158.085 4.92072  24
   1  -1   1 157.257 4.19873  10
   1  -1   1 158.086 5.30583  20
   1   1   1 166.748 5.23998  17
  -1  -1  -1 159.786 5.24447  17
  -1   1  -1 156.632 5.27691  20
   1  -1   1 157.290 4.77624  17
  -1  -1  -1 159.398 5.12646  16
  -1  -1  -1 154.661 4.97932  15
   1  -1   1 160.609 5.10562  14
   1   1   1 163.118 5.24514  16
   1  -1   1 154.239 4.79112  16
   1   1   1 163.053 5.30670  14
   1   1   1 177.848 5.17342  12
   1  -1   1 153.843 4.90918  12
  -1  -1  -1 155.336 5.14512  14
  -1   1  -2 1600.22 35.3334   7
   1  -1   2 1683.31 36.1021   5
  -1   1  -2 1596.90 36.2106   5
   1   1   2 1637.69 35.1057   5
   1  -1   2 1585.96 36.3943   3
  -1  -1  -2 1607.69 35.8534   3
  -1  -1  -2 1610.51 34.6423   4
  -1   1  -2 1630.49 36.6078   3
  -1   1  -2 1593.30 36.1396  27
  -1   1  -2 1610.03 36.9942  26
   1   1   2 1564.47 36.7872  27
   1  -1   2 1625.75 36.7473  26
  -1  -1  -2 1680.71 36.8451  26
   1  -1   2 1621.35 36.2654  27
  -1   1  -2 1567.82 35.5341  24
   1   1   2 1625.35 36.5343  24
   1  -1   2 1605.11 35.6185  24
   1  -1   2 1650.05 36.3015  23
  -1   1  -2 1595.00 34.7256   9
  -1   1  -2 1597.58 35.9512  10
   1  -1   2 1633.69 35.8073  10
  -1   1  -2 1549.29 37.5946  20
   1   1   2 1624.02 36.8705  17
   1   1   2 1634.52 35.7261  21
  -1   1  -2 1576.04 36.4722  17
   1  -1   2 1608.32 36.3397  17
   1   1   2 1614.96 37.3835  16
   1  -1   2 1619.46 36.9974  16
  -1  -1  -2 1623.06 37.0223  16
  -1  -1  -2 1606.95 36.1979  11
  -1  -1  -2 1584.40 36.7468  12
   1  -1   2 1629.48 37.2387  14
   1   1   2 1621.61 37.1061  12
   1  -1   2 1640.38 37.0270  12
  -1   1  -2 1596.09 35.3076  11
   1   1   2 1555.42 37.5183  14
  -1  -1  -2 1623.22 37.1477  14
   1  -1   2 1628.75 35.2551  11
   1  -1   3 2553.33 57.5911   5
  -1   1  -3 2586.17 57.9121   5
   1   1   3 2600.76 56.6826   5
  -1  -1  -3 2556.15 56.7258   5
  -1   1  -3 2602.40 56.4849   7
  -1  -1  -3 2659.76 58.0183   3
   1  -1   3 2614.88 58.4230   3
  -1   1  -3 2606.24 58.7286   3
   1   1   3 2568.03 59.0699  27
   1  -1   3 2689.88 58.8238  26
  -1  -1  -3 2672.36 58.6509  27
   1   1   3 2761.47 58.8179  26
  -1  -1  -3 2615.78 59.1841  26
  -1   1  -3 2601.56 59.4428  26
   1   1   3 2682.41 58.1644  25
  -1   1  -3 2679.92 58.1547  27
   1  -1   3 2567.74 57.8545  23
  -1  -1  -3 2608.05 58.1497  24
  -1   1  -3 2544.55 57.3527  24
   1  -1   3 2528.90 57.4882  24
   1   1   3 2575.34 58.4266  24
  -1  -1  -3 2572.00 57.1809   9
   1  -1   3 2606.96 57.7023  10
  -1   1  -3 2645.80 58.1291  10
  -1   1  -3 2556.03 55.8037   9
  -1  -1  -3 2595.88 58.7952  10
  -1  -1  -3 2598.47 59.3249  17
  -1   1  -3 2509.57 58.4605  17
   1   1   3 2605.86 57.5790  21
   1   1   3 2600.91 58.7870  17
  -1   1  -3 2712.52 59.4135  19
   1  -1   3 2539.37 58.1202  17
  -1   1  -3 2662.00 59.0805  16
   1  -1   3 2624.27 59.5639  16
   1   1   3 2659.59 58.6265  15
   1   1   3 2649.21 60.0370  16
  -1  -1  -3 2617.70 58.0674  11
   1   1   3 2530.40 60.1316  14
   1  -1   3 2584.73 59.7099  14
  -1   1  -3 2640.82 57.2238  11
   1  -1   3 2575.72 59.4192  12
  -1  -1  -3 2665.76 58.9201  12
  -1   1  -3 2635.68 58.9853  14
   1   1   3 2509.88 59.4473  12
  -1   1  -4 878.370 22.1293   5
   1   1   4 876.422 20.8499   5
   1  -1   4 873.062 21.8134   5
  -1   1  -4 861.581 20.1131   7
  -1  -1  -4 896.971 22.5934   3
  -1   1  -4 900.775 23.3615   3
   1   1   4 909.976 22.8545  25
   1  -1   4 883.829 23.5973  25
  -1   1  -4 891.010 24.3804  26
  -1  -1  -4 825.419 23.6502  26
   1   1   4 850.880 22.8203  24
   1  -1   4 877.350 21.9823  23
  -1   1  -4 876.702 21.7090  24
   1  -1   4 841.627 21.9145  24
  -1  -1  -4 942.403 22.6958  24
  -1  -1  -4 879.288 21.0473   9
  -1   1  -4 874.749 22.7304  10
  -1  -1  -4 857.461 23.3671  10
  -1   1  -4 852.142 19.4102   9
   1  -1   4 838.888 22.3646  17
  -1  -1  -4 882.539 23.8079  17
   1   1   4 897.424 22.0736  21
  -1   1  -4 895.624 23.0838  17
   1   1   4 848.802 22.8683  17
   1   1   4 888.922 24.7858  16
   1  -1   4 878.228 24.5349  16
   1  -1   4 907.953 24.4063  12
  -1  -1  -4 927.869 22.6444  11
   1  -1   4 849.880 24.4492  14
  -1   1  -4 884.423 21.6767  11
   1   1   4 918.919 25.2934  14
   1   1   4 890.163 24.3608  12
  -1   1  -5 1592.62 37.7094   5
   1  -1   5 1570.23 37.1409   5
  -1   1  -5 1575.35 39.3794   6
   1   1   5 1604.96 36.1933   5
  -1   1  -5 1559.85 34.4565   7
  -1  -1  -5 1530.24 38.3832   3
  -1   1  -5 1546.99 39.2903   3
   1   1   5 1528.06 38.8191  25
  -1  -1  -5 1532.73 40.4431  26
   1  -1   5 1528.21 39.7111  25
  -1   1  -5 1509.52 40.6752  26
   1   1   5 1489.99 38.6799  24
   1  -1   5 1570.57 37.8983  24
   1   1   5 1652.99 36.9099  23
  -1   1  -5 1557.93 38.8610  10
  -1  -1  -5 1573.98 35.8655   9
  -1  -1  -5 1572.39 39.6275  10
   1   1   5 1541.14 37.6099  21
  -1   1  -5 1593.30 39.0708  17
  -1  -1  -5 1572.10 39.8736  17
   1  -1   5 1564.97 41.0466  16
   1   1   5 1595.02 41.6158  16
   1  -1   5 1646.21 41.7261  14
   1   1   5 1534.15 41.6971  14
  -1  -1  -5 1614.23 38.3111  11
  -1   1  -5 1575.57 37.3300  11
   1  -1   5 1630.52 41.1885  12
   1   1   5 1577.52 41.0116  12
  -1  -1  -6 28.7285 2.37632   7
  -1  -1  -6 32.2252 2.39499   7
  -1   1  -6 28.0770 4.00421   5
  -1   1  -6 33.1548 4.96399   6
  -1   1  -6 31.9656 4.84559   3
  -1  -1  -6 29.6030 4.63690   3
  -1   1  -6 31.9786 5.74907   2
   1   1   6 41.2574 5.06718  25
  -1   1  -6 41.6479 6.04021  26
   1  -1   6 36.5648 5.58178  25
  -1  -1  -6 38.9141 6.04642  26
   1   1   6 35.7516 4.97054  24
  -1  -1  -6 27.3945 2.86241   9
  -1  -1  -6 25.7944 4.79570  10
  -1   1  -6 28.9552 4.68590  10
  -1  -1  -6 30.7705 4.21763  11
  -1   1  -6 28.4801 3.96223  11
  -1  -1  -6 43.6636 5.54336  17
  -1   1  -6 28.2171 4.70475  17
   1   1   6 30.8451 4.05974  21
  -1   1  -6 41.1819 6.94764  20
   1  -1   6 40.6462 6.15144  16
   1   1   6 32.8907 5.89462  16
   1   1   6 32.3660 6.15964  14
   1  -1   6 30.5683 5.55463  12
   1   1   6 53.2717 6.33490  12
   1  -1   6 28.0528 5.79385  14
  -1  -1  -7 853.149 26.1565   6
  -1   1  -7 865.892 25.6295   6
  -1  -1  -7 910.084 25.3090   3
  -1  -1  -7 880.497 28.9828   2
  -1   1  -7 827.091 25.6515   3
  -1   1  -7 852.200 28.8601   2
  -1   1  -7 863.489 28.4565  26
   1  -1   7 822.016 26.3683  25
  -1  -1  -7 804.666 27.5187  26
   1   1   7 863.228 25.5922  25
   1   1   7 838.747 23.5154  21
  -1   1  -7 858.804 25.6772  10
  -1  -1  -7 816.195 26.1368  10
  -1  -1  -7 804.061 19.0052   9
  -1   1  -7 846.970 23.2146  11
  -1   1  -7 873.321 29.8581  20
  -1  -1  -7 818.721 29.6224  20
   1  -1   7 889.747 23.9058  21
  -1  -1  -7 903.622 26.4711  17
  -1   1  -7 879.543 25.1936  17
   1   1   7 875.177 29.1349  16
   1  -1   7 894.095 28.8559  16
   1   1   7 816.833 28.8927  14
   1   1   7 875.533 28.7622  12
   1  -1   7 828.960 28.4976  14
  -1  -1  -7 852.213 24.2569  11
   1  -1   7 839.327 28.3082  12
  -1  -1  -8 1.39445 5.29840   6
  -1   1  -8 5.10432 4.77169   6
   1   1   8 6.75515 4.99664  25
   1  -1   8 10.1731 5.97776  25
  -1   1  -8 4.67208 3.80535  11
  -1  -1  -8 6.68836 4.59147  11
  -1  -1  -8 9.06918 5.62094  10
  -1   1  -8 2.72755 5.01566  10
  -1  -1  -8 4.24530 4.56029   3
  -1   1  -8 4.19022 6.16599   2
  -1   1  -8 4.16226 4.89790   3
  -1  -1  -8-1.04181 6.23879   2
  -1   1  -8-1.12574 6.44939  20
  -1  -1  -8 4.65822 7.09085  20
  -1   1  -8 11.1194 4.93566  17
  -1  -1  -8 6.19111 5.08822  17
   1  -1   8 8.04550 6.41777  16
   1   1   8 15.7326 7.40432  16
   1  -1   8 6.12883 6.21984  12
   1   1   8 4.12935 5.91443  12
   1  -1   8-2.04115 6.75135  14
   1   1   8 2.16670 6.26379  14
  -1   1  -9 313.835 14.4145   6
  -1  -1  -9 321.932 15.1742   6
   1   1   9 332.485 15.3304  25
   1  -1   9 311.018 15.9735  25
  -1  -1  -9 326.608 15.9395  10
  -1   1  -9 313.117 15.1693  10
  -1  -1  -9 325.995 18.5440   2
  -1   1  -9 291.952 14.9617   3
  -1   1  -9 347.344 18.6257   2
  -1  -1  -9 318.079 19.2193  20
  -1   1  -9 329.364 19.2444  20
  -1  -1  -9 329.443 14.9459  17
   1  -1   9 302.769 17.9544  16
   1   1   9 338.553 18.9099  16
   1  -1   9 352.753 18.7722  14
   1   1   9 298.481 16.2818  13
   1  -1   9 353.200 18.9538  12
   1   1   9 343.829 19.2146  12
   1  -1   9 325.815 17.2531  13
   1  -1  10 10.6815 6.55709  25
  -1  -1 -10 23.5859 7.31237  10
  -1   1 -10 10.3680 8.87318   2
  -1  -1 -10 1.28514 9.51149   2
  -1   1 -10 21.5311 9.44867  20
  -1  -1 -10 22.2151 10.1024  20
   1  -1  10 28.6742 9.07266  16
   1   1  10 11.7058 8.73007  16
   1   1  10 19.8117 7.57543  13
   1  -1  10 20.7787 8.47843  12
   1  -1  10 29.4926 8.22027  13
   1   1  10 23.4678 8.75096  12
  -1  -2  10 62.9200 9.10631  25
   1  -2 -10 73.0768 10.2537  10
   1   2 -10 71.5728 8.91368  10
   1  -2 -10 35.3928 9.62885   2
   1   2 -10 58.2551 10.9594   2
   1   2 -10 59.7961 9.19636   3
   1   2 -10 80.3221 10.9362  20
   1  -2 -10 59.9886 11.4790  20
  -1   2  10 86.1261 11.4098  16
  -1  -2  10 82.7419 11.2663  16
  -1   2  10 62.8343 9.19324  13
  -1  -2  10 62.8902 9.92164  13
  -1  -2  10 59.6996 10.6024  12
   1  -2  -9 168.382 10.6151   6
   1  -2  -9 203.400 14.6345   2
   1   2  -9 171.918 11.5283   3
   1   2  -9 205.411 15.0376   2
   1  -2  -9 187.736 11.2415   3
  -1  -2   9 182.963 12.4199  25
  -1   2   9 196.401 11.2111  25
   1   2  -9 158.384 11.2657  10
   1  -2  -9 185.545 12.7784  10
   1  -2  -9 174.343 10.7502  11
   1  -2  -9 187.222 11.2011  17
   1   2  -9 144.351 13.2475  20
   1  -2  -9 167.109 14.5532  20
  -1  -2   9 169.757 13.3386  16
  -1   2   9 208.221 15.1381  16
  -1  -2   9 163.377 12.6561  13
  -1   2   9 165.749 11.5926  13
  -1  -2   9 191.044 14.3892  12
   1   2  -8 233.806 10.3783   6
   1   2  -8 249.460 10.4826   5
   1  -2  -8 236.305 11.6365   3
   1   2  -8 249.765 13.0304   3
  -1  -2   8 215.065 12.6848  25
  -1   2   8 230.469 11.8095  25
  -1   2   8 219.854 11.1276  21
   1  -2  -8 208.922 12.7340  10
   1   2  -8 219.586 12.0826  10
   1   2  -8 247.657 10.6777  11
   1  -2  -8 231.744 11.9989  17
   1   2  -8 249.613 14.8144  20
  -1  -2   8 225.846 11.1248  21
  -1  -2   8 215.608 14.0093  16
  -1   2   8 236.387 14.8107  16
  -1  -2   8 241.568 14.5072  12
  -1  -2   8 232.347 13.8326  13
  -1  -2   8 222.961 13.4033  14
  -1   2   8 241.687 12.7906  13
   1  -2  -8 224.898 11.5237  11
   1   2  -7 348.371 12.7143   5
   1   2  -7 357.057 12.7808   6
   1   2  -7 367.479 15.0643   3
   1  -2  -7 320.603 13.2771   3
  -1  -2   7 314.305 14.8751  25
  -1   2   7 339.302 13.6615  25
  -1   2   7 335.030 13.2962  21
   1   2  -7 352.059 12.8336  11
   1  -2  -7 369.462 15.5359  10
   1   2  -7 353.304 14.2612  10
   1  -2  -7 333.663 10.1016   9
   1   2  -7 328.389 12.0622  17
   1   2  -7 348.858 16.6376  20
   1  -2  -7 359.389 14.4220  17
  -1   2   7 325.164 16.3109  16
  -1  -2   7 371.157 16.4077  16
   1  -2  -7 334.780 13.7703  11
  -1   2   7 322.985 16.2353  14
  -1  -2   7 344.152 16.3339  12
  -1  -2   7 318.966 15.1982  14
  -1   2   7 332.658 14.3232  13
  -1  -2   7 331.789 15.4673  13
   1   2  -6 734.709 20.5433   5
   1  -2  -6 667.750 16.0591   7
   1  -2  -6 699.176 17.4956   5
   1   2  -6 724.983 20.2740   6
   1  -2  -6 705.860 21.1704   3
   1   2  -6 700.448 22.3037   3
  -1  -2   6 711.535 22.8059  25
  -1   2   6 694.096 21.0375  25
   1  -2  -6 676.459 22.4699  26
  -1   2   6 720.484 17.6579  23
   1  -2  -6 726.890 18.4582   9
   1   2  -6 706.512 20.2558  11
   1  -2  -6 714.324 18.2307   9
   1  -2  -6 728.891 22.9169  10
   1   2  -6 688.202 21.6342  10
   1   2  -6 742.098 24.4732  20
   1   2  -6 705.754 19.7360  17
   1  -2  -6 720.797 22.1622  17
  -1   2   6 694.034 21.1520  21
  -1  -2   6 729.254 19.2672  17
  -1  -2   6 730.396 23.7255  16
  -1   2   6 745.454 24.5347  16
  -1  -2   6 726.899 23.1862  14
  -1  -2   6 695.101 23.5016  12
   1  -2  -6 715.556 21.4839  11
  -1   2   6 696.180 24.1954  14
   1  -2  -5 1641.35 35.7355   7
  -1   2   5 1572.64 35.5374   4
   1   2  -5 1576.01 38.3058   6
   1  -2  -5 1603.88 36.1532   5
   1   2  -5 1623.69 38.8742   5
   1  -2  -5 1505.51 39.1993   3
   1   2  -5 1519.57 41.7294   2
   1   2  -5 1640.85 40.7215   3
  -1  -2   5 1613.45 35.0775   4
  -1   2   5 1600.61 39.2439  25
   1  -2  -5 1566.38 40.6439  26
  -1  -2   5 1623.77 41.1575  25
   1   2  -5 1532.05 41.3478  26
   1   2  -5 1648.77 37.7024  24
  -1  -2   5 1576.16 37.8140  23
  -1   2   5 1566.73 39.9679  24
  -1   2   5 1581.36 36.0609  23
   1   2  -5 1616.02 39.8418  10
   1   2  -5 1618.79 38.6447  11
   1  -2  -5 1592.13 40.8046  10
   1   2  -5 1585.04 42.0529  20
   1  -2  -5 1600.90 40.3115  17
   1   2  -5 1577.62 37.9016  17
  -1  -2   5 1652.10 37.5369  17
  -1   2   5 1590.77 39.5155  21
  -1  -2   5 1653.20 41.5824  16
  -1   2   5 1645.13 42.1174  16
   1  -2  -5 1652.69 39.9769  11
  -1  -2   5 1620.05 37.6877  11
  -1  -2   5 1567.31 41.3695  12
  -1   2   5 1521.82 41.9887  14
  -1  -2   5 1555.30 40.6744  14
   1   2  -4 1468.15 35.8822   6
   1  -2  -4 1525.86 34.4168   7
  -1  -2   4 1542.33 36.3891   5
   1   2  -4 1515.11 36.6299   5
  -1   2   4 1532.68 34.5079   4
   1  -2  -4 1555.48 34.3240   5
   1   2  -4 1542.21 38.9247   2
   1   2  -4 1541.56 37.9958   3
   1  -2  -4 1506.47 36.8156   3
   1   2  -4 1599.17 36.5947  27
   1   2  -4 1488.43 38.3576  26
  -1  -2   4 1555.52 38.2443  25
   1  -2  -4 1520.48 37.6341  26
  -1   2   4 1501.80 36.4679  25
  -1   2   4 1518.64 34.2079  23
   1   2  -4 1554.94 35.4660  24
  -1  -2   4 1551.25 35.9253  23
  -1   2   4 1472.98 37.3968  24
   1  -2  -4 1523.83 37.9786  10
  -1  -2   4 1583.57 36.3028  10
   1   2  -4 1528.12 37.0565  10
   1   2  -4 1544.99 36.2802  11
  -1  -2   4 1508.92 35.2950  17
   1  -2  -4 1538.61 37.7552  17
   1   2  -4 1522.78 35.5822  17
   1   2  -4 1478.65 38.6162  20
  -1   2   4 1490.14 37.0009  21
  -1   2   4 1580.54 36.3018  15
  -1   2   4 1572.60 39.0705  16
  -1  -2   4 1544.74 38.3648  16
  -1   2   4 1554.75 36.9101  17
  -1  -2   4 1567.63 38.4877  12
   1  -2  -4 1573.06 37.4212  11
  -1  -2   4 1508.86 37.7174  14
  -1  -2   4 1574.19 35.7342  11
  -1   2   4 1571.49 39.3209  14
   1   2  -4 1562.66 36.8648  14
   1   2  -3 503.134 13.0928   6
   1  -2  -3 507.688 12.6115   7
  -1  -2   3 498.259 13.7719   5
  -1   2   3 505.308 12.6560   4
   1  -2  -3 509.659 11.9971   5
   1   2  -3 517.225 14.0180   5
   1   2  -3 529.907 15.4148   2
   1  -2  -3 498.092 12.5298   4
   1   2  -3 510.463 14.7431   3
   1   2  -3 505.374 14.9109  26
  -1   2   3 516.598 13.7706  26
  -1   2   3 516.181 13.5326  25
   1  -2  -3 490.744 14.1463  26
  -1  -2   3 518.269 14.2869  26
   1   2  -3 500.133 12.8534  24
   1   2  -3 501.446 13.7159  23
  -1   2   3 509.855 11.9036  23
   1  -2  -3 529.192 14.0899  24
  -1  -2   3 506.794 13.4938  23
  -1   2   3 484.468 14.2503  24
   1   2  -3 508.237 13.9890  10
  -1  -2   3 500.262 13.5308  10
   1   2  -3 500.433 13.5178  11
  -1   2   3 532.141 14.4014  10
   1   2  -3 505.987 12.7695  17
  -1  -2   3 529.730 15.2599  19
  -1  -2   3 505.133 12.6430  17
  -1   2   3 509.776 14.2095  21
   1   2  -3 489.653 14.9001  20
   1  -2  -3 501.217 14.5591  17
   1   2  -3 485.725 14.5358  19
   1  -2  -3 490.882 14.8361  19
   1   2  -3 515.668 14.6061  16
   1  -2  -3 522.362 14.8331  16
  -1   2   3 496.732 15.0831  16
  -1   2   3 541.055 14.3484  17
  -1  -2   3 502.612 14.7694  16
  -1   2   3 493.595 13.3846  15
   1   2  -3 488.533 13.7487  14
  -1  -2   3 491.746 14.1627  14
   1  -2  -3 508.575 14.3964  11
  -1  -2   3 479.646 14.5616  12
  -1  -2   3 505.042 13.1724  11
  -1   2   3 499.472 15.3271  14
   1  -2  -3 510.952 14.2504  12
   1   2  -2 2176.98 49.0199   5
  -1  -2   2 2182.92 46.9829   7
   1   2  -2 2223.79 47.8629   6
  -1   2   2 2163.03 48.1470   4
   1  -2  -2 2199.89 47.1906   5
   1  -2  -2 2139.55 48.0107   7
   1   2  -2 2222.50 49.5053   3
   1   2  -2 2194.69 49.7608   2
   1  -2  -2 2234.76 48.0640   4
  -1  -2   2 2212.94 49.1378  26
  -1   2   2 2234.27 48.3900  26
   1  -2  -2 2145.41 48.6450  26
   1  -2  -2 2274.00 47.9103  25
  -1   2   2 2173.03 48.1221  25
   1  -2  -2 2235.73 49.1111  27
  -1  -2   2 2256.94 48.7009  23
   1   2  -2 2184.82 47.8214  24
  -1   2   2 2217.40 49.2168  24
   1   2  -2 2197.43 48.8005  23
   1   2  -2 2190.16 48.5141  11
   1  -2  -2 2241.39 49.4994  10
  -1  -2   2 2242.04 48.4869  10
  -1  -2   2 2191.63 48.8550   8
  -1   2   2 2218.23 49.0927  10
   1   2  -2 2188.67 48.7132  10
  -1  -2   2 2171.38 49.5073  19
   1   2  -2 2185.31 47.3587  17
  -1  -2   2 2116.26 47.3539  17
   1  -2  -2 2208.69 49.6183  19
  -1   2   2 2214.30 49.1516  21
  -1   2   2 2239.09 49.1597  17
   1  -2  -2 2184.68 49.4098  16
  -1   2   2 2220.74 48.1419  15
  -1  -2   2 2143.22 49.3169  16
   1  -2  -2 2217.95 48.9365  12
   1   2  -2 2194.99 48.3248  14
  -1   2   2 2160.90 49.9257  14
  -1  -2   2 2112.71 48.5225  14
  -1  -2   2 2226.59 49.2679  12
  -1  -2   2 2230.29 48.2781  11
  -1  -2   1 3350.07 73.1865   6
   1   2  -1 3433.37 74.2957   5
  -1   2   1 3518.59 73.9818   4
  -1  -2   1 3367.37 74.1441   5
  -1   2   1 3419.79 73.9732   7
   1   2  -1 3466.32 74.2869   3
  -1  -2   1 3354.77 74.1552   3
  -1  -2   1 3467.89 74.3206   2
  -1   2   1 3442.92 74.5702   1
   1   2  -1 3392.26 74.4955   2
  -1  -2   1 3415.05 74.3842  25
   1  -2  -1 3433.57 73.9768  27
   1   2  -1 3487.47 74.2071  25
   1  -2  -1 3323.41 73.2728  26
   1  -2  -1 3408.17 73.2504  25
   1   2  -1 3442.04 74.2179  23
   1  -2  -1 3541.45 74.0624  24
  -1   2   1 3456.25 74.1977  24
  -1   2   1 3402.31 74.2967  21
   1   2  -1 3513.55 74.2406   8
  -1   2   1 3471.34 74.1193  10
   1  -2  -1 3445.96 74.2370  10
  -1  -2   1 3461.36 73.8251  11
  -1  -2   1 3477.80 73.8131  10
  -1  -2   1 3449.35 73.3195   9
   1  -2  -1 3383.42 74.1528  19
  -1  -2   1 3428.09 74.1063  19
  -1  -2   1 3409.83 73.7098  20
   1  -2  -1 3525.76 74.5350  17
  -1  -2   1 3456.32 74.0630  16
   1  -2  -1 3387.72 73.2187  15
   1  -2  -1 3389.53 74.0492  16
  -1  -2   1 3437.89 73.9447  12
  -1  -2   1 3377.19 74.4593  13
   1  -2  -1 3458.97 74.3334  11
   1  -2  -1 3514.07 73.7289  12
  -1  -2   1 3421.85 73.1419  14
  -1  -2   0 706.251 15.9108   5
  -1   2   0 692.450 16.1032   4
  -1   2   0 708.816 16.0285   5
   1  -2   0 703.015 16.2766   6
   1  -2   0 687.330 16.0321   4
   1  -2   0 684.949 16.1330   7
   1  -2   0 706.683 15.9635   5
  -1   2   0 741.974 16.4036   6
  -1   2   0 701.720 16.2316   7
   1  -2   0 702.404 16.1734   2
  -1   2   0 697.745 16.1852   3
  -1   2   0 683.342 16.2164   1
  -1  -2   0 692.757 15.5259   3
   1   2   0 709.650 16.2738   1
   1  -2   0 688.164 16.1675   1
  -1   2   0 691.903 16.2326   2
   1   2   0 726.166 16.2750   2
   1  -2   0 700.755 16.1092   3
  -1  -2   0 687.076 15.7126  25
  -1  -2   0 712.324 15.9962  24
  -1  -2   0 712.337 16.0310  27
   1   2   0 710.675 16.4053  22
  -1  -2   0 683.882 16.0960  21
   1  -2   0 691.787 16.1552  22
  -1   2   0 721.083 16.2464  21
   1  -2   0 712.333 16.1629  21
   1   2   0 695.629 16.2759  23
  -1  -2   0 693.169 16.2257  23
   1  -2   0 703.546 15.5371  24
   1  -2   0 713.448 15.9562  23
  -1  -2   0 686.104 16.3042  22
   1  -2   0 691.925 15.4882  10
   1   2   0 668.430 16.3802   8
  -1  -2   0 705.171 16.3941   8
   1  -2   0 711.216 16.0770   8
  -1   2   0 693.757 16.4737  20
   1  -2   0 665.265 16.3353  20
   1  -2   0 694.063 15.4941  18
  -1  -2   0 704.823 16.0291  17
  -1  -2   0 691.960 16.4596  15
   1   2   0 698.537 16.3234  15
  -1  -2   0 708.668 15.6848  14
  -1  -2   0 709.837 15.9932  13
   1  -2   1 33106.3 703.697   4
   1  -2   1 33853.6 703.970   7
   1  -2   1 33273.9 704.347   6
  -1   2  -1 32796.3 704.539   5
   1   2   1 33659.9 704.827   1
  -1   2  -1 33381.8 704.705   3
   1  -2   1 34076.0 704.485   3
   1  -2   1 33792.2 704.521   2
  -1  -2  -1 33472.9 704.116  26
  -1  -2  -1 32939.4 704.499  27
  -1   2  -1 33051.5 703.218  27
   1  -2   1 33388.3 704.215  26
   1   2   1 33709.2 704.662  27
  -1  -2  -1 33383.0 704.483  24
   1   2   1 33937.7 704.616  24
   1   2   1 32993.3 703.988  21
   1  -2   1 33460.9 704.030  21
   1  -2   1 33361.4 704.443  23
   1  -2   1 33534.2 703.442   9
   1  -2   1 33529.4 704.799  20
  -1  -2  -1 34338.9 705.042  17
  -1   2  -1 33669.2 704.985  20
   1   2   1 33360.5 704.793  17
  -1  -2  -1 33265.9 704.551  16
   1  -2   1 34021.6 704.532  14
   1  -2   1 32498.0 703.803  16
   1   2   1 31483.6 704.617  16
  -1  -2  -1 33452.3 704.583  15
  -1  -2  -1 33447.0 704.760  14
   1  -2   1 32789.7 704.065  12
   1   2   1 32940.0 704.974  14
   1  -2   2 232.730 5.79495   4
  -1   2  -2 216.337 7.12540   6
  -1   2  -2 214.449 7.10099   5
  -1   2  -2 228.936 6.24407   7
   1  -2   2 216.513 6.14600   7
   1  -2   2 220.475 6.94215   5
  -1  -2  -2 228.460 6.00625   4
  -1   2  -2 230.096 7.44242   3
  -1  -2  -2 219.333 6.19956   3
   1   2   2 222.525 6.99033  26
  -1   2  -2 225.037 7.49320  26
  -1   2  -2 228.257 6.49467  27
  -1  -2  -2 217.065 7.30962  27
  -1  -2  -2 230.089 7.16028  26
   1  -2   2 237.064 7.39767  26
   1   2   2 229.592 7.57318  27
  -1   2  -2 232.004 5.93282  24
   1   2   2 220.792 6.59571  21
   1  -2   2 226.699 5.90854  24
   1   2   2 231.205 7.38417  24
   1  -2   2 233.433 6.25951  10
  -1   2  -2 226.360 6.33710  10
  -1   2  -2 225.632 5.88556  11
   1   2   2 221.626 7.55408  17
   1  -2   2 231.425 6.82951  17
  -1   2  -2 233.916 7.29795  19
  -1  -2  -2 225.918 7.28800  15
   1   2   2 245.323 7.93447  16
   1   2   2 222.226 7.18663  15
  -1   2  -2 217.744 7.21445  14
  -1  -2  -2 213.804 7.47145  16
   1  -2   2 220.973 7.16896  16
  -1   2  -2 236.393 7.22638  16
   1   2   2 218.737 8.01260  14
  -1  -2  -2 219.099 7.67095  14
   1  -2   2 225.637 5.79191  11
   1  -2   2 215.929 7.42473  14
   1  -2   2 234.053 7.40447  12
   1   2   3 1343.54 29.8198   5
   1  -2   3 1350.70 31.7459   5
  -1   2  -3 1362.95 32.1677   5
  -1   2  -3 1311.91 32.2758   6
   1  -2   3 1337.80 29.4009   4
  -1   2  -3 1358.38 30.2765   7
  -1  -2  -3 1348.27 29.8528   4
  -1  -2  -3 1347.04 31.2792   3
  -1   2  -3 1348.01 32.7405   3
   1  -2   3 1328.66 32.2963   3
  -1   2  -3 1330.12 33.2008  26
   1   2   3 1343.53 31.2712  25
  -1   2  -3 1398.95 31.6370  27
   1   2   3 1343.15 33.0742  27
  -1  -2  -3 1364.77 32.6524  26
   1  -2   3 1405.83 32.5870  26
   1   2   3 1420.40 32.4059  26
   1  -2   3 1321.95 30.7506  24
   1  -2   3 1374.32 31.9294  23
   1   2   3 1353.48 32.5195  24
  -1   2  -3 1358.41 30.7076  24
   1   2   3 1357.63 31.5078  21
  -1  -2  -3 1362.21 32.1765  24
   1  -2   3 1374.22 31.1729  10
  -1   2  -3 1382.70 31.5353  10
  -1   2  -3 1355.29 30.6629  11
  -1   2  -3 1343.98 31.8709  17
   1  -2   3 1307.58 31.6196  17
  -1   2  -3 1384.52 32.8214  19
  -1  -2  -3 1406.07 33.5785  17
   1   2   3 1409.78 32.8751  17
   1   2   3 1363.09 32.2784  15
  -1   2  -3 1385.29 32.6359  14
  -1   2  -3 1372.56 32.6127  16
   1  -2   3 1374.45 33.0068  16
  -1  -2  -3 1378.92 33.0652  16
   1   2   3 1373.95 33.7710  16
  -1  -2  -3 1427.14 32.7141  12
   1  -2   3 1344.30 30.4278  11
   1   2   3 1311.41 34.0107  14
   1  -2   3 1310.32 33.0842  14
  -1  -2  -3 1383.41 32.2801  11
  -1   2  -3 1355.41 32.4527  12
   1  -2   3 1345.93 33.0049  12
   1   2   4 3624.65 79.5475   5
  -1   2  -4 3600.71 79.3360   7
  -1   2  -4 3712.71 82.7516   6
  -1   2  -4 3849.91 82.4017   5
   1  -2   4 3763.60 81.7418   5
  -1   2  -4 3658.48 83.2909   3
  -1  -2  -4 3623.83 81.5843   3
  -1  -2  -4 3665.66 83.4875  26
   1  -2   4 3737.59 83.7743  25
  -1   2  -4 3730.81 84.3319  26
   1   2   4 3735.48 81.8003  25
  -1   2  -4 3785.91 81.8392  27
   1   2   4 3624.22 83.7430  27
   1   2   4 3699.97 81.6499  21
   1  -2   4 3543.26 80.8967  24
   1  -2   4 3721.48 81.7835  23
   1   2   4 3581.07 82.8562  24
  -1   2  -4 3748.24 80.7892  24
  -1  -2  -4 3654.13 81.0289   9
  -1   2  -4 3740.84 82.0388  10
  -1   2  -4 3743.25 80.7753  11
  -1  -2  -4 3715.92 83.5304  10
   1  -2   4 3672.89 81.2944  10
  -1   2  -4 3679.68 82.1866  17
  -1  -2  -4 3733.78 84.1636  17
   1  -2   4 3730.26 81.7634  17
   1  -2   4 3717.21 84.1674  16
   1   2   4 3786.45 85.0254  16
   1  -2   4 3727.09 84.1201  12
  -1  -2  -4 3715.19 82.5275  11
   1   2   4 3681.37 85.3691  14
   1  -2   4 3529.30 84.0704  14
  -1   2  -5 878.337 22.9475   5
  -1   2  -5 826.689 23.4846   6
  -1   2  -5 848.736 18.8279   7
  -1  -2  -5 839.800 22.6480   3
  -1   2  -5 859.254 24.2066   3
   1  -2   5 832.251 24.5111  25
   1   2   5 854.689 22.8722  25
  -1   2  -5 848.466 25.3634  26
  -1  -2  -5 815.030 24.4414  26
   1   2   5 836.868 23.7900  24
  -1   2  -5 874.934 21.6004  24
   1   2   5 857.322 22.4632  21
   1   2   5 828.736 21.0249  23
  -1   2  -5 805.591 22.9867  10
  -1  -2  -5 885.794 24.6552  10
  -1   2  -5 834.972 21.4896  11
  -1  -2  -5 830.985 21.1580   9
  -1  -2  -5 857.117 24.7838  17
   1  -2   5 839.214 22.2972  17
  -1   2  -5 852.034 26.3578  20
  -1   2  -5 837.762 23.0002  17
   1  -2   5 897.788 25.5605  16
   1   2   5 866.648 25.9199  16
   1   2   5 855.817 26.4450  14
  -1  -2  -5 826.868 23.1024  11
   1  -2   5 798.371 24.7768  12
   1  -2   5 817.368 25.1463  14
  -1  -2  -6 278.435 8.32995   7
  -1   2  -6 301.723 12.0438   6
  -1   2  -6 301.704 11.1158   5
  -1  -2  -6 259.773 10.8174   3
  -1   2  -6 281.796 12.3585   3
  -1   2  -6 286.551 13.8341   2
  -1   2  -6 282.352 13.4651  26
   1   2   6 277.905 11.1492  25
  -1  -2  -6 271.735 12.7650  26
   1  -2   6 282.072 12.6902  25
   1   2   6 271.478 10.5984  21
   1   2   6 297.594 12.1095  24
   1   2   6 293.358 9.53511  23
  -1  -2  -6 288.144 9.17211   9
  -1   2  -6 277.423 10.0140  11
  -1   2  -6 273.973 11.4666  10
  -1  -2  -6 284.515 12.5225  10
  -1   2  -6 276.302 14.1673  20
  -1   2  -6 281.471 11.2398  17
  -1  -2  -6 279.701 12.6823  17
   1  -2   6 306.702 13.8742  16
   1   2   6 302.574 14.1771  16
  -1  -2  -6 266.287 11.0645  11
   1   2   6 265.023 14.0485  14
   1  -2   6 307.567 13.9207  14
   1  -2   6 279.564 13.3115  12
  -1  -2  -7 488.561 12.4863   7
  -1   2  -7 554.756 18.4946   6
  -1   2  -7 550.326 19.4607   3
  -1   2  -7 568.008 22.0194   2
  -1  -2  -7 602.724 18.2405   3
  -1   2  -7 567.837 21.5776  26
  -1  -2  -7 543.602 20.7233  26
   1   2   7 531.474 18.0968  25
   1  -2   7 525.726 19.9543  25
   1   2   7 559.618 17.1296  21
  -1   2  -7 586.465 18.8053  10
  -1  -2  -7 574.956 14.4272   9
  -1  -2  -7 577.629 20.1601  10
  -1   2  -7 557.659 16.3815  11
  -1  -2  -7 578.097 20.0309  17
  -1   2  -7 536.738 22.1519  20
   1  -2   7 555.887 17.2128  21
   1  -2   7 551.718 21.4047  16
   1   2   7 567.918 22.3205  16
  -1  -2  -7 560.050 18.1543  11
   1   2   7 552.475 22.1777  14
   1  -2   7 560.077 21.4096  14
   1  -2   7 539.285 21.2341  12
  -1  -2  -8 305.978 14.3749   6
  -1   2  -8 283.131 13.0482   6
   1  -2   8 288.635 14.9020  25
   1   2   8 309.345 13.5837  25
  -1   2  -8 291.757 11.0344  11
  -1  -2  -8 296.237 14.6810  10
  -1   2  -8 311.513 13.8526  10
  -1   2  -8 346.034 15.0782   3
  -1   2  -8 274.344 16.1923   2
  -1  -2  -8 261.501 16.0316   2
  -1  -2  -8 301.216 12.9052   3
  -1  -2  -8 320.798 14.6822  17
  -1   2  -8 309.877 17.4516  20
  -1  -2  -8 296.842 17.7612  20
   1  -2   8 303.065 16.2589  16
   1   2   8 312.099 17.0761  16
  -1  -2  -8 290.774 12.6893  11
   1  -2   8 276.932 15.9165  14
   1  -2   8 315.948 16.6792  12
   1   2   8 278.611 16.7438  14
  -1   2  -9 19.0754 5.78910   6
  -1  -2  -9 6.13041 5.95211   6
   1  -2   9 14.6674 6.59597  25
   1   2   9 17.2797 5.63678  25
  -1  -2  -9 23.5613 7.01079  10
  -1  -2  -9 7.45373 5.00725  11
  -1   2  -9 14.1508 6.02507  10
  -1  -2  -9 17.7564 7.44640   2
  -1   2  -9 14.4687 6.24267   3
  -1   2  -9 16.7147 7.21603   2
  -1  -2  -9 14.4866 8.89634  20
  -1   2  -9 1.23648 7.83697  20
  -1  -2  -9 13.0319 6.10236  17
   1  -2   9 27.9569 8.32179  16
   1   2   9 24.1619 8.21606  16
   1  -2   9 13.9625 7.43102  12
   1  -2   9 16.9703 7.35565  13
   1   2   9 17.5558 6.53519  13
   1  -2   9 20.9980 7.66377  14
   1  -2  10 67.7176 9.69304  25
  -1  -2 -10 60.5709 9.63241  10
  -1  -2 -10 83.6704 12.2968   2
  -1   2 -10 61.2700 10.8560   2
   1   2  10 64.0363 10.9320   1
  -1   2 -10 75.6984 11.9859  20
  -1  -2 -10 110.952 13.6228  20
   1   2  10 59.4270 10.8003  16
   1  -2  10 77.9880 11.4553  16
   1   2  10 72.1576 9.18555  13
   1  -2  10 70.5902 10.3040  13
   1  -2  10 61.7827 10.8613  12
  -1  -3  10 11.4416 7.29842  25
   1  -3 -10 8.12701 7.59664  10
   1  -3 -10 1.31432 8.87366   2
  -1   3  10 5.56850 9.01513   1
   1   3 -10 3.68775 7.25930   3
   1   3 -10-1.33325 8.75815   2
   1  -3 -10 9.69829 9.10112  20
   1   3 -10 7.41090 8.39465  20
  -1   3  10 9.24441 9.03432  16
  -1  -3  10 8.32144 8.18514  16
  -1  -3  10 1.28385 8.00728  12
  -1  -3  10 7.01509 7.57171  13
   1  -3  -9 892.838 28.3820   6
  -1  -3   9 916.478 31.5851  25
   1  -3  -9 881.064 30.6628  10
   1   3  -9 909.258 28.9781  10
   1  -3  -9 890.629 28.4199  11
   1   3  -9 929.968 34.0416   2
   1   3  -9 947.535 30.6039   3
   1  -3  -9 929.971 33.7531   2
   1  -3  -9 865.990 33.9476  20
   1   3  -9 925.731 33.2963  20
   1  -3  -9 925.541 29.1860  17
  -1  -3   9 965.643 33.0069  16
  -1   3   9 943.926 33.8647  16
  -1   3   9 929.182 29.5659  13
  -1  -3   9 937.332 33.5438  12
  -1  -3   9 898.180 32.3430  13
   1   3  -8 0.52424 4.26776   5
   1   3  -8 5.57016 4.17420   6
   1   3  -8 11.2545 5.53540   3
   1  -3  -8 9.35881 4.39835   3
  -1   3   8 0.57849 4.34999  25
  -1  -3   8 5.37990 5.50456  25
   1   3  -8 2.03410 4.90257  10
   1  -3  -8 3.34772 4.78462  11
   1  -3  -8 6.03782 5.37996  10
   1   3  -8 6.37958 3.95686  11
   1  -3  -8 10.1775 5.06962  17
   1   3  -8 8.16287 6.46260  20
  -1   3   8 2.33356 4.59406  21
  -1  -3   8 2.86819 5.72546  16
  -1   3   8 1.06401 6.53167  16
  -1  -3   8 2.01492 5.98182  12
  -1  -3   8 5.81977 5.23947  13
  -1  -3   8 6.97269 5.88484  14
  -1   3   8 8.49415 4.99765  13
   1   3  -7 1475.81 37.0363   5
   1   3  -7 1437.36 36.0008   6
   1   3  -7 1383.69 39.4344   3
   1  -3  -7 1436.20 37.2397   3
  -1  -3   7 1331.62 39.8827  25
  -1   3   7 1432.03 37.0536  25
  -1   3   7 1417.35 37.3949  21
   1  -3  -7 1426.31 34.1160   9
   1   3  -7 1431.20 35.9449  11
   1  -3  -7 1403.96 39.9620  10
   1   3  -7 1403.97 37.9823  10
   1  -3  -7 1423.27 38.9794  17
   1   3  -7 1418.05 41.5076  20
  -1  -3   7 1475.67 41.2837  16
  -1   3   7 1398.34 41.8486  16
  -1  -3   7 1365.57 40.9048  12
   1  -3  -7 1431.66 38.3724  11
  -1  -3   7 1398.25 39.8704  14
  -1  -3   7 1356.11 40.6550  13
  -1   3   7 1413.86 38.2043  13
   1   3  -6 1897.12 47.0358   5
   1  -3  -6 1926.59 42.8903   7
   1   3  -6 1951.31 46.0277   6
   1  -3  -6 1890.23 47.0507   3
   1   3  -6 1971.80 49.3909   3
  -1   3   6 1911.94 46.6972  25
   1  -3  -6 1786.25 48.5800  26
  -1  -3   6 1913.50 49.8562  25
  -1   3   6 1958.08 42.8256  23
  -1   3   6 1961.16 47.6346  21
  -1   3   6 1883.68 48.4172  24
   1  -3  -6 1909.05 49.4338  10
   1   3  -6 1899.51 47.6088  10
   1   3  -6 1949.54 46.1509  11
   1   3  -6 1980.81 51.0456  20
   1  -3  -6 1903.84 49.0306  17
  -1   3   6 1900.35 51.0938  16
  -1  -3   6 1946.83 50.0726  16
  -1   3   6 1873.71 51.1193  14
  -1  -3   6 1889.88 49.1761  14
  -1  -3   6 1924.87 50.2012  12
   1  -3  -6 1917.40 48.0444  11
   1   3  -5 913.279 23.8456   6
  -1  -3   5 918.002 21.3032   4
   1  -3  -5 952.247 22.2582   7
   1   3  -5 914.211 24.9877   5
  -1   3   5 934.105 21.9953   4
   1  -3  -5 902.918 24.7058   3
   1   3  -5 860.632 27.2406   2
   1   3  -5 939.002 26.5717   3
  -1  -3   5 929.065 26.8627  25
  -1   3   5 922.790 24.3214  25
   1  -3  -5 897.871 25.8700  26
  -1   3   5 926.325 21.4920  23
   1   3  -5 943.274 23.0185  24
  -1   3   5 933.061 25.4848  21
  -1   3   5 954.777 26.1751  24
   1   3  -5 909.104 24.0483  11
   1   3  -5 911.748 25.1305  10
   1  -3  -5 926.531 26.6498  10
   1   3  -5 942.202 23.2116  17
  -1  -3   5 918.265 22.7695  17
   1   3  -5 920.352 27.3446  20
   1  -3  -5 939.312 26.4951  17
  -1   3   5 964.713 27.9250  16
  -1  -3   5 920.696 26.7496  16
   1  -3  -5 918.686 25.7951  11
  -1  -3   5 957.386 23.3722  11
  -1  -3   5 914.182 26.8885  12
  -1   3   5 927.427 27.9785  14
  -1  -3   5 935.967 26.1929  14
   1   3  -4 121.697 6.05354   5
   1  -3  -4 127.069 3.72513   5
  -1  -3   4 114.873 5.83015   5
   1   3  -4 115.288 5.32323   6
   1  -3  -4 124.373 4.88216   7
  -1   3   4 124.434 4.84040   4
   1  -3  -4 123.106 5.92438   3
   1  -3  -4 127.899 4.72217   4
   1   3  -4 118.330 7.18777   2
   1   3  -4 129.392 6.81809   3
  -1  -3   4 109.630 6.64692  25
   1  -3  -4 127.710 6.38050  26
   1   3  -4 122.434 5.68009  27
  -1   3   4 125.559 5.53654  25
  -1  -3   4 124.277 5.78199  23
   1   3  -4 123.240 4.93012  24
  -1   3   4 131.043 6.67269  24
  -1   3   4 124.352 6.30460  21
  -1   3   4 122.619 4.01803  23
  -1  -3   4 113.860 5.49266  10
   1   3  -4 124.668 6.04229  10
   1   3  -4 121.518 5.56218  11
   1   3  -4 125.830 4.90756  17
   1  -3  -4 128.320 6.87904  17
  -1  -3   4 126.481 4.84788  17
   1   3  -4 128.260 7.26154  20
  -1   3   4 127.887 5.76972  15
  -1  -3   4 119.240 6.64487  16
  -1   3   4 136.647 7.48258  16
   1   3  -4 131.864 6.07540  14
  -1  -3   4 123.507 5.18106  11
   1  -3  -4 118.748 6.43618  11
  -1  -3   4 119.956 6.38412  14
  -1  -3   4 126.643 6.90253  12
  -1   3   4 125.388 7.43854  14
   1   3  -3 1769.27 39.8024   6
   1  -3  -3 1671.55 39.6338   7
   1   3  -3 1721.04 41.1679   5
  -1  -3   3 1809.58 41.0030   5
  -1   3   3 1773.43 39.7710   4
   1  -3  -3 1819.79 37.9359   5
  -1  -3   3 1739.84 38.0610   7
   1   3  -3 1818.37 42.0651   3
   1   3  -3 1783.68 42.5577   2
   1  -3  -3 1779.90 39.5644   4
   1  -3  -3 1796.03 41.2535  27
  -1  -3   3 1747.64 41.1032  26
  -1   3   3 1769.91 40.2876  26
   1  -3  -3 1739.40 40.7799  26
  -1   3   3 1717.03 39.7198  25
   1   3  -3 1749.38 39.1973  24
  -1   3   3 1744.32 41.4852  24
   1   3  -3 1806.71 41.0756  23
  -1  -3   3 1732.21 40.6128  23
  -1   3   3 1752.84 41.2250  21
  -1  -3   3 1783.45 40.1511  10
  -1   3   3 1760.51 41.2195  10
  -1  -3   3 1766.78 40.9959   8
   1   3  -3 1748.59 40.6424  10
   1   3  -3 1776.68 40.2886  11
   1   3  -3 1789.79 41.4574  19
  -1  -3   3 1703.02 38.8750  17
   1  -3  -3 1777.87 41.9484  19
  -1  -3   3 1792.92 42.0176  19
   1  -3  -3 1746.10 41.9619  17
   1   3  -3 1757.78 41.8896  20
   1   3  -3 1747.14 40.3135  14
  -1   3   3 1719.25 40.0333  15
   1  -3  -3 1728.53 41.6422  16
  -1  -3   3 1762.41 41.6395  16
  -1   3   3 1766.12 41.3019  17
   1   3  -3 1805.45 41.3573  16
  -1   3   3 1696.37 42.6701  14
  -1  -3   3 1812.97 41.7165  12
   1  -3  -3 1788.78 41.0031  12
   1   3  -3 1828.97 40.9681  12
  -1  -3   3 1728.19 40.8013  14
  -1  -3   3 1801.46 39.8522  11
  -1   3   2 2176.69 48.7904   4
   1   3  -2 2227.06 48.2944   6
   1  -3  -2 2245.23 48.8272   7
  -1  -3   2 2171.61 48.1020   6
   1   3  -2 2264.34 49.7493   5
  -1  -3   2 2194.93 47.7701   7
   1  -3  -2 2164.75 48.6016   4
   1   3  -2 2224.20 49.9980   3
   1   3  -2 2201.51 50.3040   2
  -1  -3   2 2198.76 49.6093   3
  -1   3   2 2221.32 50.5309   1
  -1  -3   2 2193.62 49.8503   2
  -1   3   2 2203.15 48.3229  26
  -1  -3   2 2263.04 49.4887  26
   1  -3  -2 2233.68 49.4514  27
   1  -3  -2 2219.03 47.7037  25
  -1  -3   2 2195.05 50.1170  25
  -1   3   2 2193.02 47.9178  25
   1  -3  -2 2150.43 48.5556  26
   1  -3  -2 2283.97 49.4306  24
  -1   3   2 2136.74 49.6439  24
  -1   3   2 2340.32 49.8615  21
  -1  -3   2 2192.99 49.3034  23
  -1   3   2 2144.54 47.3706  23
   1   3  -2 2270.78 49.5928  23
  -1  -3   2 2223.88 48.6544  10
  -1  -3   2 2250.34 48.5984  11
  -1   3   2 2257.40 49.5692  10
   1   3  -2 2191.83 48.9248  10
  -1  -3   2 2197.71 47.3790   9
   1   3  -2 2161.93 48.7747  11
   1  -3  -2 2223.65 49.9043  10
  -1  -3   2 2188.45 47.3687  17
  -1  -3   2 2211.93 49.6125  19
   1  -3  -2 2183.30 49.8097  19
   1   3  -2 2197.91 49.5394  20
   1  -3  -2 2242.85 49.3635  21
   1   3  -2 2212.27 49.3893  19
  -1   3   2 2147.86 49.6632  17
  -1   3   2 2149.46 48.4226  15
   1  -3  -2 2129.84 49.5655  16
  -1  -3   2 2230.39 49.5113  16
   1   3  -2 2171.34 49.2590  16
   1   3  -2 2166.77 48.3651  14
   1  -3  -2 2223.08 48.4455  15
   1  -3  -2 2225.50 50.1418  14
  -1  -3   2 2183.76 48.5594  14
   1   3  -2 2223.70 49.0044  12
  -1  -3   2 2186.34 49.3806  12
   1  -3  -2 2245.37 49.0926  12
  -1   3   1 27373.7 586.941   7
   1   3  -1 27555.4 587.122   5
   1  -3  -1 27732.5 585.638   5
   1   3  -1 27357.8 586.168   6
  -1   3   1 27661.7 586.851   4
   1  -3  -1 27914.8 586.669   8
  -1  -3   1 28457.0 586.159   6
  -1  -3   1 28317.2 586.976   5
  -1  -3   1 28558.7 587.264   1
  -1   3   1 27760.9 587.577   1
   1   3  -1 27366.9 586.955   3
   1   3  -1 27649.0 587.454   2
  -1  -3   1 27691.9 586.814   3
  -1  -3   1 28356.2 587.171   2
   1  -3  -1 28260.0 587.264   1
   1  -3  -1 27880.3 586.526  27
   1  -3  -1 27804.9 585.598  25
   1  -3  -1 27390.0 585.358  26
  -1   3   1 27039.3 585.304  26
  -1  -3   1 27806.7 587.098  25
   1   3  -1 28462.6 587.247  23
   1  -3  -1 27047.7 585.815  23
  -1  -3   1 27106.7 586.963  23
   1  -3  -1 28606.3 586.730  24
  -1   3   1 27563.5 586.844  24
   1  -3  -1 28677.9 587.272  22
  -1   3   1 27092.5 587.142  21
  -1   3   1 27131.2 585.779  23
   1  -3  -1 27495.0 586.911  10
   1   3  -1 28275.8 587.277   8
  -1  -3   1 27914.4 586.384  20
  -1  -3   1 27982.3 586.487  19
   1   3  -1 27682.7 585.680  18
   1  -3  -1 27424.1 586.596  19
  -1  -3   1 27857.4 585.690  14
   1  -3  -1 27483.7 586.484  16
  -1  -3   1 27883.9 586.436  16
   1  -3  -1 27526.6 587.420  17
   1   3  -1 27765.3 586.347  16
  -1   3   1 27618.8 586.040  15
   1  -3  -1 27580.9 586.066  15
  -1  -3   1 27790.5 586.297  12
  -1  -3   1 28233.3 587.244  13
   1  -3  -1 28559.0 586.034  12
   1   3  -1 27962.3 586.109  12
   1  -3   0 146.254 4.96286   7
   1  -3   0 166.701 4.82963   5
  -1   3   0 159.654 5.30885   6
  -1   3   0 157.770 5.08185   4
   1  -3   0 142.539 5.10408   6
   1  -3   0 161.733 5.00442   4
  -1   3   0 151.464 5.10206   7
  -1  -3   0 156.383 4.73052   5
   1  -3   0 154.754 4.91380   3
   1  -3   0 163.282 5.24098   2
  -1  -3   0 161.062 4.43852   3
   1   3   0 156.781 5.29693   1
   1  -3   0 146.520 5.16199   1
  -1   3   0 147.572 5.21446   1
   1   3   0 158.250 5.29369   2
  -1   3   0 150.601 5.23436   2
  -1  -3   0 148.909 4.43514  25
   1  -3   0 152.559 4.00831  27
  -1  -3   0 157.215 4.78032  24
  -1  -3   0 156.559 4.81323  27
  -1  -3   0 142.708 4.96747  23
   1  -3   0 158.888 4.87491  23
  -1  -3   0 155.244 5.39243  22
   1   3   0 156.906 5.18255  23
   1   3   0 160.637 5.21166  21
  -1   3   0 150.340 5.14407  21
   1  -3   0 155.594 5.09811  21
   1  -3   0 156.006 4.34200  24
   1  -3   0 152.457 5.16251  22
   1   3   0 159.074 5.40911  22
  -1  -3   0 151.860 5.05710  21
   1  -3   0 158.150 5.04947   8
  -1  -3   0 158.184 5.32913   8
   1   3   0 156.089 5.37669   8
  -1   3   0 152.735 5.36950  20
   1  -3   0 151.672 5.26113  20
  -1  -3   0 159.348 4.95447  17
  -1  -3   0 154.326 5.33490  15
  -1  -3   0 150.843 4.67156  13
  -1   3  -1 90362.1 1948.61   5
   1   3   1 94608.8 1946.97   5
   1  -3   1 90949.7 1948.34   5
   1  -3   1 91067.5 1948.32   6
   1  -3   1 93399.6 1948.03   7
   1  -3   1 89583.1 1947.81   4
   1  -3   1 94166.7 1948.63   2
   1  -3   1 93257.0 1948.69   1
   1  -3   1 95302.6 1948.51   3
   1   3   1 93373.3 1949.06   1
  -1  -3  -1 92932.5 1946.77   3
  -1   3  -1 94851.8 1948.81   3
  -1  -3  -1 93548.3 1947.68  26
   1   3   1 93200.8 1947.64  26
   1   3   1 85476.7 1948.44  27
   1  -3   1 92905.0 1947.91  26
  -1  -3  -1 90731.6 1948.38  27
   1  -3   1 91606.5 1948.73  22
  -1   3  -1 96230.3 1948.78  23
  -1  -3  -1 90301.4 1948.40  24
   1  -3   1 90167.1 1948.45  23
   1   3   1 93179.5 1948.64  24
   1   3   1 94234.7 1949.39  22
   1  -3   1 93275.7 1948.26  21
   1   3   1 90808.8 1948.22  21
   1  -3   1 91877.3 1946.77  10
   1  -3   1 92666.4 1948.65   8
  -1  -3  -1 93154.4 1949.16  17
   1  -3   1 91485.4 1948.74  20
  -1   3  -1 93261.7 1947.28  19
   1   3   1 96679.9 1948.92  17
  -1  -3  -1 92740.4 1948.70  15
  -1  -3  -1 90245.0 1948.27  16
  -1   3  -1 91659.1 1947.21  16
   1  -3   1 93181.9 1948.42  14
   1  -3   1 90185.6 1947.17  16
  -1  -3  -1 95084.7 1948.79  14
   1   3   1 90955.4 1947.47  13
   1  -3   1 90120.9 1947.56  12
  -1   3  -2 3014.19 66.2814   5
   1  -3   2 2953.84 64.5330   4
   1  -3   2 3030.38 65.6628   6
  -1  -3  -2 2944.17 64.7499   4
  -1   3  -2 2965.01 65.9382   6
  -1   3  -2 3054.66 64.9377   7
   1  -3   2 2978.31 64.7687   7
   1   3   2 3040.16 67.0214   1
  -1   3  -2 3011.77 66.5970   3
   1  -3   2 3014.29 66.2762   2
  -1   3  -2 2928.93 63.6032  24
  -1   3  -2 3042.41 64.5219  27
   1   3   2 2985.36 63.9318  25
   1  -3   2 3010.65 65.8559  26
  -1  -3  -2 3059.67 66.2342  27
  -1  -3  -2 3005.98 65.5505  26
   1   3   2 3078.14 65.4105  26
   1   3   2 3003.81 66.5986  27
   1   3   2 3033.19 66.4309  24
   1   3   2 2975.03 65.5003  21
  -1   3  -2 2945.22 64.4514  10
   1  -3   2 2948.01 63.7345   9
   1  -3   2 2996.24 64.2858  10
  -1   3  -2 2951.27 65.5752  19
  -1  -3  -2 2953.68 65.2458  21
   1  -3   2 2948.02 65.1030  17
   1   3   2 2961.80 66.5187  17
   1  -3   2 2932.79 66.5790  20
   1   3   2 2933.81 65.9012  15
   1  -3   2 3014.68 65.5822  16
  -1   3  -2 3001.91 65.8290  14
  -1   3  -2 2968.71 65.4309  16
  -1  -3  -2 2967.55 66.0628  15
  -1  -3  -2 2916.99 66.3385  16
   1  -3   2 3003.09 66.1621  14
   1  -3   2 3004.33 63.9967  11
  -1  -3  -2 3008.76 66.6923  14
   1  -3   2 2952.94 65.8237  12
   1   3   2 2966.10 67.3114  14
  -1   3  -2 2996.49 65.5567  12
  -1   3  -3 585.939 14.4829   7
  -1   3  -3 599.212 16.4850   5
  -1   3  -3 601.424 16.2741   6
   1  -3   3 593.060 14.0431   4
   1  -3   3 626.751 16.1736   5
  -1  -3  -3 599.292 14.4320   4
  -1   3  -3 602.292 16.9286   3
  -1  -3  -3 581.001 14.9217   3
   1  -3   3 596.676 16.4138   3
   1   3   3 629.346 16.1315  26
   1  -3   3 607.692 16.4341  26
   1   3   3 629.313 17.2891  27
  -1  -3  -3 582.279 16.1882  26
   1   3   3 607.664 14.7620  25
  -1   3  -3 604.733 15.2442  27
   1   3   3 598.699 15.7884  21
   1   3   3 591.165 16.7164  24
   1  -3   3 600.893 16.1506  23
  -1  -3  -3 607.473 16.3921  24
  -1   3  -3 597.969 14.2554  24
  -1   3  -3 601.137 15.2141  10
  -1   3  -3 562.130 14.4123  11
   1  -3   3 592.258 14.8456  10
   1  -3   3 580.358 15.3589  17
   1   3   3 585.190 16.7307  17
  -1   3  -3 617.248 16.5386  19
  -1   3  -3 589.770 16.2358  14
  -1   3  -3 603.657 16.3211  16
  -1  -3  -3 598.266 16.4415  15
   1   3   3 607.837 17.6028  16
  -1  -3  -3 606.893 16.9134  16
   1   3   3 590.656 16.2028  15
   1  -3   3 608.549 16.6114  16
  -1  -3  -3 607.668 16.5741  11
  -1   3  -3 620.770 16.3514  12
   1   3   3 573.951 17.8434  14
   1  -3   3 595.298 14.2360  11
   1  -3   3 579.425 16.6297  12
   1  -3   3 583.517 16.7574  14
  -1  -3  -3 600.094 17.0757  14
  -1   3  -4 850.310 19.7828   7
   1  -3   4 825.301 18.9972   4
  -1   3  -4 825.107 22.5271   6
  -1   3  -4 896.987 22.9832   5
  -1  -3  -4 856.549 21.4531   3
  -1   3  -4 863.386 23.5451   3
  -1  -3  -4 876.542 19.7099   4
  -1   3  -4 847.506 24.2282  26
   1   3   4 839.773 23.7553  27
  -1  -3  -4 847.063 23.1683  26
   1   3   4 824.448 21.2293  25
  -1   3  -4 896.427 21.7205  27
   1  -3   4 895.332 24.1723  25
   1   3   4 840.752 23.1817  24
   1   3   4 841.087 21.9303  21
  -1   3  -4 839.612 20.4445  24
   1  -3   4 853.284 21.1741  10
  -1   3  -4 871.698 20.7242  11
  -1  -3  -4 866.429 23.7816  10
  -1   3  -4 834.177 21.7352  10
  -1   3  -4 871.425 24.8938  20
  -1  -3  -4 872.029 24.4003  17
   1  -3   4 853.772 21.5827  17
   1   3   4 857.529 24.5771  16
   1  -3   4 860.709 23.6191  16
   1   3   4 821.635 25.0088  14
   1  -3   4 886.370 20.3506  11
   1  -3   4 839.759 23.6486  12
   1  -3   4 856.361 23.9156  14
  -1  -3  -4 860.052 22.9013  11
  -1   3  -5 256.706 6.56274   7
  -1   3  -5 254.913 10.2286   5
  -1   3  -5 284.077 10.7713   6
  -1  -3  -5 236.771 9.21989   3
  -1   3  -5 257.091 11.1268   3
  -1  -3  -5 241.739 10.9586  26
   1  -3   5 236.577 11.1998  25
   1   3   5 280.936 9.76810  25
  -1   3  -5 267.371 11.8893  26
   1   3   5 256.624 10.9166  24
  -1   3  -5 275.809 8.70973  24
   1   3   5 276.313 9.97897  21
  -1   3  -5 253.669 9.82927  10
  -1  -3  -5 278.666 11.6145  10
  -1  -3  -5 264.028 9.21309   9
  -1   3  -5 271.508 8.78811  11
  -1  -3  -5 239.882 11.4845  17
  -1   3  -5 278.901 12.6834  20
   1  -3   5 277.207 9.54432  17
   1  -3   5 276.159 11.7836  16
   1   3   5 269.028 12.3780  16
   1  -3   5 259.338 11.5990  12
  -1  -3  -5 258.161 10.5772  11
   1   3   5 253.239 12.6653  14
   1  -3   5 284.177 12.1233  14
  -1   3  -6 0.45919 3.28068   5
  -1  -3  -6 2.98166 2.26422   7
  -1   3  -6 1.45011 3.55469   6
  -1   3  -6-1.53998 4.41071   2
  -1   3  -6-0.60027 3.88683   3
  -1  -3  -6-0.78172 3.13690   3
   1   3   6 0.81553 3.04883  25
  -1  -3  -6 3.19152 4.07280  26
  -1   3  -6 0.74050 4.24182  26
   1  -3   6-1.32782 4.26768  25
   1   3   6 2.14135 2.45355  23
   1   3   6 9.60141 4.29117  24
  -1   3  -6-2.67790 3.84282  10
  -1  -3  -6 6.28031 4.35133  10
  -1  -3  -6-0.85506 3.06253   9
  -1   3  -6 0.57546 2.77433  11
  -1   3  -6-2.41792 4.78478  20
   1   3   6 3.95006 3.60406  21
  -1  -3  -6-1.94855 4.17516  17
   1  -3   6-0.67757 4.05703  16
   1   3   6-1.56731 4.81003  16
   1  -3   6-2.77952 4.49947  14
   1   3   6-0.85006 4.95871  14
   1  -3   6-2.81606 4.03280  12
  -1  -3  -6 0.49686 3.48583  11
  -1  -3  -7 81.2186 4.04661   7
  -1   3  -7 88.2072 6.99045   6
  -1  -3  -7 93.7266 6.58908   3
  -1   3  -7 96.4332 8.11516   3
  -1   3  -7 81.7211 8.77736   2
  -1   3  -7 91.0881 8.74374  26
   1  -3   7 76.1840 7.63880  25
  -1  -3  -7 91.1786 8.51845  26
   1   3   7 88.4235 6.50221  25
   1   3   7 81.1438 7.41568  24
   1   3   7 104.101 6.65651  21
  -1   3  -7 80.3587 6.63733  10
  -1   3  -7 76.7729 5.19316  11
  -1  -3  -7 99.8316 8.29174  10
  -1  -3  -7 89.7525 8.20549  17
  -1   3  -7 94.3125 9.09282  20
   1   3   7 91.7237 9.54457  16
   1  -3   7 72.9438 8.15693  16
  -1  -3  -7 89.8426 7.13802  11
   1  -3   7 85.0221 8.55471  12
   1   3   7 75.1677 9.02193  14
   1  -3   7 77.6487 8.72508  14
  -1   3  -8 36.2390 6.14794   6
   1   3   8 38.1253 5.96184  25
   1  -3   8 45.9740 7.61270  25
  -1   3  -8 29.8674 5.97497  10
  -1  -3  -8 29.6013 5.45467  11
  -1  -3  -8 24.1486 6.19696  10
  -1   3  -8 32.0483 8.23082   2
  -1   3  -8 35.8272 6.68683   3
  -1  -3  -8 42.5403 5.84555   3
  -1  -3  -8 30.1104 6.94054  17
  -1   3  -8 28.5047 7.62756  20
   1  -3   8 24.9828 7.21775  16
   1   3   8 28.2697 7.79900  16
   1  -3   8 30.3032 7.16383  12
   1   3   8 33.2805 8.37283  14
   1  -3   8 30.7217 7.15599  13
   1  -3   8 37.5769 7.87206  14
  -1  -3  -9 1.60981 6.14760   6
  -1   3  -9 10.8522 7.57808   2
  -1   3  -9 5.09546 6.06733   3
  -1  -3  -9 8.31967 7.96984   2
  -1  -3  -9-0.91294 6.52244  10
  -1  -3  -9-0.62282 5.25146  11
  -1   3  -9 0.66377 5.54874  10
   1  -3   9 6.78532 6.54379  25
  -1   3  -9-6.11345 7.85953  20
  -1  -3  -9-5.76132 6.22034  17
  -1  -3  -9-1.34257 8.24058  20
   1  -3   9-4.36235 7.74508  16
   1   3   9-2.46444 8.09363  16
   1  -3   9-3.47907 7.56339  12
   1   3   9 2.48814 5.89005  13
   1  -3   9 2.20366 6.92463  13
   1  -3   9-3.20804 7.12207  14
  -1   3 -10 14.4573 8.26250   2
  -1  -3 -10 12.8942 8.29104   2
   1   3  10 9.58607 8.27140   1
  -1  -3 -10 6.71811 7.13965  10
   1  -3  10 6.10042 7.26690  25
  -1   3 -10 20.9629 9.41827  20
  -1  -3 -10 8.56336 9.70116  20
   1   3  10 9.36851 8.79320  16
   1  -3  10 4.74756 8.06836  16
   1  -3  10 16.5296 8.92287  12
   1  -3  10 8.27503 7.76747  13
   1   3  10 7.00746 6.55248  13
   1   4 -10 125.263 13.2240   2
   1  -4 -10 141.004 14.3420   2
  -1   4  10 110.682 13.6900   1
   1   4 -10 143.452 12.0608   3
   1  -4 -10 112.505 11.6167  10
  -1  -4  10 121.917 12.0467  25
   1  -4 -10 130.267 14.6430  20
   1   4 -10 115.400 12.8499  20
  -1   4  10 137.341 13.7410  16
  -1  -4  10 142.471 13.2075  16
  -1  -4  10 140.602 13.9564  13
  -1  -4  10 125.394 13.0799  12
  -1   4  10 127.755 13.4076  12
   1   4  -9 4.94484 7.40194   2
  -1   4   9 1.29000 7.85383   1
   1   4  -9 1.84465 6.47071   3
  -1  -4   9-6.26353 7.23283  25
   1  -4  -9 0.75058 5.96681  11
   1  -4  -9 1.98668 6.92579  10
   1   4  -9-5.60573 5.83206  10
   1  -4  -9 0.81340 6.49722  17
   1   4  -9 7.90119 7.86984  20
  -1  -4   9 6.36680 6.46043  16
  -1   4   9 2.44726 7.74905  16
  -1   4   9-4.73548 7.20768  12
  -1  -4   9-2.80250 6.34832  14
  -1  -4   9 1.12707 6.63310  13
  -1   4   9-3.68824 5.80733  13
  -1  -4   9-4.60240 7.39615  12
   1   4  -8 85.3351 7.41208   5
   1   4  -8 83.0651 6.39862   6
   1   4  -8 68.3913 8.22229   3
   1  -4  -8 76.2656 6.88797   3
  -1   4   8 61.8534 6.20895  25
  -1  -4   8 70.0567 8.66373  25
  -1   4   8 62.0031 6.88001  21
   1  -4  -8 92.6769 9.12724  10
   1   4  -8 88.6536 7.52133  10
   1  -4  -8 66.1520 7.65391  11
   1   4  -8 77.8476 6.21866  11
   1  -4  -8 71.4074 7.95238  17
   1   4  -8 90.5417 9.80329  20
  -1   4   8 90.6638 10.2945  16
  -1  -4   8 95.4710 9.53920  16
  -1  -4   8 71.7379 9.15925  13
  -1  -4   8 66.3644 8.34229  12
  -1  -4   8 84.7693 8.99769  14
  -1   4   8 73.8859 7.32564  13
  -1   4   8 95.5407 9.97314  12
   1   4  -7 615.026 18.2160   6
   1   4  -7 640.852 19.9720   5
   1  -4  -7 632.191 19.2602   3
   1   4  -7 640.351 22.0426   3
  -1  -4   7 609.128 22.4875  25
  -1   4   7 608.821 18.5585  25
  -1   4   7 655.381 20.1527  21
  -1   4   7 557.028 13.6319  23
   1   4  -7 613.575 18.1231  11
   1   4  -7 624.383 20.0119  10
   1  -4  -7 581.283 21.8383  10
   1  -4  -7 626.469 21.8415  17
   1   4  -7 611.940 22.7821  20
  -1   4   7 608.466 23.5235  16
  -1  -4   7 628.040 22.6145  16
  -1  -4   7 570.851 22.2456  12
   1  -4  -7 624.953 20.8718  11
  -1  -4   7 599.925 22.7583  13
  -1   4   7 655.742 20.2196  13
  -1   4   7 603.335 22.7590  12
  -1  -4   7 609.137 21.4908  14
   1  -4  -6 197.060 6.90244   7
   1   4  -6 186.097 9.37817   5
   1   4  -6 186.089 8.19639   6
   1   4  -6 178.165 10.2422   3
   1  -4  -6 186.946 8.72669   3
  -1  -4   6 198.773 5.25196   4
  -1   4   6 212.238 8.72575  25
   1  -4  -6 190.374 10.1110  26
  -1  -4   6 182.943 10.7237  25
  -1   4   6 185.777 10.1726  24
  -1   4   6 183.596 5.55888  23
  -1   4   6 174.748 9.13419  21
   1   4  -6 167.771 8.89702  10
   1  -4  -6 192.105 10.8136  10
   1   4  -6 184.808 8.29323  11
   1  -4  -6 188.210 10.5029  17
   1   4  -6 210.308 11.5386  20
  -1  -4   6 174.373 10.3487  16
  -1   4   6 202.558 11.7424  16
  -1  -4   6 183.367 10.0646  14
   1  -4  -6 179.766 9.72010  11
  -1   4   6 182.236 10.7023  12
  -1  -4   6 203.331 11.3914  13
  -1   4   6 193.057 9.05149  13
  -1  -4   6 200.034 11.1522  12
   1   4  -5 996.568 26.8794   5
   1   4  -5 964.321 24.9564   6
  -1  -4   5 997.662 22.9400   4
   1  -4  -5 1001.04 23.9776   7
  -1   4   5 939.665 23.6347   4
   1   4  -5 899.780 28.5638   2
   1  -4  -5 930.249 25.6032   3
   1   4  -5 972.319 27.9913   3
  -1   4   5 976.696 24.9548  25
   1  -4  -5 979.263 27.0115  26
  -1  -4   5 1002.01 28.6532  25
  -1   4   5 985.559 22.2622  23
   1   4  -5 990.842 23.7696  24
  -1   4   5 1004.90 26.9212  21
  -1   4   5 974.835 27.6416  24
   1  -4  -5 925.229 27.6957  10
   1   4  -5 983.814 26.1930  10
   1   4  -5 977.743 25.1773  11
   1  -4  -5 993.939 28.1967  17
   1   4  -5 968.506 28.4440  20
  -1  -4   5 996.293 23.6209  17
  -1  -4   5 997.029 27.9387  16
  -1  -4   5 985.120 24.3008  11
  -1  -4   5 1001.51 28.2435  12
  -1  -4   5 946.770 26.9085  14
   1  -4  -5 985.887 27.4436  11
  -1   4   5 1013.32 28.4074  12
   1   4  -4 492.993 15.3771   5
   1   4  -4 496.240 13.8674   6
  -1   4   4 475.683 13.4656   4
   1  -4  -4 531.688 13.8436   7
   1   4  -4 506.932 16.2613   3
   1  -4  -4 499.053 13.3031   4
   1   4  -4 467.650 16.5435   2
  -1   4   4 532.020 13.7540  25
   1  -4  -4 477.093 14.8966  26
   1   4  -4 526.028 14.2040  27
  -1   4   4 548.813 14.6347  26
   1   4  -4 494.813 12.8688  24
  -1   4   4 499.478 15.3792  21
  -1   4   4 497.069 15.8732  24
  -1  -4   4 509.610 14.0101  10
   1   4  -4 495.892 14.1507  11
   1   4  -4 505.803 14.7685  10
  -1  -4   4 477.487 12.6088  17
   1  -4  -4 490.495 16.3116  17
   1   4  -4 485.098 16.1967  20
  -1   4   4 464.751 13.9952  15
   1   4  -4 496.416 14.3649  14
  -1  -4   4 469.468 15.5103  16
  -1   4   4 483.135 15.8739  12
  -1  -4   4 509.870 16.0593  12
  -1  -4   4 510.900 15.2160  14
  -1  -4   4 506.842 13.5557  11
   1  -4  -4 506.785 15.9259  11
  -1   4   3 99.3074 4.58564   4
   1  -4  -3 100.234 4.75430   7
  -1  -4   3 112.670 3.78453   7
  -1  -4   3 112.606 5.49725   5
   1   4  -3 108.104 4.63178   6
   1   4  -3 112.595 5.57534   5
   1   4  -3 99.8647 6.15065   2
  -1   4   3 120.695 6.55730   1
   1  -4  -3 112.581 4.70493   4
   1   4  -3 120.761 6.06485   3
  -1  -4   3 122.248 6.17590  25
   1  -4  -3 102.586 4.87542  26
  -1   4   3 109.551 4.74143  26
  -1  -4   3 104.139 5.35739  26
  -1   4   3 107.586 4.12709  25
   1   4  -3 107.541 3.86215  24
  -1   4   3 105.019 3.54189  23
   1   4  -3 122.424 5.75088  23
  -1  -4   3 109.265 5.33004  23
  -1   4   3 102.501 5.60910  24
  -1   4   3 109.500 5.64377  21
  -1  -4   3 112.050 5.62008   8
   1   4  -3 107.034 5.01580  10
  -1  -4   3 113.901 4.81428  10
   1   4  -3 105.357 4.79969  11
   1  -4  -3 117.511 6.02132  10
   1   4  -3 145.920 6.04687  19
  -1  -4   3 108.120 3.76465  17
  -1  -4   3 106.308 5.58092  19
   1   4  -3 109.927 5.76470  20
   1  -4  -3 116.017 6.04048  19
  -1  -4   3 102.753 5.36461  16
  -1   4   3 108.976 4.82983  15
   1  -4  -3 106.704 5.70180  16
   1  -4  -3 107.693 4.70013  15
  -1   4   3 110.397 5.73724  17
   1   4  -3 107.334 4.76929  14
   1   4  -3 146.298 6.06928  16
  -1  -4   3 105.598 5.46389  12
  -1  -4   3 110.352 4.60502  11
  -1   4   3 124.588 5.78751  12
   1  -4  -3 110.418 5.25247  12
   1   4  -3 113.902 5.26037  12
  -1  -4   3 106.768 4.94972  14
   1  -4  -2 7974.36 175.892   7
   1  -4  -2 8462.22 173.770   5
  -1   4   2 8329.42 176.543   8
   1   4  -2 7963.68 175.361   6
   1   4  -2 8217.62 176.886   5
  -1   4   2 8318.81 176.079   4
  -1  -4   2 8183.59 174.991   7
  -1  -4   2 8098.23 175.110   6
  -1  -4   2 8286.25 176.891   2
   1  -4  -2 8406.04 175.808   4
   1   4  -2 8235.44 177.046   3
  -1   4   2 8288.72 177.752   1
  -1  -4   2 8199.11 176.560   3
   1   4  -2 8116.05 177.506   2
  -1  -4   2 8285.46 177.202  25
   1  -4  -2 8261.30 176.331  27
  -1   4   2 8202.88 174.133  25
  -1   4   2 8408.80 174.868  26
   1  -4  -2 8284.38 174.039  25
  -1  -4   2 8315.88 176.265  26
   1  -4  -2 7965.43 174.955  26
   1  -4  -2 8520.09 176.433  24
  -1   4   2 8036.94 174.405  23
  -1   4   2 8192.82 176.829  21
  -1   4   2 8279.41 176.824  24
   1   4  -2 8266.59 176.806  23
  -1  -4   2 8343.80 175.400  10
  -1  -4   2 8256.23 175.454  11
  -1  -4   2 8151.21 174.530   9
   1  -4  -2 8073.45 176.916  10
   1   4  -2 8223.59 175.955  19
   1  -4  -2 8136.92 176.594  19
  -1  -4   2 8159.20 176.169  19
   1  -4  -2 8230.10 176.415  21
  -1  -4   2 8049.18 176.146  20
   1   4  -2 8236.08 176.497  20
   1  -4  -2 8141.94 176.412  16
   1   4  -2 8161.23 175.051  14
  -1  -4   2 8012.86 176.010  16
  -1   4   2 8079.99 175.356  15
   1   4  -2 8059.61 175.849  16
   1  -4  -2 8058.00 175.305  15
  -1   4   2 8372.45 176.947  17
   1  -4  -2 8034.50 176.889  11
  -1  -4   2 8162.78 176.074  12
  -1   4   2 8246.50 176.060  12
  -1  -4   2 7899.47 175.218  14
   1  -4  -2 8179.32 175.663  12
   1   4  -2 8389.76 175.609  12
   1  -4  -2 8193.60 177.163  14
  -1  -4   1 11791.4 255.704   5
   1  -4  -1 11778.9 254.368   5
  -1   4   1 12394.3 255.873   4
  -1  -4   1 11994.4 255.096   6
  -1  -4   1 12006.3 255.245   7
   1   4  -1 11745.3 255.971   5
   1   4  -1 11841.2 255.211   6
  -1   4   1 11762.0 256.563   1
  -1  -4   1 12052.4 256.127   1
   1   4  -1 12049.9 256.508   2
   1  -4  -1 12061.2 256.205   1
  -1  -4   1 12147.4 256.061   2
  -1  -4   1 12012.3 255.542   3
   1   4  -1 11848.6 254.483  24
  -1  -4   1 11964.1 255.860  25
   1  -4  -1 12191.9 255.162  27
   1  -4  -1 12269.2 255.406  24
  -1  -4   1 11874.6 255.900  23
   1  -4  -1 12123.3 256.218  22
   1   4  -1 12209.6 256.465  22
   1  -4  -1 11945.4 254.763  23
  -1   4   1 11973.6 256.192  21
   1   4  -1 12116.1 256.203  23
  -1   4   1 12119.0 254.805  23
   1  -4  -1 12072.9 255.634   8
   1   4  -1 12105.0 256.345   8
   1  -4  -1 11981.7 255.702  10
  -1  -4   1 11997.5 255.225  20
   1   4  -1 11939.8 253.886  18
  -1  -4   1 11994.5 254.898  19
   1  -4  -1 11786.3 255.070  19
   1   4  -1 11967.3 255.450  20
   1  -4  -1 11779.5 254.951  16
  -1  -4   1 12067.5 254.867  16
   1   4  -1 11989.5 254.749  16
  -1   4   1 12032.0 254.903  15
  -1   4   1 11864.7 255.033  16
  -1  -4   1 11982.9 254.550  17
   1  -4  -1 12395.6 256.575  17
   1  -4  -1 11956.6 255.043  15
  -1  -4   1 11767.2 255.897  13
  -1  -4   1 11976.5 254.666  12
  -1   4   1 11980.5 254.480  12
   1   4  -1 12273.6 254.454  12
   1  -4  -1 12091.3 254.324  12
  -1  -4   0 5396.07 116.283   5
  -1   4   0 5267.87 116.999   7
   1  -4   0 5326.18 116.627   4
   1  -4   0 5569.58 116.887   7
  -1  -4   0 5327.26 116.750   4
  -1   4   0 5298.22 117.185   6
   1  -4   0 5290.65 116.946   6
   1  -4   0 5375.56 116.271   5
  -1   4   0 5597.14 116.981   4
   1   4   0 5471.18 117.431   1
   1  -4   0 5472.76 117.136   1
   1  -4   0 5385.38 116.472   3
   1  -4   0 5506.61 117.072   2
  -1   4   0 5413.69 117.298   2
   1   4   0 5236.85 116.001   3
  -1  -4   0 5492.59 115.864   3
  -1   4   0 5269.39 117.287   1
   1   4   0 5468.97 117.313   2
  -1   4   0 5485.35 115.324  27
  -1  -4   0 5501.84 116.248  27
   1  -4   0 5483.44 114.921  26
  -1  -4   0 5247.61 115.904  25
   1  -4   0 5462.15 115.344  27
  -1  -4   0 5509.43 116.277  24
   1  -4   0 5438.94 117.120  22
   1   4   0 5491.23 117.536  22
   1  -4   0 5544.46 115.747  24
  -1  -4   0 5399.40 117.299  22
   1   4   0 5515.05 117.148  21
  -1  -4   0 5416.57 116.877  23
   1  -4   0 5229.14 116.441  23
  -1   4   0 5608.27 117.249  21
   1  -4   0 5451.44 116.887  21
  -1   4   0 5377.16 115.787  24
   1  -4   0 5323.57 116.819   8
  -1  -4   0 5229.74 117.182   8
   1   4   0 5320.31 117.458   8
  -1  -4   0 5417.25 116.753  17
   1  -4   0 5628.15 117.244  20
  -1  -4   0 5460.92 116.588  20
  -1  -4   0 5378.16 115.763  16
  -1  -4   0 5397.85 117.294  15
   1   4   0 5361.01 115.952  13
  -1  -4   0 5353.17 116.208  13
   1  -4   1 21248.9 444.806   4
   1  -4   1 21224.1 445.188   6
   1   4   1 20053.7 443.691   5
  -1  -4  -1 21349.0 443.782   5
   1  -4   1 20766.2 444.858   7
   1  -4   1 21107.9 445.190   5
  -1   4  -1 20868.2 445.547   5
   1  -4   1 21649.4 445.541   2
   1   4   1 21143.7 446.121   1
  -1   4  -1 21039.8 445.698   3
   1  -4   1 21127.0 445.598   1
   1  -4   1 21156.9 445.221   3
  -1  -4  -1 20764.0 443.448   3
  -1   4  -1 20789.1 444.643  26
  -1  -4  -1 21032.1 444.025  26
  -1  -4  -1 20972.2 445.111  27
   1  -4   1 21346.2 444.373  26
   1   4   1 20432.3 445.238  21
  -1  -4  -1 21417.4 445.978  22
   1   4   1 20793.7 445.043  23
   1   4   1 20322.9 445.348  24
   1   4   1 20930.1 446.394  22
   1  -4   1 21001.5 445.170  21
   1  -4   1 21366.9 445.384  23
   1  -4   1 20944.6 445.672  22
  -1   4  -1 20935.4 445.646  23
  -1  -4  -1 21263.8 445.207  24
  -1   4  -1 21470.1 445.876   8
   1  -4   1 21990.5 445.638   8
  -1   4  -1 20899.2 443.438  19
   1  -4   1 20989.5 445.567  20
   1   4   1 20249.8 445.516  17
  -1  -4  -1 21559.2 446.118  17
  -1  -4  -1 21104.6 445.574  15
  -1   4  -1 20989.6 443.411  16
  -1  -4  -1 20899.6 444.883  16
   1  -4   1 21160.3 443.332  16
   1   4   1 20899.3 445.276  15
   1   4   1 20865.0 443.891  13
  -1  -4  -1 21157.4 443.929  13
   1   4   1 20687.9 444.329  12
   1  -4   1 20871.8 443.832  12
  -1  -4  -1 20815.0 445.435  14
   1  -4   2 711.111 17.5312   7
  -1   4  -2 695.506 17.6350   7
  -1   4  -2 722.012 18.4894   6
   1  -4   2 705.466 17.4047   4
  -1   4  -2 718.513 18.8916   5
   1  -4   2 704.701 18.1482   6
  -1  -4  -2 778.162 17.7753   4
   1  -4   2 722.350 18.8317   2
   1   4   2 705.828 19.4759   1
   1  -4   2 733.769 18.7331   3
  -1   4  -2 738.251 19.1206   3
  -1  -4  -2 707.001 18.5611  27
   1  -4   2 765.316 18.3401  26
  -1  -4  -2 747.355 17.7646  26
  -1   4  -2 730.031 16.6187  27
   1   4   2 709.087 18.9632  27
   1   4   2 717.716 17.5973  26
   1   4   2 707.436 18.9057  24
  -1  -4  -2 711.514 18.0000  21
  -1  -4  -2 703.506 18.5562  24
  -1   4  -2 706.047 19.0315  23
   1   4   2 755.901 18.4539  21
   1   4   2 700.758 19.8467  22
   1  -4   2 722.934 16.5718  10
   1  -4   2 726.743 16.6360  11
   1  -4   2 718.207 16.6115   9
  -1  -4  -2 709.522 19.5475  17
  -1   4  -2 696.143 17.6651  19
   1  -4   2 745.250 19.0909  20
   1   4   2 728.046 19.0986  17
   1  -4   2 706.974 17.5911  16
  -1   4  -2 716.702 17.6292  16
   1   4   2 700.819 18.4380  15
  -1  -4  -2 724.572 18.6220  15
  -1  -4  -2 759.058 18.7725  16
  -1   4  -2 703.661 18.1824  14
   1  -4   2 725.521 18.5305  14
  -1   4  -2 734.844 17.8228  12
   1  -4   2 717.306 17.9987  12
   1   4   2 734.762 18.3792  12
  -1  -4  -2 705.863 19.0405  14
  -1   4  -3 143.547 5.09972   7
   1  -4   3 147.659 4.89376   4
   1  -4   3 147.349 6.33037   5
  -1   4  -3 136.385 6.15642   6
  -1   4  -3 131.499 6.33461   5
  -1  -4  -3 149.302 5.20110   4
   1  -4   3 138.580 4.95353   7
  -1   4  -3 137.391 6.67024   3
  -1  -4  -3 139.165 4.93316   3
   1   4   3 136.507 7.12802   1
  -1   4  -3 137.593 4.13869  24
   1   4   3 152.614 6.01037  26
  -1  -4  -3 143.004 5.96721  26
   1   4   3 153.783 7.01653  27
   1   4   3 137.498 4.45631  25
  -1   4  -3 140.334 5.10254  27
   1   4   3 171.674 7.10589  24
   1  -4   3 135.818 6.17437  23
   1   4   3 140.138 6.00224  21
  -1   4  -3 146.462 5.23653  10
   1  -4   3 146.657 4.97287  10
  -1   4  -3 132.219 6.98455  20
  -1   4  -3 139.640 6.09559  19
   1  -4   3 140.870 5.39460  17
   1   4   3 138.641 6.83421  17
  -1   4  -3 150.294 6.30299  14
   1   4   3 152.422 6.37684  15
   1  -4   3 138.134 6.12474  16
  -1   4  -3 132.860 5.90898  16
  -1  -4  -3 125.305 5.99315  15
  -1  -4  -3 153.415 6.71199  11
   1  -4   3 143.951 4.54529  11
  -1   4  -3 140.293 6.12681  12
   1  -4   3 137.632 6.25790  12
   1   4   3 145.935 7.55482  14
   1  -4   3 136.397 6.36900  14
   1   4   3 150.007 6.65043  12
  -1   4  -4 7207.02 160.025   5
  -1   4  -4 7330.67 159.371   6
   1  -4   4 7296.76 155.968   4
  -1   4  -4 7252.57 156.367   7
  -1   4  -4 7195.64 160.743   3
  -1  -4  -4 7101.76 157.423   3
  -1  -4  -4 7360.29 156.553   4
   1   4   4 7325.87 157.123  25
  -1  -4  -4 7215.29 159.710  26
  -1   4  -4 7542.28 157.864  27
   1   4   4 7390.82 161.172  27
   1   4   4 7214.55 158.782  21
  -1   4  -4 7363.24 156.270  24
   1   4   4 7363.69 160.548  24
   1  -4   4 7380.87 157.318  10
  -1   4  -4 7302.96 157.980  10
  -1   4  -4 7244.15 156.778  11
  -1  -4  -4 7305.88 161.733  17
  -1   4  -4 7474.26 162.122  20
   1  -4   4 7387.16 157.845  17
   1  -4   4 7358.94 160.241  16
   1  -4   4 7253.81 160.444  12
   1  -4   4 7088.50 160.445  14
   1   4   4 7178.80 160.783  12
  -1  -4  -4 7283.18 160.166  11
   1  -4   4 7466.44 156.387  11
   1   4   4 7250.00 162.727  14
  -1   4  -5 3135.64 71.4070   5
  -1   4  -5 3146.50 71.0246   6
  -1  -4  -5 3104.75 68.5605   7
  -1  -4  -5 3132.01 69.0689   3
   1  -4   5 2807.74 65.3365   4
  -1   4  -5 3126.58 72.6679   3
   1  -4   5 3165.75 73.4092  25
  -1   4  -5 3119.73 73.6267  26
   1   4   5 3132.81 68.8922  25
  -1  -4  -5 3088.26 71.9094  26
  -1   4  -5 3175.30 67.6494  24
   1   4   5 3120.78 72.2965  24
   1   4   5 3184.46 70.3036  21
   1  -4   5 3237.58 68.8069  10
  -1  -4  -5 3119.58 72.8956  10
  -1   4  -5 3145.82 68.0390  11
  -1   4  -5 3180.50 69.8344  10
  -1  -4  -5 3114.96 73.6571  17
  -1   4  -5 3260.78 74.6862  20
   1  -4   5 3206.61 69.0598  17
   1   4   5 3145.39 74.3697  16
   1  -4   5 3153.31 72.6146  16
   1  -4   5 3143.72 72.9732  12
   1   4   5 3061.44 75.0910  14
   1  -4   5 3187.60 72.9497  14
   1   4   5 3167.78 73.2848  12
  -1  -4  -5 3170.38 71.7740  11
  -1   4  -6 1023.43 27.8076   5
  -1   4  -6 1002.71 27.4072   6
  -1  -4  -6 980.783 24.4908   7
  -1   4  -6 960.775 30.6280   2
  -1  -4  -6 991.833 25.8720   3
  -1   4  -6 932.917 28.8994   3
   1   4   6 997.802 25.8756  25
  -1  -4  -6 969.493 28.8630  26
   1  -4   6 967.719 29.8782  25
  -1   4  -6 927.964 29.9753  26
  -1   4  -6 998.995 24.3925  24
   1   4   6 978.209 28.8201  24
   1   4   6 1020.44 26.7609  21
   1   4   6 1017.29 24.0697  23
  -1   4  -6 961.635 26.4717  10
  -1   4  -6 959.572 24.4840  11
  -1  -4  -6 1002.40 29.5539  10
  -1   4  -6 1023.52 31.3340  20
  -1  -4  -6 1012.20 30.1458  17
   1   4   6 970.463 30.9505  16
   1  -4   6 971.316 29.3855  16
  -1  -4  -6 995.748 28.0572  11
   1  -4   6 993.097 29.6569  14
   1   4   6 959.701 30.0328  12
   1   4   6 965.266 31.6719  14
   1  -4   6 972.609 29.7510  12
  -1   4  -7 394.002 14.5899   6
  -1   4  -7 380.347 14.6603   5
  -1   4  -7 346.940 17.5250   2
  -1  -4  -7 372.713 13.3280   3
  -1   4  -7 395.136 16.5599   3
   1  -4   7 389.674 17.0548  25
   1   4   7 374.729 13.3076  25
  -1  -4  -7 387.350 16.6007  26
   1   4   7 401.393 14.0130  21
   1   4   7 387.479 15.9420  24
  -1   4  -7 375.803 14.1091  10
  -1  -4  -7 387.969 16.8074  10
  -1  -4  -7 380.032 16.7619  17
  -1   4  -7 395.907 18.4578  20
   1  -4   7 385.946 16.9578  16
   1   4   7 381.511 18.2688  16
   1   4   7 355.554 17.1760  12
   1  -4   7 379.744 16.8436  14
   1   4   7 349.928 18.2358  14
   1  -4   7 399.042 17.4151  12
  -1  -4  -7 391.284 15.2579  11
  -1   4  -8 21.3400 5.23511   6
   1   4   8 11.0125 4.26942  25
   1  -4   8 12.1564 5.88689  25
  -1   4  -8 9.13201 4.70003  10
  -1  -4  -8 22.6766 6.53021  10
  -1  -4  -8 10.4286 4.96409  11
   1   4   8 23.9178 7.69651   1
  -1   4  -8 31.3796 6.85137   3
  -1   4  -8 14.1591 7.00963   2
  -1  -4  -8 24.5177 6.43267  17
  -1   4  -8 19.6095 7.11340  20
   1   4   8 19.9550 7.23846  16
   1  -4   8 13.1072 6.53666  16
   1   4   8 20.7996 7.39368  12
   1  -4   8 18.5273 7.22935  13
   1  -4   8 20.5606 6.91987  14
   1   4   8 16.7495 5.50513  13
   1  -4   8 6.99411 6.33685  12
  -1  -4  -9 1.68930 6.03453   6
   1   4   9 2.55463 7.38423   1
  -1  -4  -9 2.39409 7.46494   2
  -1   4  -9-6.12978 7.64524   2
  -1   4  -9 2.68179 6.31010   3
  -1  -4  -9 2.85764 6.55783  10
  -1  -4  -9 3.36488 5.29818  11
   1  -4   9-4.09699 6.38736  25
  -1  -4  -9 4.10690 8.12705  20
  -1  -4  -9-6.14943 6.70963  17
  -1   4  -9-1.21275 7.32274  20
   1  -4   9 1.06140 7.35393  16
   1   4   9-3.74857 8.32208  16
   1  -4   9 6.87067 7.19665  12
   1  -4   9-7.24822 7.57183  14
   1   4   9-1.54593 5.62013  13
   1  -4   9-1.14184 6.89455  13
   1   4   9 2.37824 7.23964  12
   1   4  10 803.749 32.6012   1
  -1   4 -10 745.208 30.9945   2
  -1  -4 -10 805.402 31.5518   2
   1  -4  10 783.522 29.6055  25
  -1  -4 -10 785.207 28.8299  10
  -1  -4 -10 846.421 33.4644  20
  -1   4 -10 801.174 31.8997  20
   1   4  10 736.455 31.3923  16
   1  -4  10 757.114 30.0877  16
   1  -4  10 816.265 31.3602  13
   1   4  10 742.190 30.9890  12
   1  -4  10 738.318 30.6461  12
   1   5 -10 34.3087 8.36081   3
   1  -5 -10 34.4205 10.1411   2
  -1   5  10 29.7485 10.3880   1
   1   5 -10 17.6847 9.51661   2
  -1  -5  10 51.5881 9.48934  25
  -1   5  10 39.2187 11.0054  22
   1  -5 -10 49.1055 11.2289  20
   1   5 -10 40.6334 9.16088  20
  -1  -5  10 28.7891 8.81588  13
  -1   5  10 36.2564 9.28373  12
  -1  -5  10 35.1593 9.21515  12
  -1  -5  10 44.9582 9.46836  16
  -1   5  10 36.4169 10.2772  16
   1  -5 -10 42.3470 9.34301  10
   1   5  -9 92.8778 11.8392   2
   1   5  -9 111.625 10.4812   3
  -1   5   9 133.399 13.6016   1
  -1  -5   9 111.116 11.3044  25
   1  -5  -9 107.967 11.1381  10
   1   5  -9 99.8571 8.62748  10
   1  -5  -9 97.3512 9.32939  11
   1  -5  -9 129.267 10.5304  17
   1   5  -9 117.105 11.5951  20
  -1  -5   9 109.530 10.9560  16
  -1   5   9 106.338 12.2905  16
  -1  -5   9 131.242 12.3983  13
  -1  -5   9 91.9655 9.76224  14
  -1   5   9 91.8140 8.31698  13
  -1  -5   9 107.816 11.4545  12
  -1   5   9 134.378 12.2645  12
   1   5  -8 93.0032 6.67260   6
   1   5  -8 97.5236 8.27321   5
   1  -5  -8 109.960 7.56015   3
  -1   5   8 97.8775 11.0402   1
   1   5  -8 97.4495 9.39791   3
  -1  -5   8 87.6495 9.65021  25
  -1   5   8 89.6922 6.48739  25
  -1   5   8 97.6996 7.97249  21
   1  -5  -8 84.1188 9.70311  10
   1  -5  -8 87.5107 8.46709  11
   1   5  -8 101.945 8.05424  10
   1  -5  -8 97.9044 6.54497   9
   1  -5  -8 88.5127 9.17741  17
   1   5  -8 89.8670 9.79792  20
  -1   5   8 100.910 11.0277  16
  -1  -5   8 109.537 10.2057  16
  -1  -5   8 74.0984 8.30358  14
  -1   5   8 94.3698 9.92645  12
  -1   5   8 90.3944 7.54414  13
  -1  -5   8 98.4776 10.2137  12
  -1  -5   8 79.7785 9.91561  13
   1   5  -7 6.45250 3.57329   6
   1   5  -7 4.25115 4.46834   5
  -1   5   7 12.1155 6.49148   1
   1   5  -7 4.72789 5.35673   3
   1  -5  -7 5.12995 3.74549   3
  -1   5   7 6.14480 3.54505  25
  -1  -5   7 12.2622 5.83517  25
  -1   5   7 6.38874 4.32117  21
   1  -5  -7 7.42565 5.75432  10
   1   5  -7 10.3776 4.81906  10
   1  -5  -7 7.03184 5.51699  17
   1   5  -7 9.50587 5.75728  20
  -1  -5   7 1.56709 5.29145  16
  -1  -5   7 6.75311 5.34765  12
  -1  -5   7 7.34063 4.90567  13
  -1  -5   7 8.34419 4.85018  14
  -1   5   7 10.4424 5.16799  12
  -1   5   7 1.03529 3.87293  13
   1  -5  -7 11.7618 5.28619  11
   1   5  -6 1.65790 3.70581   5
   1  -5  -6 4.65555 2.63651   7
   1   5  -6 0.72667 2.88839   6
   1   5  -6 2.05685 4.10522   3
   1  -5  -6 1.23480 3.07751   3
  -1   5   6-0.85492 4.56881   1
  -1  -5   6-0.75173 4.30612  25
  -1   5   6-0.96918 2.60501  25
  -1   5   6-1.29845 3.85423  24
   1   5  -6-1.57318 2.66844  24
  -1   5   6-0.11535 0.94639  23
  -1   5   6 1.87549 0.97375  23
  -1   5   6 3.70526 3.71358  21
   1   5  -6 1.86931 3.56932  10
   1  -5  -6 0.70931 4.49196  10
   1   5  -6-2.17640 4.48865  20
   1  -5  -6-2.09626 4.45851  17
  -1  -5   6 3.23781 4.00664  16
  -1  -5   6-0.57593 4.01555  14
   1  -5  -6-2.46930 3.63312  11
  -1   5   6 3.77967 3.19083  13
  -1  -5   6-2.08941 4.09891  12
  -1   5   6 2.15519 4.37378  12
   1   5  -5 636.988 20.1735   5
  -1  -5   5 685.444 16.7954   4
   1   5  -5 655.411 18.3212   6
  -1   5   5 700.161 17.7409   4
   1  -5  -5 693.400 17.8670   7
   1  -5  -5 652.066 17.1495   4
   1   5  -5 648.323 21.1260   3
  -1   5   5 650.994 22.5505   1
   1  -5  -5 660.334 18.7601   3
   1   5  -5 615.341 21.9130   2
  -1   5   5 658.582 17.5067  25
   1  -5  -5 617.176 19.5260  26
  -1   5   5 651.854 20.8959  24
  -1   5   5 668.456 15.2977  23
  -1   5   5 666.589 20.2187  21
  -1   5   5 652.734 15.5164  23
   1   5  -5 683.558 16.7181  24
   1   5  -5 649.018 19.2801  10
   1   5  -5 619.079 21.2129  20
   1  -5  -5 695.713 21.9901  17
  -1  -5   5 688.928 16.5778  17
  -1  -5   5 647.906 20.5729  16
   1  -5  -5 676.513 21.0419  11
  -1  -5   5 638.956 19.8376  14
  -1  -5   5 660.217 17.4487  11
  -1   5   5 669.957 21.2459  12
  -1  -5   5 648.317 21.0578  12
   1   5  -4 233.747 9.93743   5
   1  -5  -4 256.958 8.77859   7
  -1  -5   4 249.101 8.08667   4
  -1   5   4 261.255 8.79663   4
   1   5  -4 248.636 8.64612   6
  -1  -5   4 252.147 6.94544   7
  -1   5   4 254.103 11.5232   1
   1   5  -4 268.192 11.5250   2
   1   5  -4 244.061 10.4900   3
   1  -5  -4 256.079 8.41038   4
  -1   5   4 260.267 9.01101  26
  -1   5   4 266.460 7.84909  25
   1  -5  -4 257.798 9.44848  26
   1   5  -4 267.847 8.79374  27
  -1   5   4 257.143 10.1830  21
  -1   5   4 258.453 10.5170  24
   1   5  -4 246.989 10.1136  23
  -1   5   4 257.704 6.99114  23
   1   5  -4 255.068 7.36297  24
  -1  -5   4 263.768 8.69411  10
   1   5  -4 252.128 9.19252  10
  -1  -5   4 262.265 7.37023  17
   1   5  -4 251.752 10.7185  20
   1  -5  -4 239.260 10.8933  17
   1   5  -4 269.841 9.10481  14
  -1   5   4 260.184 9.09526  15
  -1  -5   4 271.047 10.2563  16
   1  -5  -4 264.294 10.6476  11
  -1  -5   4 264.500 10.4001  12
  -1   5   4 250.535 10.2219  12
  -1  -5   4 267.968 8.38233  11
  -1  -5   4 239.096 9.34450  14
  -1  -5   3 214.889 6.95577   6
   1  -5  -3 188.854 7.24846   7
  -1   5   3 220.026 8.36611   8
   1   5  -3 197.916 7.03853   6
  -1  -5   3 216.141 6.43618   7
  -1   5   3 201.634 7.41028   4
   1   5  -3 201.906 8.32273   5
   1  -5  -3 194.297 7.07766   4
   1   5  -3 208.401 8.61314   3
  -1   5   3 192.129 8.91867   1
   1   5  -3 216.105 9.27606   2
  -1  -5   3 215.137 8.93478  25
  -1   5   3 224.081 7.06466  26
   1  -5  -3 208.630 7.11208  26
  -1   5   3 201.320 5.73849  25
   1   5  -3 217.202 5.85790  24
  -1  -5   3 214.305 8.08639  23
   1   5  -3 190.275 8.11199  23
  -1   5   3 207.293 5.91781  23
  -1   5   3 200.590 8.25827  21
  -1   5   3 213.037 8.54202  24
  -1  -5   3 202.876 5.50495   9
  -1  -5   3 193.323 7.96680   8
   1  -5  -3 201.929 8.53188  10
  -1  -5   3 207.740 6.93620  11
  -1  -5   3 197.612 6.90705  10
   1   5  -3 198.497 7.68880  19
   1   5  -3 215.284 8.44758  20
  -1  -5   3 202.369 5.81211  17
  -1  -5   3 212.562 8.07908  19
   1  -5  -3 203.303 8.34015  19
   1  -5  -3 197.564 7.75979  21
  -1  -5   3 230.349 8.10197  16
   1   5  -3 195.160 7.62063  16
  -1   5   3 189.155 8.28750  16
   1  -5  -3 205.162 7.14680  15
   1   5  -3 208.458 7.10017  14
   1  -5  -3 189.600 7.98446  16
  -1   5   3 198.334 7.17458  15
  -1  -5   3 209.532 8.03190  12
  -1   5   3 208.782 8.02829  12
  -1  -5   3 202.234 7.24345  14
   1   5  -3 207.770 7.44943  12
   1  -5  -3 206.109 7.58304  12
  -1  -5   2 377.738 11.3574   5
   1   5  -2 373.724 11.6332   5
   1   5  -2 362.459 10.4455   6
   1  -5  -2 379.777 8.91966   5
  -1   5   2 390.450 11.2226   4
   1  -5  -2 379.155 11.1012   7
  -1  -5   2 370.295 10.2599   6
  -1  -5   2 378.331 10.2920   7
  -1   5   2 356.371 12.1287   1
   1   5  -2 366.474 12.1687   2
   1   5  -2 376.401 11.7461   3
  -1  -5   2 359.542 11.5280   2
   1  -5  -2 363.356 10.7028   4
  -1  -5   2 373.385 11.3281   3
  -1   5   2 376.531 9.45081  26
  -1  -5   2 354.440 11.6893  25
  -1  -5   2 381.677 10.9512  26
   1  -5  -2 369.721 11.0203  27
   1  -5  -2 366.331 8.64451  25
   1  -5  -2 358.771 9.46324  26
  -1   5   2 350.126 11.3110  24
   1   5  -2 364.201 11.6133  23
  -1   5   2 364.935 11.6765  21
   1  -5  -2 361.576 11.2628  21
   1  -5  -2 381.182 11.1859  24
  -1   5   2 367.386 9.67210  23
  -1  -5   2 385.576 10.5322  11
   1  -5  -2 349.621 11.4518  10
  -1  -5   2 367.902 10.2447  10
  -1  -5   2 361.204 9.79708   9
   1   5  -2 382.379 11.8757   8
  -1   5   2 375.080 11.4283   8
   1  -5  -2 356.582 12.1828  17
   1   5  -2 365.467 10.4608  19
   1   5  -2 378.980 11.3946  20
  -1  -5   2 366.870 10.9628  20
   1  -5  -2 364.774 11.1462  19
  -1  -5   2 378.277 10.6865  19
   1   5  -2 370.905 9.45522  18
  -1  -5   2 359.779 10.0095  14
  -1   5   2 361.244 10.3518  15
   1   5  -2 371.505 10.5458  16
  -1   5   2 386.913 11.3862  16
   1  -5  -2 378.326 11.0780  16
  -1  -5   2 368.811 10.5605  16
   1  -5  -2 367.406 10.3877  15
   1  -5  -2 374.033 11.8387  14
  -1  -5   2 370.440 10.6022  12
   1   5  -2 363.608 10.1423  12
   1  -5  -2 384.051 10.3758  12
  -1   5   2 357.831 10.5239  12
  -1  -5   2 396.443 12.0582  13
  -1  -5   1 7181.82 154.703   7
  -1   5   1 6563.96 153.744   5
   1   5  -1 6900.22 155.247   5
  -1  -5   1 7155.17 154.897   4
  -1   5   1 7183.69 155.316   4
   1  -5  -1 7278.60 153.706   5
  -1  -5   1 7243.53 154.587   6
  -1  -5   1 7197.88 155.071   5
  -1  -5   1 7298.83 154.797   3
  -1  -5   1 7361.14 155.514   2
   1  -5  -1 7260.15 155.680   1
  -1  -5   1 7341.82 155.644   1
   1   5  -1 7216.19 156.076   2
  -1   5   1 7207.93 156.274   1
   1  -5  -1 7109.40 154.237   3
   1   5  -1 7115.14 153.902  27
  -1  -5   1 7249.66 154.231  26
   1   5  -1 7174.05 153.662  24
   1  -5  -1 7280.74 154.310  27
  -1   5   1 7203.13 154.558  27
  -1  -5   1 7068.71 155.134  25
   1  -5  -1 7213.07 154.615  24
   1   5  -1 7217.51 156.032  22
  -1   5   1 7285.90 155.736  21
   1   5  -1 7138.47 155.669  23
  -1  -5   1 7116.81 155.643  22
   1  -5  -1 7002.08 154.155  23
   1  -5  -1 7297.43 155.744  22
  -1  -5   1 7345.55 155.405  23
  -1  -5   1 7075.95 155.374  21
  -1   5   1 7580.44 154.373  23
   1  -5  -1 6955.58 154.952  10
  -1  -5   1 7150.98 155.552   8
   1   5  -1 7418.26 156.037   8
  -1   5   1 6775.72 155.183   8
   1  -5  -1 7138.56 155.097   8
  -1  -5   1 7342.08 152.742  18
   1   5  -1 7194.71 154.957  20
  -1  -5   1 7194.06 154.634  20
  -1  -5   1 7238.82 153.856  19
   1  -5  -1 7185.02 154.099  19
  -1   5   1 7351.59 154.111  16
   1   5  -1 7223.26 153.664  16
   1  -5  -1 7097.14 153.936  16
   1  -5  -1 6991.47 154.525  15
   1  -5  -1 7416.96 156.087  17
  -1  -5   1 7301.57 154.046  17
  -1  -5   1 7299.59 153.837  16
  -1   5   1 7201.10 153.317  12
   1  -5  -1 7385.15 153.185  12
  -1  -5   1 7095.41 153.523  12
  -1  -5   1 7090.88 155.211  13
   1   5  -1 7373.34 153.287  12
   1  -5   0 378.750 10.2745   5
   1  -5   0 375.974 10.9905   6
  -1   5   0 390.760 10.9800   4
  -1  -5   0 381.387 10.2864   5
  -1  -5   0 438.504 11.0202   4
  -1   5   0 394.878 11.1609   7
   1  -5   0 383.368 10.8864   7
   1  -5   0 365.395 10.5941   4
  -1   5   0 356.044 11.2461   1
   1   5   0 352.971 11.2702   1
   1  -5   0 370.958 11.0040   2
  -1   5   0 352.000 11.1473   2
   1   5   0 357.313 10.0565   3
  -1  -5   0 379.757 9.87489   3
   1  -5   0 361.931 10.3213   3
   1   5   0 378.490 11.3570   2
   1  -5   0 371.664 11.1062   1
   1   5   0 391.963 10.2437  27
   1  -5   0 371.643 8.74523  26
  -1  -5   0 377.321 9.92342  25
   1  -5   0 379.602 9.35030  27
  -1  -5   0 382.470 10.1750  27
  -1   5   0 379.675 9.31941  27
  -1  -5   0 387.547 10.2268  24
   1  -5   0 382.284 10.5781  23
  -1   5   0 385.979 11.2252  21
   1  -5   0 382.009 10.9163  21
   1   5   0 373.506 11.1006  21
   1  -5   0 373.705 11.1399  22
   1  -5   0 367.498 9.68747  24
  -1   5   0 371.197 9.78189  24
  -1  -5   0 370.446 10.7889  23
   1   5   0 389.895 10.3383  24
   1   5   0 382.162 11.5633  22
  -1  -5   0 345.346 11.1105  22
   1   5   0 375.333 11.4005   8
  -1  -5   0 374.174 11.1859   8
   1  -5   0 383.052 10.9491   8
  -1  -5   0 353.495 10.5736  17
  -1  -5   0 397.314 10.7768  20
   1  -5   0 363.474 11.0013  20
  -1  -5   0 381.786 11.3268  15
  -1  -5   0 373.521 9.59885  16
   1   5   0 381.274 9.88086  13
  -1  -5   0 371.386 10.1029  13
   1  -5   1 3035.02 64.8696   6
  -1  -5  -1 2942.04 65.3501   8
   1  -5   1 2861.31 64.3643   4
  -1   5  -1 2947.36 65.1648   5
   1  -5   1 2992.59 64.7059   5
   1   5   1 2953.75 63.2949   5
  -1  -5  -1 2870.20 63.2636   5
   1  -5   1 2878.09 64.4529   7
   1   5   1 2961.43 65.9194   1
   1  -5   1 2909.37 65.2232   1
   1  -5   1 2966.52 64.7070   3
   1  -5   1 2906.07 65.1014   2
  -1  -5  -1 2832.95 62.8738   3
  -1  -5  -1 2865.32 64.4526  27
   1  -5   1 2841.96 62.4329  24
   1  -5   1 2916.76 63.5631  26
  -1  -5  -1 2945.33 63.1496  26
  -1  -5  -1 2902.34 62.3011  25
  -1   5  -1 2939.88 63.9177  26
   1   5   1 3043.03 65.2459  21
   1   5   1 2991.00 66.2418  22
  -1  -5  -1 2959.19 64.6373  24
   1  -5   1 2893.31 64.8395  23
  -1   5  -1 2832.96 65.5419  22
  -1  -5  -1 2935.35 65.5386  22
  -1  -5  -1 2904.39 64.6505  21
   1   5   1 2873.81 64.6257  23
  -1   5  -1 2954.92 62.3831  24
  -1  -5  -1 2961.77 64.4777  23
  -1   5  -1 2778.44 65.0699  23
   1  -5   1 2899.11 64.7649  21
   1  -5   1 2919.87 65.2733  22
  -1   5  -1 3047.74 65.6254   8
   1  -5   1 2874.30 65.0801   8
   1  -5   1 2929.89 65.0971  20
  -1  -5  -1 2987.55 65.7273  17
   1   5   1 2862.49 64.4646  16
   1   5   1 2870.23 64.8073  15
  -1  -5  -1 2941.21 65.2208  15
  -1   5  -1 2898.06 62.2901  16
   1  -5   1 2934.14 62.1992  16
  -1  -5  -1 2963.98 64.1628  16
  -1  -5  -1 2909.07 64.9147  14
   1   5   1 2957.61 63.0978  13
   1  -5   1 2879.48 62.8198  12
   1   5   1 2917.34 63.4444  12
  -1  -5  -1 2928.87 63.1481  13
   1   5   2 2827.07 60.8994   5
  -1  -5  -2 2991.20 63.3147   4
  -1   5  -2 2957.44 63.4583   7
   1  -5   2 2891.91 63.0275   4
  -1   5  -2 2930.92 64.7610   5
   1  -5   2 2792.62 63.5973   6
  -1   5  -2 2749.55 64.0192   6
   1  -5   2 2807.75 63.0605   7
   1  -5   2 2900.61 64.1917   3
   1  -5   2 2931.17 64.4745   2
   1  -5   2 2945.17 64.6882   1
  -1   5  -2 2915.41 64.9811   3
   1   5   2 2857.84 65.4776   1
  -1  -5  -2 2891.18 62.7390  26
   1  -5   2 2883.18 63.4637  26
   1   5   2 2806.80 62.6187  26
  -1  -5  -2 2881.10 64.0966  27
  -1   5  -2 2864.75 61.3644  27
  -1   5  -2 2858.77 64.0659  26
   1   5   2 2824.16 63.3426  23
   1  -5   2 2815.45 63.8190  21
  -1  -5  -2 2830.51 63.5856  21
   1  -5   2 2894.55 64.7157  22
   1   5   2 2819.64 64.0492  21
  -1   5  -2 2946.28 64.9104  23
  -1  -5  -2 2821.51 64.0430  24
   1   5   2 2883.81 65.8973  22
   1   5   2 2778.77 64.5466  24
   1  -5   2 2830.14 62.0475  11
   1  -5   2 2857.78 61.6459  10
   1  -5   2 2871.39 64.4627   8
   1   5   2 2855.57 64.7722  17
  -1   5  -2 2817.24 62.6044  19
   1  -5   2 2874.60 64.4671  20
  -1  -5  -2 2963.82 65.6327  17
   1   5   2 2853.06 63.9886  15
  -1  -5  -2 2826.75 64.1476  15
   1  -5   2 2844.91 63.8524  14
   1  -5   2 2814.44 62.5080  16
  -1   5  -2 2871.24 62.5614  16
   1   5   2 2787.11 64.5028  16
  -1  -5  -2 2927.65 64.0521  16
  -1   5  -2 2864.25 62.8232  12
   1   5   2 2876.39 63.5569  12
   1  -5   2 2804.11 63.0504  12
   1   5   2 2775.43 62.0925  13
  -1  -5  -2 2872.73 64.6374  14
   1  -5   3 1004.91 24.9619   6
  -1   5  -3 1012.73 24.2017   7
   1  -5   3 993.082 23.9187   7
   1  -5   3 1043.20 24.0123   4
  -1  -5  -3 998.939 24.2226   4
  -1   5  -3 1019.78 25.6455   6
  -1   5  -3 998.349 26.3332   5
   1   5   3 996.895 27.3233   1
  -1   5  -3 999.083 26.6119   3
   1   5   3 1042.46 26.8105  27
   1   5   3 999.332 22.1424  25
   1   5   3 1034.13 24.6303  26
  -1   5  -3 1002.59 23.4763  27
  -1  -5  -3 998.115 24.8436  26
   1   5   3 1011.81 25.5302  21
   1   5   3 1048.77 28.0861  22
   1   5   3 1046.66 26.6530  24
   1   5   3 980.856 24.3938  23
  -1  -5  -3 987.723 26.6101  10
   1  -5   3 988.975 22.3089   9
   1  -5   3 1017.89 23.3389  10
  -1   5  -3 1015.86 27.1309  20
  -1   5  -3 1024.94 25.0615  19
   1  -5   3 999.195 24.1563  17
  -1  -5  -3 1060.89 25.0663  21
  -1   5  -3 1031.08 25.3346  14
   1   5   3 1038.43 25.6021  15
  -1  -5  -3 1004.66 25.6426  15
  -1   5  -3 990.303 24.8452  16
   1  -5   3 1015.00 25.1113  16
   1   5   3 1020.79 25.9408  12
   1   5   3 949.329 27.5540  14
   1  -5   3 1009.87 25.8073  14
   1  -5   3 975.644 25.4007  12
  -1   5  -3 1017.75 25.0081  12
   1  -5   3 1012.03 23.0872  11
  -1   5  -4 1341.49 33.7525   5
  -1   5  -4 1279.52 30.1283   7
   1  -5   4 1340.40 29.9565   4
  -1   5  -4 1324.04 32.7417   6
  -1  -5  -4 1338.48 30.5311   4
   1   5   4 1291.59 35.1799   1
  -1  -5  -4 1312.92 30.5182   3
  -1   5  -4 1337.32 34.4214   3
  -1   5  -4 1374.20 30.8926  27
   1   5   4 1312.51 34.3258  27
  -1   5  -4 1243.05 28.9413  24
   1   5   4 1291.31 29.6520  25
  -1  -5  -4 1251.52 32.4837  26
   1   5   4 1280.74 32.3664  21
   1   5   4 1313.10 33.9809  24
  -1   5  -4 1287.92 30.9937  10
   1  -5   4 1290.94 30.3633  10
  -1   5  -4 1333.69 35.0393  20
  -1  -5  -4 1294.63 34.9136  17
   1  -5   4 1308.18 30.9575  17
   1  -5   4 1294.94 33.0336  16
  -1  -5  -4 1267.19 32.7879  15
   1  -5   4 1299.80 33.4094  14
   1  -5   4 1292.54 33.3979  12
   1   5   4 1313.06 33.8218  12
  -1  -5  -4 1327.91 33.8190  11
   1   5   4 1305.31 35.8576  14
   1  -5   4 1343.63 29.6676  11
  -1   5  -5 8.02019 3.36846   5
  -1   5  -5 7.17629 3.48938   6
   1   5   5 16.2935 4.72328   1
  -1  -5  -5 8.97789 2.28908   4
  -1   5  -5 7.59025 3.44319   3
  -1  -5  -5 8.79855 2.54646   3
   1  -5   5 10.0061 1.80388   4
   1   5   5 7.43894 2.36775  25
   1  -5   5 11.3218 4.01936  25
  -1  -5  -5 9.04182 3.52609  26
  -1   5  -5 8.98029 2.04966  24
   1   5   5 12.2740 3.27370  21
   1   5   5 13.3412 4.33878  24
  -1  -5  -5 7.16625 3.70146  10
  -1   5  -5 13.3238 3.08655  10
   1  -5   5 12.1756 3.01497  10
   1  -5   5 11.4961 3.07767  17
  -1  -5  -5 9.12586 4.25696  17
  -1   5  -5 8.71291 4.34536  20
   1  -5   5 14.2611 3.77292  16
   1  -5   5 12.5305 2.23629  11
  -1  -5  -5 13.4119 3.88399  11
   1  -5   5 13.4673 4.05550  14
   1   5   5 7.67129 4.75148  14
   1  -5   5 24.4377 4.39940  12
   1   5   5 7.62595 3.83213  12
  -1   5  -6 231.682 10.8859   5
  -1   5  -6 216.646 9.95972   6
   1   5   6 212.575 12.6583   1
  -1  -5  -6 213.478 8.59281   3
  -1   5  -6 232.269 11.7664   3
  -1   5  -6 217.070 12.5276   2
  -1   5  -6 213.883 7.25485  24
  -1  -5  -6 228.556 10.9622  26
   1   5   6 220.741 8.35882  25
   1  -5   6 223.965 12.1446  25
   1   5   6 209.980 9.66883  21
   1   5   6 230.208 11.5476  24
   1   5   6 230.050 7.45791  23
  -1  -5  -6 200.429 11.1872  10
  -1   5  -6 204.560 9.19381  10
  -1  -5  -6 226.532 12.2154  17
  -1   5  -6 220.399 12.4512  20
   1  -5   6 236.298 11.5457  16
   1   5   6 184.376 12.3313  14
  -1  -5  -6 235.251 11.1478  11
   1  -5   6 228.007 11.6987  12
   1  -5   6 198.541 11.1018  14
   1   5   6 201.146 11.4762  12
  -1   5  -7 931.914 28.2227   5
  -1   5  -7 935.040 27.0673   6
   1   5   7 973.585 32.5768   1
  -1  -5  -7 953.855 25.4575   3
  -1   5  -7 951.955 31.8464   2
  -1   5  -7 981.664 30.1938   3
   1   5   7 937.007 25.1068  25
  -1  -5  -7 961.345 29.4483  26
   1  -5   7 920.333 30.7271  25
   1   5   7 952.546 29.5257  24
   1   5   7 976.338 26.7078  21
  -1   5  -7 940.388 26.4680  10
  -1  -5  -7 932.046 30.2320  10
  -1   5  -7 948.201 31.7248  20
  -1  -5  -7 986.352 30.9384  17
   1   5   7 977.228 32.3667  16
   1  -5   7 950.576 30.0730  16
   1  -5   7 937.102 30.6256  12
   1  -5   7 928.159 29.9239  14
   1   5   7 898.809 30.6378  12
  -1  -5  -7 1000.58 28.9269  11
  -1   5  -8 89.9909 7.44342   6
  -1   5  -8 83.4007 10.3971   2
  -1   5  -8 115.583 9.90079   3
   1   5   8 108.824 11.4653   1
  -1   5  -8 106.444 7.58657  10
  -1  -5  -8 110.258 9.80984  10
   1  -5   8 95.0353 9.64702  25
  -1  -5  -8 115.990 10.2286  17
  -1   5  -8 105.255 10.7380  20
   1   5   8 101.335 11.0227  16
   1  -5   8 106.432 10.0724  16
   1   5   8 88.6429 7.80260  13
   1  -5   8 111.268 10.4575  12
   1  -5   8 107.202 9.93445  14
   1   5   8 90.3775 10.0399  12
   1  -5   8 77.8069 9.84415  13
  -1  -5  -8 95.1967 8.36099  11
   1   5   9-2.58526 6.98124   1
  -1   5  -9 0.94497 6.67061   3
  -1   5  -9-1.24377 7.87676   2
  -1  -5  -9 0.99557 6.81014  10
  -1  -5  -9 0.72173 5.87399  11
   1  -5   9-2.14343 6.63115  25
  -1  -5  -9 4.67057 6.79201  17
  -1   5  -9 13.2246 8.17019  20
   1  -5   9 2.05979 7.04491  16
   1   5   9 3.79539 8.13251  16
   1   5   9 9.48009 7.27370  12
   1  -5   9-3.99496 6.83182  14
   1   5   9-1.43026 5.43365  13
   1  -5   9 12.4999 7.97246  12
   1  -5   9 11.8451 7.67007  13
  -1   5 -10 27.3859 8.33218   3
  -1   5 -10 30.7837 9.68840   2
  -1  -5 -10 32.4309 9.60638   2
   1  -5  10 25.8794 9.12898  25
  -1  -5 -10 15.5748 8.02827  10
  -1  -5 -10 18.3534 6.95362  17
  -1   5 -10 11.5498 8.96161  20
   1  -5  10 33.5545 9.48431  16
   1  -5  10 41.5418 9.32287  13
   1  -5  10 12.3920 8.38065  12
   1   6 -10 29.3301 8.53808   3
   1   6 -10 17.9260 9.56552   2
   1  -6 -10 31.9757 10.1337   2
  -1  -6  10 8.38098 8.04247  25
  -1   6  10 23.4006 9.41314  22
   1  -6 -10 27.4218 6.96240  11
   1  -6 -10 30.1889 8.77206  10
   1   6 -10 10.6460 8.41388  20
   1  -6 -10 27.9346 9.93657  20
   1  -6 -10 27.4138 7.75218  17
  -1  -6  10 22.7957 8.76565  16
  -1   6  10 25.6365 9.00523  12
  -1  -6  10 12.8904 8.36010  13
  -1  -6  10 20.9166 8.59154  12
  -1   6   9 1.72474 6.12993   8
   1   6  -9 26.1680 7.73139   3
   1   6  -9 3.84379 7.93179   2
  -1   6   9 7.96900 7.39836   1
  -1  -6   9 15.9601 7.11408  25
  -1   6   9 14.9577 8.54984  22
   1  -6  -9 15.9451 7.27592  10
   1  -6  -9 10.0261 6.41985  11
   1  -6  -9 9.32833 6.86501  17
   1   6  -9 13.2370 7.64719  20
  -1  -6   9 26.0684 7.41922  16
  -1  -6   9 11.2599 7.55502  12
  -1   6   9 11.7157 7.42395  12
  -1  -6   9 16.9449 7.37352  13
   1   6  -8 72.7126 5.86846   6
   1   6  -8 79.6172 8.19878   5
  -1   6   8 80.8314 10.5117   1
   1   6  -8 93.4555 9.71583   3
  -1  -6   8 65.4695 9.11189  25
  -1   6   8 75.6440 7.90360  21
  -1   6   8 70.6462 10.2070  22
   1  -6  -8 66.3271 8.19234  11
   1  -6  -8 82.5436 9.75414  10
   1   6  -8 61.7796 7.19296  10
   1  -6  -8 61.0149 6.37265   9
   1   6  -8 59.5259 8.53729  20
   1  -6  -8 61.2721 8.50695  17
  -1  -6   8 80.8895 9.52127  16
  -1   6   8 84.3369 9.67398  12
  -1  -6   8 96.9231 9.95959  12
  -1  -6   8 81.8308 8.34682  14
  -1  -6   8 68.9165 9.69180  13
  -1   6   8 64.0902 6.54136  13
   1   6  -7 306.027 13.8973   5
   1   6  -7 313.125 11.7451   6
   1  -6  -7 353.445 12.4751   3
   1   6  -7 326.477 15.7324   3
  -1   6   7 339.399 17.4807   1
  -1  -6   7 315.269 16.2487  25
  -1   6   7 333.427 10.8390  25
  -1   6   7 343.872 17.6403  22
  -1   6   7 335.750 13.9177  21
   1  -6  -7 372.438 16.6683  10
   1   6  -7 308.226 12.8083  10
   1  -6  -7 334.416 15.8650  17
   1   6  -7 357.491 16.2832  20
  -1  -6   7 318.505 15.1328  16
  -1  -6   7 349.535 14.6021  14
  -1   6   7 308.796 12.2563  13
  -1  -6   7 310.460 16.2625  13
  -1  -6   7 293.635 15.2096  12
  -1   6   7 317.997 15.6641  12
   1  -6  -7 341.537 15.1566  11
   1   6  -6 764.066 22.0996   6
   1   6  -6 832.789 25.4000   5
   1  -6  -6 842.628 22.8384   3
  -1   6   6 842.662 28.3306   1
   1   6  -6 819.506 26.4362   3
  -1  -6   6 881.054 27.6687  25
  -1   6   6 818.671 20.8996  25
   1   6  -6 836.783 20.1051  24
  -1   6   6 838.929 26.3410  24
  -1   6   6 807.934 24.6892  21
  -1   6   6 830.440 28.3522  22
   1   6  -6 801.334 23.2936  10
   1  -6  -6 814.038 26.6061  10
   1   6  -6 825.957 26.5550  20
   1  -6  -6 827.101 26.7916  17
  -1  -6   6 825.330 25.5803  16
  -1   6   6 825.432 26.4088  12
  -1   6   6 842.793 22.6123  13
  -1  -6   6 832.335 26.2825  12
   1  -6  -6 781.575 25.4593  11
  -1  -6   6 815.689 24.6125  14
   1   6  -5 3034.73 71.7872   5
  -1   6   5 2983.91 68.4104   4
  -1  -6   5 3089.77 67.4009   4
   1   6  -5 3010.66 68.8486   6
   1   6  -5 3078.28 73.0370   3
  -1   6   5 3118.97 74.8779   1
   1  -6  -5 3063.02 67.9201   4
   1  -6  -5 2988.67 68.9506   3
   1   6  -5 2805.74 73.6256   2
   1  -6  -5 2879.14 70.0785  26
  -1   6   5 2990.52 66.8366  25
  -1   6   5 3090.64 65.1870  23
   1   6  -5 3136.00 66.3442  24
  -1   6   5 3008.22 65.3170  23
  -1   6   5 3031.59 72.4383  24
  -1   6   5 2960.54 71.2446  21
   1   6  -5 2991.09 69.5551  10
   1  -6  -5 3065.15 73.7719  17
   1   6  -5 3103.20 72.9567  20
  -1  -6   5 2992.21 66.2105  17
  -1  -6   5 3149.88 71.7125  16
  -1   6   5 3053.14 73.6604  16
  -1  -6   5 3108.95 67.7640  11
  -1  -6   5 2995.67 73.6858  13
  -1  -6   5 2954.87 70.3978  14
  -1   6   5 3049.49 68.2941  13
  -1   6   5 3002.64 72.2804  12
  -1  -6   5 2905.53 71.8881  12
   1  -6  -5 3112.33 72.6681  11
   1  -6  -4 1435.20 35.2352   7
  -1  -6   4 1506.71 33.3129   7
   1   6  -4 1490.32 37.6490   5
   1   6  -4 1477.51 35.1791   6
  -1  -6   4 1505.53 34.5804   4
  -1   6   4 1485.75 37.4021   8
  -1   6   4 1444.02 35.4096   4
   1   6  -4 1434.42 39.0055   2
   1  -6  -4 1481.54 34.8690   4
  -1   6   4 1472.37 39.3023   1
   1   6  -4 1449.63 38.0907   3
  -1   6   4 1436.18 32.7069  25
  -1   6   4 1539.00 34.9363  26
   1   6  -4 1522.47 34.5196  27
  -1  -6   4 1442.49 38.4043  25
   1  -6  -4 1407.17 35.3744  26
   1   6  -4 1443.63 32.6990  24
  -1   6   4 1451.80 37.8098  24
   1   6  -4 1524.77 37.6585  23
  -1   6   4 1492.79 37.4093  21
  -1   6   4 1452.83 32.7876  23
  -1  -6   4 1513.77 34.6296  10
   1  -6  -4 1426.50 37.9960  10
   1   6  -4 1463.45 37.7791  20
   1  -6  -4 1469.61 38.8595  17
  -1  -6   4 1439.53 32.9149  17
  -1   6   4 1501.83 38.3858  16
  -1   6   4 1471.03 35.2763  15
   1   6  -4 1510.64 35.1247  14
   1  -6  -4 1470.09 35.3763  15
  -1  -6   4 1512.64 36.6939  16
  -1  -6   4 1502.63 34.3574  11
  -1  -6   4 1432.67 36.9017  12
  -1  -6   4 1510.71 38.8763  13
  -1   6   4 1435.23 37.1146  12
   1  -6  -4 1468.44 37.8545  11
  -1  -6   4 1430.72 35.7218  14
  -1  -6   3 369.220 10.9307   6
  -1   6   3 354.324 11.7515   4
  -1  -6   3 397.546 11.4963   4
   1   6  -3 387.165 11.3940   6
   1   6  -3 383.179 12.9664   5
   1  -6  -3 364.494 11.6629   7
  -1  -6   3 368.360 10.5972   7
   1   6  -3 369.714 13.7238   2
   1   6  -3 396.033 13.1897   3
  -1   6   3 396.957 13.9869   1
   1  -6  -3 395.086 11.5740   4
  -1  -6   3 381.035 13.2944  25
  -1   6   3 395.879 10.6552  26
   1  -6  -3 383.059 10.8541  26
  -1   6   3 378.001 12.8918  24
   1   6  -3 381.372 12.9254  23
  -1   6   3 384.946 10.1134  23
   1   6  -3 374.706 9.37456  24
  -1   6   3 401.823 13.0538  21
  -1  -6   3 376.698 9.82979   9
  -1  -6   3 392.637 11.0179  11
   1  -6  -3 362.103 12.9420  10
  -1  -6   3 375.886 10.9155  10
  -1   6   3 398.884 12.8919   8
  -1  -6   3 383.981 12.0338  19
  -1  -6   3 377.928 9.73340  17
   1   6  -3 374.494 12.6727  20
  -1  -6   3 373.021 12.1994  20
   1   6  -3 381.900 11.6354  19
   1   6  -3 376.077 11.5819  16
  -1   6   3 381.758 11.3538  15
  -1  -6   3 376.333 11.7865  16
  -1   6   3 392.394 13.0033  16
   1  -6  -3 387.267 11.4130  15
  -1  -6   3 402.201 13.5530  13
   1   6  -3 398.150 11.4375  12
  -1  -6   3 383.810 11.3056  14
  -1   6   3 381.982 12.0890  12
  -1  -6   3 352.540 11.8041  12
   1  -6  -3 387.634 11.5641  12
   1  -6  -2 19458.6 417.337   7
   1  -6  -2 19313.7 414.686   5
  -1  -6   2 19295.5 417.551   5
  -1  -6   2 19776.2 416.346   6
   1  -6  -2 19602.8 416.954   4
  -1  -6   2 19752.9 416.403   7
   1   6  -2 19750.7 416.759   6
   1   6  -2 19750.1 418.268   5
  -1   6   2 20181.9 417.701   4
  -1  -6   2 19885.5 416.915   4
  -1   6   2 19767.0 419.397   1
  -1  -6   2 20135.9 418.076   2
   1  -6  -2 20158.7 418.330   1
  -1  -6   2 19918.6 417.485   3
  -1  -6   2 19825.2 418.170   1
   1   6  -2 19721.9 419.155   2
   1  -6  -2 19129.7 414.712  26
  -1  -6   2 19634.0 418.374  25
   1  -6  -2 19626.7 413.951  25
   1   6  -2 19441.6 414.810  24
   1  -6  -2 19958.4 417.023  27
  -1   6   2 19611.8 414.662  26
  -1   6   2 19429.3 417.612  27
  -1  -6   2 20383.1 416.886  26
   1  -6  -2 19750.1 417.576  21
   1   6  -2 20620.7 418.614  23
  -1   6   2 18658.3 415.644  23
  -1   6   2 19413.2 418.322  21
   1  -6  -2 19715.9 417.252  24
   1   6  -2 19932.3 418.716   8
  -1  -6   2 19787.5 416.045  10
   1  -6  -2 19411.6 418.029  10
  -1   6   2 19415.1 418.036   8
  -1  -6   2 19239.2 416.398  11
   1   6  -2 19587.1 417.698  20
   1  -6  -2 19858.4 419.189  17
  -1  -6   2 19862.5 417.058  20
   1  -6  -2 19755.2 417.117  19
  -1  -6   2 19440.6 416.252  19
   1   6  -2 19513.2 414.488  18
  -1  -6   2 19448.5 415.842  14
   1  -6  -2 19281.3 416.503  15
  -1   6   2 19190.9 416.327  15
  -1  -6   2 19515.0 416.150  16
   1   6  -2 19376.5 416.020  16
   1  -6  -2 19582.2 416.861  16
  -1   6   2 20114.0 417.388  16
   1   6  -2 19866.3 415.737  12
  -1  -6   2 19920.0 418.445  13
   1  -6  -2 19825.6 418.281  14
  -1   6   2 19638.2 416.273  12
  -1  -6   2 19162.8 416.268  12
   1  -6  -2 19374.5 415.832  12
  -1  -6   1 18.0893 2.81910   5
   1  -6  -1 19.1997 2.16646   5
   1  -6  -1 21.5453 3.27648   6
  -1   6   1 21.2436 2.22133   5
   1  -6  -1 18.7298 2.80848   8
  -1  -6   1 16.8697 2.87509   4
  -1  -6   1 16.6472 2.80141   7
  -1   6   1 13.4149 2.44755   4
  -1  -6   1 17.8565 2.71744   6
   1   6  -1 19.6421 3.23537   2
  -1   6   1 15.9653 3.14051   1
   1   6  -1 17.2052 3.03457   1
  -1  -6   1 20.0957 3.45404   1
   1  -6  -1 16.3895 2.41225   3
   1  -6  -1 16.3661 3.36754   1
   1  -6  -1 16.7972 3.49759   2
  -1  -6   1 15.9318 3.31939   2
  -1  -6   1 19.3392 2.65046   3
   1  -6  -1 17.2063 2.50285  27
  -1   6   1 20.4394 2.44700  27
  -1  -6   1 18.8589 2.32509  26
   1   6  -1 20.5883 2.20498  27
  -1  -6   1 15.6292 2.46026  25
   1  -6  -1 20.0059 2.62925  24
   1   6  -1 19.9942 2.02720  24
  -1   6   1 23.3302 3.31976  21
   1   6  -1 17.9888 3.10954  22
   1  -6  -1 12.8045 2.33486  23
  -1   6   1 13.6057 2.26560  23
  -1  -6   1 17.5475 3.02457  23
   1  -6  -1 22.5629 3.53876  22
   1   6  -1 30.7450 3.16678  23
  -1  -6   1 13.3082 3.08027  22
  -1  -6   1 20.6706 3.42729  21
  -1   6   1 21.4163 2.97166   8
   1  -6  -1 20.9035 2.58052  10
   1   6  -1 20.7621 2.90939   8
  -1  -6   1 15.3606 3.27119   8
   1   6  -1 15.2601 2.53966  20
   1  -6  -1 14.2738 2.08656  19
  -1  -6   1 18.5619 1.93284  19
  -1  -6   1 17.5586 1.22760  18
  -1  -6   1 18.1733 2.73702  20
   1  -6  -1 18.4193 2.17055  16
  -1  -6   1 19.6872 1.96217  16
  -1  -6   1 18.0924 2.22569  17
   1  -6  -1 17.4111 2.40452  15
   1  -6  -1 20.1515 3.18788  17
  -1   6   1 15.4377 2.07099  16
  -1  -6   1 30.5240 3.02057  13
   1   6  -1 23.0172 1.67588  12
   1  -6  -1 17.8684 1.59103  12
  -1   6   1 15.9182 1.53391  12
  -1   6   0 2908.14 64.0597   7
  -1  -6   0 2918.16 62.8265   5
  -1   6   0 2677.01 62.9358   5
   1   6   0 2928.78 63.0760   5
   1  -6   0 2868.19 63.3360   4
   1  -6   0 2888.00 63.5600   7
   1  -6   0 2863.30 62.7637   5
   1  -6   0 2905.70 63.8083   6
  -1  -6   0 2702.08 63.3546   7
  -1   6   0 2777.50 64.4386   1
   1  -6   0 2885.84 62.8654   3
   1   6   0 2734.37 64.4391   1
  -1  -6   0 2821.51 62.2375   3
  -1   6   0 2806.49 64.4128   2
   1  -6   0 2839.03 63.8712   2
   1  -6   0 2806.96 63.9490   1
  -1   6   0 2772.89 63.3825   3
   1   6   0 2879.17 62.7208   3
   1   6   0 2850.87 64.4764   2
  -1  -6   0 2850.55 62.2944  25
  -1  -6   0 2867.78 62.6169  24
   1  -6   0 2825.19 61.5948  27
   1  -6   0 2759.26 60.7282  26
  -1   6   0 2805.89 61.5532  27
   1   6   0 2824.22 62.5217  27
  -1  -6   0 2789.45 62.4415  27
   1  -6   0 2812.28 63.1583  23
  -1   6   0 2865.92 62.2162  24
  -1  -6   0 2794.82 64.0962  22
  -1   6   0 2884.80 64.2770  21
   1   6   0 2871.67 62.8083  24
  -1  -6   0 2818.65 63.4966  23
   1  -6   0 2723.70 63.9638  22
   1  -6   0 2856.99 63.6428  21
   1  -6   0 2768.51 62.0140  24
   1   6   0 2858.81 64.6698  22
   1   6   0 2873.36 64.2138  21
   1   6   0 2774.92 64.4413   8
  -1  -6   0 2842.42 64.0356   8
   1  -6   0 2843.30 63.7022   8
  -1  -6   0 2855.66 63.3347  20
   1  -6   0 2837.20 63.8397  20
   1  -6   0 2773.76 60.5966  19
  -1  -6   0 2906.44 63.5658  17
   1  -6   0 2770.94 60.5468  16
  -1  -6   0 2768.69 64.2068  15
  -1  -6   0 2823.13 61.7021  16
  -1  -6   0 2798.61 62.5274  13
   1   6   0 2926.97 62.1567  13
   1  -6   0 2819.71 61.9894  13
   1  -6   1 2178.29 50.2746   7
   1  -6   1 2240.49 50.6085   6
   1   6   1 2175.40 49.0641   5
  -1  -6  -1 2182.73 49.0802   5
  -1  -6  -1 2318.70 51.3377   8
   1  -6   1 2218.30 50.2510   4
  -1   6  -1 2270.18 51.1745   6
  -1   6  -1 2090.63 50.5297   7
   1  -6   1 2277.18 50.5082   5
   1  -6   1 2202.70 51.1027   1
   1  -6   1 2187.55 50.3818   3
  -1  -6  -1 2253.22 48.6989   3
   1   6   1 2294.06 52.0877   1
   1  -6   1 2315.69 51.1600   2
  -1   6  -1 2240.93 47.5991  27
  -1  -6  -1 2257.14 50.2351  27
  -1  -6  -1 2203.12 48.5201  26
   1  -6   1 2236.84 49.0567  26
   1  -6   1 2156.70 48.1639  24
  -1  -6  -1 2223.73 48.0187  25
  -1  -6  -1 2225.37 50.3375  24
   1   6   1 2232.12 50.4768  27
   1   6   1 2209.35 52.1904  22
   1  -6   1 2288.46 50.8033  21
  -1   6  -1 2179.99 51.0215  23
   1   6   1 2277.41 51.2611  21
  -1  -6  -1 2121.72 50.1782  23
   1  -6   1 2222.51 51.2402  22
  -1  -6  -1 2285.52 50.6867  21
  -1   6  -1 2197.03 48.0972  24
   1  -6   1 2215.74 50.7047  23
  -1  -6  -1 2258.42 51.5062  22
   1   6   1 2292.24 50.6747  23
  -1   6  -1 2194.85 51.3918   8
   1  -6   1 2257.83 51.0934   8
   1  -6   1 2270.08 50.9621  20
  -1  -6  -1 2239.32 51.6186  17
   1   6   1 2224.78 50.0895  16
  -1  -6  -1 2162.96 51.0845  15
   1   6   1 2191.85 50.6159  15
  -1  -6  -1 2278.35 49.6978  16
   1   6   1 2213.11 48.7831  12
   1   6   1 2193.69 48.5589  13
   1  -6   1 2201.35 48.0579  12
  -1  -6  -1 2258.66 50.6606  14
  -1  -6  -1 2194.37 48.6893  13
   1  -6   2 16307.2 355.505   5
  -1   6  -2 16694.7 355.964   6
  -1  -6  -2 16454.7 354.811   4
   1   6   2 16382.2 352.494   5
  -1   6  -2 16613.1 355.111   7
  -1   6  -2 16805.9 356.530   5
   1  -6   2 16862.1 354.730   7
   1  -6   2 16791.6 354.662   4
   1  -6   2 16530.5 355.099   6
  -1   6  -2 16857.0 356.784   3
   1  -6   2 17115.2 356.352   1
  -1  -6  -2 16508.7 352.927   3
   1   6   2 16707.4 357.484   1
   1  -6   2 16968.8 356.093   2
   1  -6   2 16680.8 355.687   3
  -1   6  -2 16403.2 355.366  26
  -1  -6  -2 16885.5 355.560  27
  -1  -6  -2 17140.9 353.770  26
  -1   6  -2 16649.9 352.262  27
   1  -6   2 16869.9 354.662  26
  -1  -6  -2 16610.9 355.581  24
   1  -6   2 16786.0 356.392  22
   1   6   2 16252.8 354.877  23
   1   6   2 16309.3 355.920  21
   1  -6   2 16863.0 355.477  21
   1   6   2 16929.7 357.978  22
  -1   6  -2 17385.4 356.748  23
   1   6   2 16469.9 356.297  24
  -1  -6  -2 16556.7 355.287  21
   1   6   2 16603.3 357.030   8
   1  -6   2 16520.9 352.941  10
   1  -6   2 16513.1 356.046   8
   1  -6   2 17016.4 356.021  20
  -1  -6  -2 16545.7 357.414  17
  -1   6  -2 16584.8 353.517  19
  -1   6  -2 16962.8 356.979  20
  -1  -6  -2 16261.2 355.725  15
  -1  -6  -2 16811.9 355.272  16
   1  -6   2 16573.2 355.313  14
   1   6   2 17172.8 356.456  17
  -1   6  -2 16547.6 353.469  16
   1   6   2 16785.0 356.097  16
   1   6   2 17088.0 355.567  15
   1  -6   2 16740.0 353.386  16
  -1  -6  -2 16855.8 356.218  14
   1  -6   2 16266.1 354.038  12
   1   6   2 16478.2 353.145  13
   1   6   2 16798.1 354.708  12
  -1   6  -3 40.9592 3.80740   6
  -1   6  -3 41.9036 3.13888   7
   1  -6   3 36.7482 3.13644   4
   1  -6   3 35.4957 3.62005   6
   1  -6   3 34.4129 2.97439   7
   1   6   3 32.2983 4.29804   8
  -1  -6  -3 36.7331 3.26556   4
  -1   6  -3 33.1089 3.83569   3
   1   6   3 36.8109 4.61793   1
   1   6   3 40.0105 3.34719  26
  -1   6  -3 35.6900 3.90396  26
   1  -6   3 30.8892 3.87816  25
  -1   6  -3 36.8919 2.33211  27
  -1  -6  -3 40.7600 3.16166  26
   1   6   3 32.4094 4.58361  22
   1   6   3 37.1722 3.72371  21
   1   6   3 38.4501 3.10963  23
   1   6   3 36.9191 4.02937  24
  -1   6  -3 37.2227 4.14077  23
   1  -6   3 45.0570 4.03979  21
   1  -6   3 35.4673 2.17090   9
   1  -6   3 36.4415 2.55318  11
  -1  -6  -3 40.5081 4.24921  10
   1  -6   3 36.8349 2.38172  10
   1  -6   3 30.6485 2.83220  17
  -1   6  -3 34.4804 4.23783  20
  -1   6  -3 39.7384 3.40327  19
  -1  -6  -3 30.3608 3.53343  21
   1   6   3 42.2955 4.32786  16
  -1   6  -3 36.1733 3.26024  16
  -1  -6  -3 38.6942 3.72181  15
   1  -6   3 40.4785 3.22135  16
   1  -6   3 39.3071 3.77743  14
   1   6   3 39.8729 4.00176  15
   1   6   3 33.4936 2.61406  13
  -1   6  -3 41.1567 3.37498  12
   1  -6   3 35.2983 3.32776  12
   1   6   3 36.6992 3.53110  12
  -1   6  -4 253.709 9.70038   6
   1  -6   4 237.341 7.61834   7
   1  -6   4 237.729 7.68748   4
  -1   6  -4 228.167 10.1743   5
  -1   6  -4 233.445 7.79895   7
  -1  -6  -4 226.022 7.40748   3
  -1   6  -4 237.374 10.7019   3
  -1  -6  -4 226.740 8.02466   4
   1   6   4 227.704 11.1186   1
   1   6   4 223.140 5.84373  25
   1   6   4 236.025 10.6407  27
  -1  -6  -4 238.707 9.06569  26
  -1   6  -4 255.927 7.82795  27
  -1   6  -4 216.044 10.1995  26
   1   6   4 235.940 10.3733  24
   1   6   4 217.798 11.3287  22
   1   6   4 234.420 9.45496  21
   1   6   4 230.794 8.10752  23
   1  -6   4 240.995 7.43042  10
  -1   6  -4 217.105 10.6273  20
  -1   6  -4 237.706 9.26180  19
   1  -6   4 229.380 7.91008  17
  -1  -6  -4 228.337 9.41271  15
  -1   6  -4 240.647 9.09969  16
   1  -6   4 235.630 9.29261  16
   1   6   4 250.685 11.1861  16
   1  -6   4 210.452 9.49274  14
  -1  -6  -4 234.337 10.2640  11
   1   6   4 241.130 10.1201  12
   1  -6   4 235.705 6.95696  11
   1  -6   4 230.911 9.75129  12
  -1   6  -5 61.0316 5.91101   5
  -1   6  -5 55.6159 5.20517   6
   1  -6   5 64.0036 3.55126   4
  -1  -6  -5 67.2695 4.06118   4
  -1  -6  -5 62.1293 3.99678   3
  -1   6  -5 76.4404 6.83928   3
   1   6   5 65.2839 7.06025   1
  -1  -6  -5 62.6118 5.42034  26
   1   6   5 52.8150 3.05741  25
  -1   6  -5 60.8175 2.70581  24
   1   6   5 63.1028 7.10915  22
   1   6   5 64.3974 6.14567  24
   1   6   5 58.5882 3.98833  23
   1   6   5 68.1469 5.62543  21
  -1   6  -5 67.3580 4.57723  10
   1  -6   5 58.5536 3.99919  10
  -1   6  -5 68.4035 6.91013  20
  -1  -6  -5 55.9838 6.53876  17
   1  -6   5 58.7564 4.11834  17
   1  -6   5 62.9004 5.68840  16
   1  -6   5 64.3873 3.38651  11
   1  -6   5 69.7152 6.23395  14
   1   6   5 64.3936 6.16071  12
  -1  -6  -5 71.3634 6.12933  11
   1  -6   5 49.7103 5.66499  12
  -1   6  -6 487.624 17.5348   5
  -1   6  -6 501.471 16.3977   6
  -1   6  -6 470.703 18.3622   3
  -1  -6  -6 481.370 14.1713   3
  -1   6  -6 482.630 19.7932   2
   1   6   6 497.059 20.2899   1
   1   6   6 473.313 13.1078  25
  -1   6  -6 470.206 12.0659  24
  -1  -6  -6 487.702 17.2905  26
   1  -6   6 478.836 19.2179  25
   1   6   6 478.653 13.5404  23
   1   6   6 471.218 16.1122  21
   1   6   6 455.226 18.0122  24
  -1  -6  -6 480.535 18.5720  10
  -1   6  -6 474.550 14.9214  10
  -1   6  -6 495.426 19.6365  20
  -1  -6  -6 495.807 19.3830  17
   1  -6   6 485.592 17.6666  16
   1  -6   6 459.761 17.4638  14
   1  -6   6 483.059 18.2866  12
   1   6   6 502.372 18.8187  12
  -1  -6  -6 503.504 17.9827  11
  -1   6  -7 199.349 11.0662   5
  -1   6  -7 212.950 10.1650   6
  -1   6  -7 171.450 12.6681   2
   1   6   7 168.451 12.5783   1
  -1  -6  -7 213.594 8.53733   3
  -1   6  -7 192.495 11.9606   3
   1  -6   7 221.782 13.1254  25
   1   6   7 192.647 7.55901  25
  -1  -6  -7 191.493 11.0345  26
   1   6   7 203.755 6.92426  23
   1   6   7 188.033 9.56147  21
   1   6   7 205.451 11.9243  24
  -1   6  -7 186.671 9.08375  10
  -1  -6  -7 180.974 11.9517  10
  -1   6  -7 209.526 13.2088  20
  -1  -6  -7 195.445 12.5344  17
   1  -6   7 181.279 11.3179  16
   1  -6   7 187.016 11.8594  12
  -1  -6  -7 218.872 11.6212  11
   1  -6   7 219.625 12.0918  14
   1   6   7 197.555 12.5727  12
  -1   6  -8 56.0842 6.53251   6
  -1   6  -8 71.6113 9.99838   2
   1   6   8 60.3775 9.77290   1
  -1   6  -8 67.0536 8.45890   3
   1  -6   8 68.9226 8.95972  25
   1   6   8 62.2606 8.22874  24
  -1   6  -8 67.2144 9.54450  20
  -1  -6  -8 56.2374 8.38363  17
   1   6   8 53.8399 8.87099  12
   1  -6   8 78.2244 8.69057  14
   1  -6   8 76.0553 9.62469  13
   1  -6   8 70.9232 9.08869  12
  -1  -6  -8 60.6306 7.79279  11
   1   6   8 64.6563 6.66149  13
   1  -6   8 87.3958 9.17742  16
  -1  -6  -8 46.6896 8.07917  10
  -1   6  -8 61.8095 6.01213  10
  -1   6  -9 96.0794 12.2288   2
  -1   6  -9 82.0403 10.0132   3
   1   6   9 111.555 12.4783   1
  -1  -6  -9 81.5437 8.81462  11
  -1  -6  -9 76.4668 10.0759  10
   1  -6   9 96.5133 10.9190  25
  -1  -6  -9 75.9985 9.66788  17
  -1   6  -9 89.9099 11.2263  20
   1   6   9 94.9734 12.4112  16
   1  -6   9 69.5650 9.91561  16
   1  -6   9 75.9276 10.1441  12
   1  -6   9 60.6296 8.91285  14
   1   6   9 76.5708 10.6473  12
   1  -6   9 73.2045 10.6421  13
  -1  -6 -10 333.955 18.6958  10
   1  -6  10 365.888 19.8699  25
  -1  -6 -10 339.571 17.9490  17
  -1   6 -10 315.353 19.6492  20
   1  -6  10 351.402 19.2805  16
  -1   6 -10 329.568 18.0970   3
  -1  -7  10 190.274 15.0399  25
   1  -7 -10 190.106 14.7565  10
   1  -7 -10 169.710 13.1483  17
   1   7 -10 151.813 13.7010  20
   1  -7 -10 172.738 12.6284  11
  -1  -7  10 165.643 14.3397  12
   1   7 -10 155.930 13.8842   3
  -1   7   9 6.02379 6.18740   8
  -1   7   9 20.2796 9.36903   1
   1   7  -9 19.5462 9.08731   2
   1   7  -9 10.4590 7.15669   3
  -1  -7   9 7.12731 7.58178  25
  -1   7   9 11.0288 8.79838  22
   1  -7  -9 15.3984 8.09070  10
   1  -7  -9 2.63782 6.20949  11
   1  -7  -9 2.97126 7.44776  17
   1   7  -9 7.69713 7.47482  20
  -1  -7   9 5.81873 7.09410  16
  -1   7   9 9.28439 8.29355  12
  -1  -7   9 14.9686 8.25285  13
  -1  -7   9 8.90417 7.10426  12
  -1   7   8 398.683 17.3790   8
   1   7  -8 392.310 16.9864   5
  -1   7   8 395.962 20.7893   1
   1   7  -8 392.241 18.6851   3
  -1  -7   8 385.810 19.5018  25
  -1   7   8 400.642 20.8802  22
  -1   7   8 383.453 16.0461  21
   1  -7  -8 377.457 18.8436  10
   1  -7  -8 422.229 18.8924  17
   1   7  -8 403.852 18.9095  20
  -1  -7   8 403.015 18.1063  16
  -1   7   8 398.006 14.4842  13
  -1  -7   8 402.239 18.9675  12
  -1  -7   8 397.073 16.8274  14
  -1  -7   8 417.831 20.3612  13
   1  -7  -8 429.659 18.2822  11
  -1   7   8 405.793 19.3344  12
  -1   7   7 5.94080 5.75988   8
   1   7  -7 0.71427 4.82213   5
   1   7  -7 0.39485 3.19904   6
   1  -7  -7 4.08854 3.66200   3
   1   7  -7 5.22841 5.43440   3
  -1   7   7 5.34767 6.06977   1
  -1  -7   7 6.73922 5.30689  25
  -1   7   7 2.18139 6.30556  22
  -1   7   7-2.48552 5.66739  24
  -1   7   7-4.45049 4.93143  21
   1  -7  -7 2.68855 5.32053  10
   1  -7  -7 3.57375 5.95067  17
   1   7  -7 0.86916 5.16011  20
  -1  -7   7 2.95842 5.37778  16
  -1   7   7 4.87313 6.35660  16
  -1   7   7 6.15446 3.41523  13
  -1  -7   7 0.64383 4.40418  14
   1  -7  -7 9.38068 5.31255  11
  -1   7   7-1.74283 5.60171  12
  -1  -7   7-0.83636 5.33670  12
   1   7  -6 337.621 14.5059   5
  -1   7   6 347.139 14.4653   8
   1   7  -6 318.713 11.5392   6
   1   7  -6 335.809 9.00064  24
  -1   7   6 334.115 9.14354  25
  -1   7   6 315.752 13.6627  21
  -1   7   6 311.309 16.1427  22
  -1   7   6 337.534 15.0114  24
   1  -7  -6 319.827 11.5678   3
  -1   7   6 337.321 16.4771   1
   1   7  -6 359.059 15.5980   3
   1  -7  -6 290.561 14.7306  17
   1   7  -6 322.388 14.8582  20
  -1  -7   6 340.307 14.0839  16
  -1   7   6 332.972 15.7459  16
   1  -7  -6 352.841 15.0019  11
  -1  -7   6 355.981 14.9970  12
  -1  -7   6 316.170 15.4687  13
  -1  -7   6 329.379 13.1996  14
  -1   7   6 350.716 11.3766  13
  -1   7   6 374.683 15.5358  12
  -1   7   5 425.503 15.8559   8
   1   7  -5 445.714 16.1480   5
  -1  -7   5 440.792 12.7719   4
   1   7  -5 434.305 13.6853   6
   1   7  -5 406.887 17.3358   2
   1   7  -5 464.806 17.1030   3
  -1   7   5 419.730 17.6802   1
  -1   7   5 435.551 10.5219  25
   1  -7  -5 378.779 13.7979  26
  -1   7   5 425.312 15.6448  21
  -1   7   5 410.921 16.2385  24
   1   7  -5 453.376 10.7770  24
  -1   7   5 431.097 10.4249  23
   1  -7  -5 379.327 16.5601  17
  -1  -7   5 421.591 10.9351  17
   1   7  -5 425.360 16.2936  20
  -1   7   5 462.305 17.2815  16
  -1  -7   5 464.567 15.5934  16
  -1  -7   5 411.740 14.4048  14
  -1  -7   5 442.287 17.3383  13
  -1  -7   5 440.175 12.6172  11
  -1   7   5 448.470 12.5312  13
  -1   7   5 407.367 15.7223  12
   1  -7  -5 437.119 16.3476  11
  -1  -7   5 462.279 16.2027  12
  -1  -7   4 529.949 13.7534   7
  -1   7   4 495.951 15.5099   4
  -1  -7   4 552.206 14.8523   4
   1   7  -4 548.780 15.3190   6
   1   7  -4 538.893 17.4849   5
   1   7  -4 491.855 17.3290   3
  -1   7   4 579.357 19.3640   1
   1   7  -4 492.597 18.3968   2
  -1   7   4 536.070 14.4434  26
   1  -7  -4 501.479 14.8231  26
  -1  -7   4 485.763 17.7145  25
  -1   7   4 507.847 12.9351  23
   1   7  -4 532.685 17.4047  23
   1   7  -4 525.710 12.2180  24
  -1   7   4 527.918 17.1755  21
  -1   7   4 518.485 17.4403  24
  -1  -7   4 511.506 11.7323   9
  -1   7   4 521.796 17.0845   8
  -1  -7   4 531.630 14.3451  10
  -1  -7   4 483.351 11.7419   9
   1  -7  -4 559.646 18.0690  10
  -1  -7   4 528.356 12.8388  17
   1   7  -4 553.127 17.5577  20
  -1   7   4 522.170 17.5857  16
  -1   7   4 513.596 15.1170  15
  -1  -7   4 505.755 15.7400  16
   1  -7  -4 527.851 15.2439  15
  -1  -7   4 522.490 18.1914  13
  -1   7   4 535.206 16.6780  12
  -1  -7   4 530.314 14.3275  11
  -1  -7   4 508.616 16.3370  12
  -1   7   4 523.008 13.0723  13
  -1  -7   4 515.870 15.3270  14
  -1  -7   3 1984.19 44.7034   7
  -1  -7   3 1995.54 45.4233   4
   1   7  -3 1962.44 47.5616   5
  -1   7   3 2031.77 46.5734   4
  -1  -7   3 1976.27 44.8920   6
   1   7  -3 1996.47 45.6131   6
  -1   7   3 1935.52 48.8558   1
   1   7  -3 1891.27 48.5493   2
   1   7  -3 1981.57 47.8102   3
   1  -7  -3 1981.71 45.5757   4
  -1   7   3 1949.15 43.7716  26
  -1  -7   3 1969.58 48.1468  25
   1  -7  -3 1910.91 44.0269  26
   1   7  -3 1898.76 42.6715  24
  -1   7   3 1920.17 47.4792  21
   1   7  -3 1917.95 47.5293  23
  -1   7   3 1885.48 43.8219  23
  -1   7   3 1949.81 47.5139  24
  -1  -7   3 1953.60 44.4529  10
  -1   7   3 1974.47 47.3341   8
  -1  -7   3 2007.83 44.8489  11
   1  -7  -3 1866.39 47.4832  10
  -1  -7   3 1994.91 43.7881   9
  -1  -7   3 1963.76 45.6284  19
   1   7  -3 1893.29 47.0269  20
  -1  -7   3 1922.02 43.3260  17
   1   7  -3 2006.71 45.2542  19
  -1  -7   3 1990.03 46.3621  20
   1   7  -3 1964.79 43.4616  18
  -1   7   3 2039.42 45.3587  15
   1  -7  -3 1929.70 45.2677  15
  -1  -7   3 1987.05 45.4055  16
   1   7  -3 1950.66 45.1734  16
  -1   7   3 1968.07 47.2023  16
  -1  -7   3 1922.01 44.9030  14
  -1  -7   3 2020.26 48.3065  13
  -1   7   3 1972.05 45.9548  12
   1   7  -3 2072.94 45.0259  12
  -1  -7   3 1883.11 45.6764  12
   1  -7  -3 1976.47 45.1225  12
   1  -7  -2 2182.41 52.9252   7
   1   7  -2 2255.68 52.6576   6
  -1  -7   2 2379.23 52.2719   6
  -1  -7   2 2372.22 52.7440   4
  -1  -7   2 2343.23 52.3154   7
   1   7  -2 2459.11 54.2367   5
   1  -7  -2 2229.47 50.4864   5
  -1   7   2 2346.14 53.6074   4
   1  -7  -2 2364.58 52.8578   4
   1   7  -2 2348.64 55.1413   2
   1  -7  -2 2265.67 51.6000   3
  -1   7   2 2277.67 55.2117   1
   1  -7  -2 2304.58 49.4179  25
   1  -7  -2 2333.84 52.6030  27
   1  -7  -2 2309.07 49.8078  26
   1   7  -2 2264.65 51.2109  27
  -1   7   2 2270.78 53.2015  27
  -1  -7   2 2365.55 54.1780  25
   1   7  -2 2220.68 50.3400  24
  -1  -7   2 2383.67 52.3272  26
   1  -7  -2 2290.14 51.6939  23
  -1   7   2 2374.32 54.4476  21
  -1   7   2 2438.28 51.8402  23
   1   7  -2 2409.00 54.4951  23
  -1  -7   2 2278.77 51.6017  10
   1  -7  -2 2312.19 53.8602  10
   1   7  -2 2429.31 54.6925   8
  -1   7   2 2239.28 53.8544   8
   1  -7  -2 2339.38 52.5810  19
  -1  -7   2 2333.15 51.5976  19
   1   7  -2 2344.75 53.5604  20
   1  -7  -2 2230.46 54.9868  17
  -1  -7   2 2345.82 52.7819  20
  -1   7   2 2305.42 52.7609  16
   1  -7  -2 2288.06 52.4500  15
   1   7  -2 2303.17 51.3495  16
   1  -7  -2 2285.59 52.2934  16
  -1   7   2 2278.53 52.1073  15
  -1  -7   2 2324.22 51.4333  16
  -1  -7   2 2208.88 51.1765  17
  -1  -7   2 2263.16 51.5128  14
   1  -7  -2 2259.96 51.1060  12
  -1  -7   2 2271.95 54.0695  13
  -1   7   2 2300.03 51.5842  12
   1   7  -2 2294.54 50.9743  12
  -1  -7   2 2254.03 51.5339  12
  -1   7   1 1251.58 28.6468   5
   1  -7  -1 1145.65 28.0736   5
  -1   7   1 1250.49 30.2866   4
  -1  -7   1 1251.92 29.4861   7
  -1  -7   1 1198.39 29.2888   6
  -1  -7   1 1177.67 29.3394   4
   1  -7  -1 1156.23 30.0779   6
  -1  -7   1 1252.14 29.5597   5
   1  -7  -1 1133.30 28.4475   3
   1   7  -1 1234.02 30.9712   1
   1  -7  -1 1210.17 30.3289   1
  -1   7   1 1229.36 31.2218   1
  -1  -7   1 1185.36 30.2359   1
   1   7  -1 1165.27 29.6523   3
   1   7  -1 1241.96 31.1341   2
  -1  -7   1 1217.69 29.0837   3
  -1  -7   1 1235.32 30.1978   2
   1  -7  -1 1236.82 30.3904   2
  -1  -7   1 1234.84 28.2755  26
   1  -7  -1 1220.57 28.5715  27
  -1  -7   1 1218.32 29.6323  25
   1   7  -1 1209.47 28.0660  27
  -1   7   1 1148.00 28.6635  27
  -1   7   1 1202.25 30.5696  21
   1  -7  -1 1219.13 28.9321  24
   1   7  -1 1213.09 28.0187  24
  -1  -7   1 1210.93 29.9549  21
  -1   7   1 1255.90 29.1995  23
  -1  -7   1 1233.95 29.9706  23
  -1  -7   1 1196.57 30.3679  22
  -1   7   1 1240.15 29.4040  24
   1  -7  -1 1214.98 28.9911  23
   1  -7  -1 1250.03 30.5340  22
   1   7  -1 1179.23 30.2458  23
   1   7  -1 1255.82 31.1106  22
   1   7  -1 1226.74 30.7905   8
  -1  -7   1 1188.65 30.2102   8
   1  -7  -1 1207.00 29.8477   8
  -1   7   1 1217.53 30.3986   8
   1   7  -1 1196.40 29.8624  20
  -1  -7   1 1213.15 27.7097  19
   1  -7  -1 1192.48 28.0154  19
  -1  -7   1 1204.13 29.2327  20
  -1  -7   1 1230.80 26.3593  18
  -1  -7   1 1173.08 28.8227  17
  -1  -7   1 1211.38 27.6816  16
   1  -7  -1 1218.18 29.5123  15
   1  -7  -1 1212.13 30.7810  17
  -1   7   1 1212.79 28.0629  16
   1  -7  -1 1202.89 27.8877  16
   1   7  -1 1194.46 26.7852  12
  -1   7   1 1213.93 26.8971  12
   1  -7  -1 1199.38 26.5804  13
  -1  -7   1 1160.08 29.4810  13
   1  -7   0 0.68971 1.93067   5
   1  -7   0 0.27178 2.49811   4
   1  -7   0 0.28630 2.55470   7
  -1   7   0 0.98549 2.09645   4
   1  -7   0 1.22639 2.34208   6
  -1  -7   0 2.19611 2.49587   4
  -1   7   0 1.07633 1.88827   5
  -1  -7   0-0.59307 2.67612   6
  -1  -7   0 3.94533 2.25995   5
  -1  -7   0 0.28799 2.34419   7
   1   7   0 3.06560 2.04740   3
  -1  -7   0 0.77321 1.85824   3
  -1   7   0 3.07266 2.85640   2
   1  -7   0-1.91021 2.74150   2
   1   7   0 0.76706 2.60670   2
   1  -7   0 0.32853 2.69845   1
   1  -7   0 2.31178 2.17786   3
  -1   7   0 0.77068 2.70375   1
  -1   7   0-0.29169 2.13339   3
   1   7   0 0.77136 2.60401   1
   1  -7   0 1.15610 1.73109  27
   1   7   0 3.14499 1.75320  27
  -1  -7   0 0.79602 1.52842  25
  -1  -7   0-1.83391 2.22417  27
  -1   7   0 1.55562 1.42524  27
  -1  -7   0-0.34348 2.85913  22
   1  -7   0 1.86570 2.31395  23
   1   7   0 2.12755 2.48806  21
   1  -7   0 2.66904 3.05843  21
  -1   7   0 1.34569 1.68932  24
   1  -7   0 2.01567 2.70919  22
  -1   7   0 0.35791 2.38414  21
  -1  -7   0 5.21461 2.36887  23
   1  -7   0-0.89555 1.83159  24
   1   7   0 0.79924 2.71602  22
  -1   7   0 0.58718 2.25440  23
   1   7   0 0.23164 1.91992  24
  -1  -7   0-0.21556 2.15884  24
  -1  -7   0-0.33102 2.59359   8
   1  -7   0 0.31210 2.57509   8
   1   7   0-0.37914 2.45534   8
   1  -7   0 3.33922 1.00703  19
   1  -7   0 4.74639 2.83422  20
  -1  -7   0-0.27890 2.54505  20
  -1  -7   0 0.30039 2.01479  17
   1  -7   0 0.36379 0.85442  16
  -1  -7   0 0.36258 2.15292  15
  -1  -7   0 1.96869 1.59284  16
  -1  -7   0 1.29208 1.67079  13
   1   7   0 1.28481 0.89681  12
   1  -7   0 1.22766 1.43448  13
   1  -7   1 89.4890 4.92742   5
  -1  -7  -1 85.6112 4.03413   5
   1  -7   1 75.8611 4.60630   4
   1  -7   1 98.0523 5.13922   7
  -1   7  -1 80.6650 4.98433   7
   1  -7   1 88.6050 5.07328   6
   1   7   1 91.3183 4.05499   5
  -1   7  -1 91.4056 5.37040   6
  -1  -7  -1 101.131 5.65722   8
   1  -7   1 92.6182 5.59714   2
   1   7   1 71.9209 5.36319   1
   1  -7   1 76.2890 5.21366   1
  -1  -7  -1 87.1554 3.70057   3
   1  -7   1 86.2072 4.76627   3
   1  -7   1 87.8389 3.41902  24
   1   7   1 90.9098 4.79192  27
  -1  -7  -1 83.6457 3.31348  26
  -1  -7  -1 87.7628 4.94949  24
  -1  -7  -1 83.2517 4.68459  27
  -1  -7  -1 92.5930 3.26845  25
  -1   7  -1 81.9726 2.76710  27
   1  -7   1 88.2131 3.79258  26
   1   7   1 88.4146 5.30151  21
   1  -7   1 83.7417 4.92406  23
   1   7   1 83.0501 4.87476  24
  -1  -7  -1 86.9206 5.06414  21
  -1   7  -1 78.9248 3.22771  24
   1  -7   1 80.4289 5.07164  21
   1   7   1 81.7792 4.74941  23
   1  -7   1 94.5403 5.70292  22
   1   7   1 85.0945 5.58819  22
  -1  -7  -1 82.2819 4.63908  23
  -1  -7  -1 79.9048 5.31037  22
   1  -7   1 93.4145 5.35419   8
  -1   7  -1 80.1481 5.23218   8
  -1  -7  -1 81.1344 5.29172  17
  -1   7  -1 78.7157 5.31051  20
   1  -7   1 89.2076 5.24751  20
  -1  -7  -1 81.7833 4.17754  16
   1   7   1 84.0606 4.43566  16
   1   7   1 80.8837 5.12615  17
  -1  -7  -1 83.5781 5.15858  15
   1   7   1 78.2500 4.88819  15
  -1  -7  -1 82.7777 4.90353  14
   1  -7   1 83.3889 2.82029  12
  -1  -7  -1 78.8445 3.59330  13
   1   7   1 89.6778 3.47829  12
   1   7   1 93.0063 3.50192  13
  -1   7  -2 25550.8 543.752   7
   1   7   2 25302.7 540.900   5
   1  -7   2 25713.4 543.150   7
  -1   7  -2 25241.0 544.435   6
   1  -7   2 25675.0 543.502   6
  -1  -7  -2 25652.3 543.305   4
  -1   7  -2 26494.4 545.161   5
   1  -7   2 25393.6 543.080   4
   1   7   2 25642.1 546.181   1
  -1  -7  -2 25257.1 541.079   3
  -1   7  -2 24879.7 545.107   3
  -1   7  -2 25249.2 540.146  27
  -1  -7  -2 26145.4 541.562  26
   1  -7   2 26273.9 542.778  26
   1   7   2 25696.3 544.586  27
   1  -7   2 26044.5 543.995  21
   1   7   2 24692.1 544.544  21
   1   7   2 26073.2 546.655  22
  -1   7  -2 25663.6 545.209  23
  -1  -7  -2 26264.7 543.824  21
   1   7   2 26216.5 543.416  23
   1   7   2 26104.9 545.894   8
   1  -7   2 25315.4 541.147  10
   1  -7   2 26121.1 544.291  20
  -1   7  -2 25648.8 545.462  20
  -1   7  -2 25425.0 541.172  19
  -1  -7  -2 26087.8 546.119  17
  -1   7  -2 25171.8 541.167  16
   1   7   2 25227.8 544.123  16
   1  -7   2 25513.0 543.655  14
  -1  -7  -2 25179.7 544.339  15
   1  -7   2 25755.9 541.036  16
   1   7   2 26168.9 543.902  15
  -1  -7  -2 25746.1 543.336  16
   1   7   2 25348.6 540.950  13
   1  -7   2 25242.6 541.927  12
   1   7   2 25880.4 542.662  12
   1  -7   3 1925.74 43.6619   4
  -1   7  -3 1912.76 44.0864   7
  -1   7  -3 1947.91 46.3957   5
   1  -7   3 1931.15 43.5595   7
  -1  -7  -3 1872.78 43.8166   4
  -1   7  -3 1929.85 45.3194   6
   1  -7   3 1914.24 44.2559   6
  -1   7  -3 1854.05 46.5900   3
   1   7   3 1841.78 47.3167   1
  -1  -7  -3 1887.58 43.2644  26
   1  -7   3 1966.33 46.8721  25
  -1   7  -3 1890.75 45.6791  26
  -1   7  -3 1886.22 41.5526  27
   1   7   3 1873.46 43.0802  26
   1   7   3 1850.54 47.7996  22
  -1   7  -3 1956.45 46.5798  23
   1   7   3 1912.95 46.3127  24
   1   7   3 1877.79 43.7867  23
   1   7   3 1783.37 45.2044  21
   1  -7   3 1904.02 42.3248  11
   1   7   3 1925.92 46.9683   8
  -1  -7  -3 1906.73 46.5013  10
   1  -7   3 1902.98 41.8746  10
   1  -7   3 1936.87 42.2671   9
  -1   7  -3 1887.91 43.3563  19
   1  -7   3 1871.59 43.0974  17
  -1   7  -3 1878.20 46.7657  20
  -1  -7  -3 1815.51 47.3233  17
   1   7   3 1869.32 44.7334  15
   1  -7   3 1840.87 43.2299  16
   1  -7   3 1768.73 44.5986  14
  -1   7  -3 1847.85 43.2038  16
  -1  -7  -3 1879.30 45.1859  15
   1   7   3 1952.51 46.3617  16
   1   7   3 1920.34 44.7674  12
   1   7   3 1867.42 42.1430  13
   1  -7   3 1854.30 44.0784  12
   1  -7   4 4297.96 92.4930   4
  -1   7  -4 4133.03 96.3984   5
   1  -7   4 4214.39 92.2438   7
  -1   7  -4 4281.06 94.9755   6
   1   7   4 4051.45 97.0932   8
  -1  -7  -4 4312.27 93.0051   4
  -1  -7  -4 4088.35 91.4320   3
  -1   7  -4 4225.67 97.2806   3
   1   7   4 4207.91 98.1720   1
  -1   7  -4 4119.42 96.4379  26
  -1  -7  -4 4099.33 93.7065  26
  -1   7  -4 4354.71 91.6164  27
   1  -7   4 4198.32 97.4691  25
   1   7   4 4208.47 96.7197  24
   1   7   4 4237.81 92.8513  23
   1   7   4 4230.01 99.0031  22
   1   7   4 4050.59 94.9778  21
  -1  -7  -4 3927.23 96.7559  10
   1  -7   4 4273.07 91.3835  10
   1  -7   4 4195.84 92.3332  17
  -1   7  -4 4251.92 97.5184  20
  -1   7  -4 4237.35 93.8489  19
  -1  -7  -4 4223.68 94.9155  15
  -1   7  -4 4192.96 93.6498  16
   1  -7   4 4192.87 94.0321  16
   1   7   4 4299.99 97.4086  16
   1  -7   4 4203.05 95.1779  14
   1   7   4 4240.95 95.5831  12
  -1  -7  -4 4078.07 96.5632  11
   1  -7   4 4271.98 91.1529  11
   1  -7   4 4059.32 94.8514  12
   1   7   4 4287.57 92.0404  13
   1  -7   5 657.475 17.1496   4
  -1   7  -5 685.815 21.8537   5
   1   7   5 671.071 22.5604   8
  -1   7  -5 664.251 20.1549   6
   1   7   5 656.822 23.4120   1
  -1  -7  -5 700.109 17.9759   4
  -1   7  -5 644.579 22.0610   3
  -1  -7  -5 644.095 17.1674   3
  -1   7  -5 682.471 17.6396  27
  -1  -7  -5 664.079 19.8935  26
   1   7   5 718.605 20.5974  21
   1   7   5 648.884 22.0753  24
   1   7   5 643.631 17.6471  23
  -1  -7  -5 648.624 22.8159  17
   1  -7   5 675.718 17.7780  17
  -1   7  -5 681.934 22.9920  20
   1   7   5 662.164 22.8593  16
   1  -7   5 683.402 20.4719  16
   1   7   5 670.181 21.5219  12
   1  -7   5 622.877 20.7615  12
   1  -7   5 675.876 16.3717  11
  -1  -7  -5 693.183 22.0773  11
   1  -7   5 683.691 20.9865  14
   1   7   6 421.757 17.0258   8
  -1   7  -6 384.696 14.2433   6
  -1   7  -6 420.641 16.2298   5
  -1   7  -6 426.862 17.1597   3
  -1  -7  -6 404.249 11.9020   3
   1   7   6 395.266 17.9216   1
  -1   7  -6 389.082 17.8966   2
  -1  -7  -6 407.948 15.0212  26
   1  -7   6 415.966 17.6170  25
   1   7   6 396.877 16.6370  24
   1   7   6 414.332 11.5032  23
   1   7   6 417.416 14.5701  21
  -1  -7  -6 402.438 17.1122  10
  -1   7  -6 416.211 17.7523  20
  -1  -7  -6 408.995 17.7468  17
   1   7   6 373.641 17.1906  16
   1  -7   6 403.160 15.4544  16
   1  -7   6 413.556 15.8620  14
  -1  -7  -6 422.603 16.4541  11
   1  -7   6 395.898 15.9647  12
   1   7   6 388.505 16.4528  12
   1   7   7 1074.64 33.7721   8
  -1   7  -7 1086.51 30.1951   6
  -1   7  -7 1099.73 32.4773   5
  -1   7  -7 1055.92 35.4838   2
  -1   7  -7 1143.76 34.6976   3
   1   7   7 1192.05 37.1342   1
  -1  -7  -7 1066.32 31.7794  26
   1  -7   7 1090.32 35.0671  25
   1   7   7 1103.00 30.2549  21
   1   7   7 1085.23 33.6228  24
  -1  -7  -7 1090.38 34.3281  10
  -1  -7  -7 1085.69 34.8242  17
  -1   7  -7 1092.58 35.1857  20
   1  -7   7 1080.69 32.3782  16
   1   7   7 1056.90 33.9868  12
   1  -7   7 1057.65 33.3098  12
   1  -7   7 1073.63 32.6020  14
  -1  -7  -7 1099.10 32.7774  11
   1   7   8 33.1348 7.37488   8
  -1   7  -8 28.9628 5.43195   6
  -1   7  -8 31.9612 7.80331   3
  -1   7  -8 29.2042 8.32446   2
   1   7   8 23.0394 7.99436   1
   1  -7   8 43.0460 8.03185  25
   1   7   8 39.2031 7.55255  24
  -1  -7  -8 43.6427 7.99007  10
  -1   7  -8 31.6746 7.69346  20
  -1  -7  -8 37.2722 7.72451  17
   1  -7   8 44.1854 7.37814  16
   1  -7   8 30.9723 7.61355  12
   1   7   8 30.3715 5.52183  13
  -1  -7  -8 26.3476 6.53405  11
   1  -7   8 33.1021 7.88834  13
   1   7   8 27.9546 7.25138  12
   1  -7   8 28.9583 7.02858  14
   1   7   9 101.935 10.7741   8
  -1   7  -9 96.3899 11.9463   2
   1   7   9 83.1297 12.0505   1
  -1   7  -9 95.3974 10.9615   3
   1  -7   9 73.7287 10.4353  25
  -1  -7  -9 77.7706 8.83926  11
  -1  -7  -9 68.5779 10.2501  10
  -1   7  -9 90.8393 11.2846  20
  -1  -7  -9 86.3494 10.2860  17
   1  -7   9 91.5472 11.8262  13
   1  -7   9 88.0413 10.8293  12
   1   7   9 78.2268 10.8786  12
   1  -7   9 81.4903 10.4556  16
  -1  -7 -10 25.5050 8.12794  17
   1  -8 -10 208.573 15.0439  17
   1   8 -10 250.743 16.2653  20
   1  -8 -10 211.300 13.9345  11
   1   8  -9 104.754 9.85270   5
  -1   8   9 122.877 10.5541   8
   1   8  -9 89.4214 11.0711   3
   1   8  -9 94.2364 12.2482   2
  -1   8   9 118.457 13.1404   1
  -1  -8   9 119.598 12.3068  25
  -1   8   9 154.017 14.4640  22
   1  -8  -9 127.541 10.7005  11
   1  -8  -9 105.300 11.7778  10
   1   8  -9 131.201 12.4846  20
   1  -8  -9 120.377 11.9162  17
  -1   8   9 94.1502 12.6076  16
  -1  -8   9 114.460 10.9403  16
  -1   8   9 100.401 11.9277  12
  -1  -8   9 100.004 11.1020  12
  -1  -8   9 99.1205 11.9772  13
   1   8  -8 367.379 17.3188   5
   1   8  -8 445.971 20.1306   3
  -1   8   8 396.249 20.9771   1
  -1  -8   8 424.579 20.8650  25
  -1   8   8 411.834 16.8861  21
  -1   8   8 420.442 21.4658  22
  -1   8   8 402.584 17.6683   8
   1  -8  -8 443.976 20.0841  10
   1  -8  -8 425.811 19.7340  17
   1   8  -8 419.273 19.4664  20
  -1   8   8 391.984 20.3078  16
  -1  -8   8 419.084 18.2257  16
  -1  -8   8 380.260 18.3951  12
  -1   8   8 389.014 19.0721  12
   1  -8  -8 376.525 17.8382  11
   1   8  -7-1.97425 3.68070   6
   1   8  -7-3.06998 5.11169   5
  -1   8   7-3.04614 5.00204   8
   1   8  -7 4.57371 5.70448   3
  -1   8   7-5.55824 6.24879   1
  -1  -8   7-3.02298 5.15081  25
  -1   8   7 2.67342 4.77501  21
  -1   8   7 3.38355 6.15426  22
  -1   8   7-0.87192 5.30846  24
   1  -8  -7 4.67398 5.59720  10
   1   8  -7 2.64499 5.75014  20
   1  -8  -7-0.95045 5.69093  17
  -1  -8   7-3.57256 5.37130  16
  -1   8   7-1.97968 5.87635  16
  -1   8   7 0.68584 3.02434  13
  -1  -8   7-0.61886 4.49970  14
  -1  -8   7-4.11536 5.05198  12
  -1   8   7-0.86591 5.14061  12
   1  -8  -7 2.48721 5.36839  11
  -1   8   6 87.9803 8.98594   1
   1   8  -6 75.9463 8.00107   3
   1  -8  -6 82.6321 5.52469   3
  -1  -8   6 74.1067 6.32272  14
   1  -8  -6 80.5835 7.75528  11
  -1   8   6 82.7585 4.78017  13
  -1  -8   6 83.0075 7.41476  12
  -1  -8   6 92.7301 8.84801  13
  -1   8   6 84.6155 7.85329  12
  -1   8   6 88.7230 7.68058  21
  -1   8   6 73.4161 7.59807  24
  -1   8   6 62.6265 8.03793  22
  -1   8   6 96.3841 7.90947   8
   1   8  -6 76.6823 7.74765  20
   1  -8  -6 75.9392 8.27920  17
  -1   8   6 80.4390 8.46278  16
  -1  -8   6 83.7447 7.13776  16
   1   8  -6 76.3955 7.79111   5
   1   8  -6 83.8182 5.73974   6
   1   8  -5 33.0764 5.42820   5
   1   8  -5 32.4053 3.88860   6
  -1   8   5 32.6099 5.15778   8
   1   8  -5 44.1467 6.11990   3
  -1   8   5 31.6262 5.98413   1
   1   8  -5 26.5131 5.42951   2
  -1  -8   5 39.2806 5.83848  25
  -1   8   5 32.5122 5.16440  21
  -1   8   5 32.7650 2.11092  23
  -1   8   5 31.5030 5.29405  24
   1  -8  -5 33.1468 5.40057  10
   1   8  -5 22.4794 5.07650  20
   1   8  -5 24.2228 3.50400  18
  -1  -8   5 30.1042 2.16914  17
   1  -8  -5 26.8822 5.65676  17
  -1  -8   5 28.9009 4.34376  16
  -1   8   5 37.9447 5.68054  16
  -1  -8   5 28.7282 4.82353  12
  -1   8   5 34.2241 2.87616  13
  -1  -8   5 45.5324 4.59166  14
   1  -8  -5 46.9897 6.04963  11
  -1   8   5 41.3802 5.26792  12
  -1   8   5 30.6099 2.69680  13
  -1  -8   5 20.6413 5.10140  13
  -1  -8   4 60.7879 3.97280   7
  -1  -8   4 53.2357 4.37985   6
   1   8  -4 57.7407 4.56048   6
  -1   8   4 61.3745 5.03844   4
   1   8  -4 63.2411 5.85072   5
  -1   8   4 47.1758 5.27302   8
  -1   8   4 57.5567 6.27862   1
   1   8  -4 71.8190 6.27194   3
   1   8  -4 50.9110 6.38738   2
  -1  -8   4 62.2735 6.08400  25
  -1   8   4 62.3080 4.02849  26
   1  -8  -4 59.9069 4.06835  26
   1   8  -4 70.7041 6.05917  23
  -1   8   4 63.9934 3.31470  23
  -1   8   4 65.2751 6.06346  21
  -1   8   4 63.3732 5.97921  24
  -1  -8   4 61.0459 2.91016   9
  -1  -8   4 59.9196 4.07692  10
  -1  -8   4 63.2797 4.36924  11
   1  -8  -4 62.0136 5.94872  10
   1   8  -4 67.0291 6.10960  20
  -1  -8   4 62.7755 3.08265  17
   1   8  -4 66.7367 3.80585  18
   1   8  -4 58.5005 4.85039  19
   1  -8  -4 62.7263 4.56361  15
   1   8  -4 59.2576 4.83658  16
  -1   8   4 73.3084 5.00176  15
  -1  -8   4 63.5255 4.75177  16
  -1   8   4 62.2278 5.95022  16
  -1  -8   4 63.9193 6.15871  13
  -1   8   4 64.5632 2.56365  13
  -1   8   4 54.5004 5.13596  12
  -1  -8   4 55.9285 4.38093  14
  -1  -8   4 48.8995 4.76105  12
  -1   8   4 61.9823 2.51867  13
   1  -8  -3 409.648 9.88044   5
  -1  -8   3 406.417 12.2923   7
   1   8  -3 419.376 14.6219   5
   1   8  -3 414.896 13.0072   6
  -1  -8   3 434.760 12.5267   6
  -1   8   3 407.358 13.6836   4
   1   8  -3 390.495 15.2160   2
  -1   8   3 401.619 15.4721   1
  -1   8   3 407.995 14.0602  27
  -1  -8   3 423.005 14.9684  25
   1  -8  -3 392.703 10.9284  26
   1   8  -3 407.424 9.91935  24
  -1   8   3 401.817 10.8860  26
  -1   8   3 396.956 14.3844  21
   1   8  -3 420.083 14.6864  23
  -1   8   3 408.862 11.5791  23
  -1  -8   3 432.018 12.3509  11
  -1  -8   3 428.638 11.5626   9
  -1  -8   3 423.165 11.9058  10
   1  -8  -3 404.941 14.4698  10
  -1   8   3 410.243 14.2432   8
  -1  -8   3 430.334 12.5847  19
   1   8  -3 408.412 10.2090  18
   1   8  -3 404.708 14.0951  20
   1  -8  -3 382.665 15.1553  17
  -1  -8   3 415.081 12.2644  16
  -1   8   3 372.214 13.5688  16
   1  -8  -3 396.393 12.6542  15
  -1  -8   3 402.395 12.1914  14
  -1   8   3 419.441 12.6614  15
   1   8  -3 408.243 12.1604  16
  -1  -8   3 413.331 14.8241  13
  -1   8   3 449.807 13.0958  12
   1   8  -3 412.701 11.9523  12
  -1  -8   3 406.659 12.6897  12
   1  -8  -3 412.586 14.6833  11
   1  -8  -2 4801.21 102.957   5
  -1  -8   2 4822.40 104.867   7
   1   8  -2 4973.80 106.879   5
  -1  -8   2 4837.62 104.732   6
  -1   8   2 4688.39 106.262   4
  -1   8   2 4613.18 107.970   1
   1  -8  -2 4737.33 103.803   3
   1   8  -2 4793.52 107.930   2
   1   8  -2 4700.26 103.257  27
  -1  -8   2 4989.83 104.507  26
  -1  -8   2 4711.68 106.584  25
   1  -8  -2 4613.13 101.530  25
   1  -8  -2 4824.14 101.429  25
  -1   8   2 4712.37 105.634  27
  -1   8   2 4882.65 104.314  23
  -1   8   2 4580.82 106.937  21
   1   8  -2 4804.18 102.571  24
   1  -8  -2 4787.06 104.167  23
   1   8  -2 4660.66 106.922  23
   1  -8  -2 4717.79 106.388  10
   1   8  -2 4852.09 107.440   8
  -1   8   2 4452.30 106.404   8
   1  -8  -2 4871.30 108.004  17
  -1  -8   2 4756.29 103.442  19
   1  -8  -2 4755.61 104.678  19
   1   8  -2 4806.91 106.236  20
  -1  -8   2 4868.95 105.168  20
   1   8  -2 4739.07 103.163  16
  -1  -8   2 4754.54 103.948  14
  -1   8   2 4852.10 104.582  15
  -1   8   2 4837.57 105.009  16
  -1  -8   2 4821.24 103.341  16
  -1  -8   2 4793.76 103.809  17
   1  -8  -2 4736.11 105.109  15
   1  -8  -2 4723.09 104.404  16
  -1  -8   2 4603.91 106.507  13
  -1   8   2 4804.99 103.513  12
   1   8  -2 4863.07 102.885  12
  -1  -8   2 4654.20 103.420  12
  -1   8   1 1565.81 39.6172   4
  -1   8   1 1636.62 37.9805   5
  -1  -8   1 1726.05 39.0242   6
  -1  -8   1 1633.59 38.8677   7
   1  -8  -1 1531.62 37.4102   5
   1   8  -1 1737.43 40.9960   1
  -1  -8   1 1617.26 38.3758   3
  -1   8   1 1579.96 40.7248   1
   1   8  -1 1711.37 41.1189   2
   1   8  -1 1677.61 39.4430   3
   1  -8  -1 1635.07 37.8621   3
  -1  -8   1 1575.34 38.8418  25
  -1  -8   1 1653.26 37.3636  26
  -1   8   1 1593.48 38.0402  27
   1  -8  -1 1631.07 37.7254  27
   1   8  -1 1644.00 37.2646  27
  -1   8   1 1639.46 38.6818  23
   1   8  -1 1650.65 37.3437  24
  -1   8   1 1659.45 38.8454  24
   1  -8  -1 1648.94 38.2359  24
   1  -8  -1 1664.53 38.5029  23
   1   8  -1 1667.67 40.7625  22
  -1   8   1 1656.16 40.4396  21
   1   8  -1 1639.17 40.6872   8
   1  -8  -1 1705.60 39.5942   8
  -1   8   1 1611.65 39.9390   8
   1  -8  -1 1672.29 37.1697  19
  -1  -8   1 1597.46 36.6526  19
  -1  -8   1 1636.21 38.7717  20
   1   8  -1 1615.70 39.4432  20
   1  -8  -1 1597.91 39.1272  15
   1  -8  -1 1577.80 40.3285  17
  -1  -8   1 1614.00 36.6526  16
  -1  -8   1 1666.82 38.5871  17
   1  -8  -1 1637.33 36.9724  16
  -1   8   1 1612.01 37.1724  16
  -1   8   1 1622.97 35.6704  12
   1   8  -1 1629.81 35.5921  12
   1  -8  -1 1631.28 35.8326  13
  -1  -8   1 1611.88 39.0427  13
   1   8   0 223.939 8.09619   5
   1  -8   0 212.879 7.73402   5
  -1   8   0 209.511 8.11421   5
  -1  -8   0 233.007 8.74718   6
   1  -8   0 212.565 8.60181   6
  -1  -8   0 207.768 7.67029   5
  -1   8   0 229.168 8.98026   4
   1   8   0 231.818 8.04809   3
   1  -8   0 216.597 7.78198   3
  -1   8   0 209.745 9.34818   1
  -1   8   0 209.089 8.35241   3
  -1  -8   0 211.245 7.26644   3
   1   8   0 225.954 9.45010   1
  -1  -8   0 206.310 7.54003  24
   1   8   0 205.865 7.37625  27
  -1  -8   0 221.939 7.45835  25
  -1  -8   0 218.411 7.49955  27
   1  -8   0 220.817 5.69276  26
  -1   8   0 210.727 6.69963  27
   1  -8   0 204.868 6.71835  27
   1  -8   0 214.854 7.31023  24
   1   8   0 199.573 8.92490  21
   1   8   0 207.268 9.28086  22
   1  -8   0 213.135 8.17585  23
  -1   8   0 230.119 9.26764  21
  -1   8   0 203.576 8.24899  23
   1   8   0 213.457 7.69506  24
  -1   8   0 230.928 7.51606  24
  -1  -8   0 218.447 8.43832  23
   1  -8   0 207.765 8.60471   8
  -1  -8   0 222.675 8.44142  20
  -1  -8   0 203.135 8.39378  17
   1  -8   0 211.980 5.54156  19
   1  -8   0 219.897 8.77666  20
  -1  -8   0 206.812 8.98985  15
   1  -8   0 225.584 8.82586  17
   1  -8   0 222.954 8.83549  15
  -1  -8   0 214.237 6.59392  16
   1  -8   0 206.239 5.50123  16
   1   8   0 221.684 5.24777  12
   1   8   0 206.528 5.25798  12
  -1  -8   0 222.471 7.57972  13
   1  -8   0 204.632 6.99190  13
  -1  -8  -1 727.309 18.0473   5
  -1   8  -1 673.946 20.0066   6
   1  -8   1 737.059 19.6326   6
   1   8   1 763.610 18.3702   5
   1  -8   1 704.016 19.2397   7
   1   8   1 689.298 20.9388   1
  -1  -8  -1 715.963 17.5488   3
  -1  -8  -1 687.471 16.8821  25
  -1  -8  -1 706.861 16.7232  26
  -1   8  -1 722.952 16.2975  27
   1  -8   1 714.517 17.4023  26
   1   8   1 710.026 19.1172  27
  -1  -8  -1 717.898 19.0627  24
  -1  -8  -1 711.324 18.8317  27
   1  -8   1 697.067 17.0939  24
   1   8   1 711.339 21.2098  22
   1   8   1 736.431 19.5634  24
  -1   8  -1 723.349 17.0832  24
   1   8   1 679.807 19.3569  23
  -1  -8  -1 706.376 19.1494  23
   1   8   1 679.247 20.1917  21
  -1   8  -1 691.866 20.4823  20
   1  -8   1 716.592 19.7839  20
  -1  -8  -1 710.918 20.5674  17
  -1  -8  -1 717.718 20.2877  15
  -1  -8  -1 714.353 18.0326  16
   1   8   1 714.852 16.8590  12
  -1  -8  -1 697.946 17.3678  13
   1   8   1 697.101 16.9903  13
  -1  -8  -1 754.159 19.5732  14
  -1   8  -2 9247.12 200.640   6
  -1   8  -2 9602.26 201.313   5
   1   8   2 8967.64 196.964   5
   1  -8   2 9339.27 199.275   7
   1  -8   2 9268.42 199.551   6
  -1  -8  -2 9238.53 197.013   5
   1   8   2 9354.47 202.647   1
  -1  -8  -2 9180.84 196.951   3
  -1   8  -2 9012.14 195.471  27
  -1  -8  -2 9394.38 196.991  26
   1  -8   2 9629.96 198.481  26
   1   8   2 9292.55 200.605  27
  -1   8  -2 9701.20 201.664  23
   1   8   2 9679.73 199.655  23
   1   8   2 9079.11 200.867  21
   1   8   2 9284.69 202.932  22
   1   8   2 9374.37 202.131   8
   1  -8   2 9255.98 197.065  10
  -1  -8  -2 9178.25 202.302  17
  -1   8  -2 9318.44 201.706  20
   1  -8   2 9267.46 196.250  16
   1   8   2 9625.98 199.966  15
  -1   8  -2 9095.98 196.399  16
   1  -8   2 9162.71 199.577  14
   1   8   2 9247.56 200.092  16
  -1  -8  -2 9086.74 200.474  15
  -1  -8  -2 9302.86 199.100  16
   1  -8   2 9303.63 197.416  12
   1   8   2 9140.89 196.372  13
   1   8   2 9247.01 198.139  12
   1  -8   3 1881.60 43.3474   7
  -1   8  -3 1859.75 45.0846   6
  -1   8  -3 1921.68 46.4093   5
  -1   8  -3 1852.70 46.5812   3
  -1  -8  -3 1788.89 41.1418   3
   1   8   3 1885.30 47.5668   1
  -1  -8  -3 1830.62 42.3435  26
   1  -8   3 1861.59 46.5000  25
  -1   8  -3 1856.72 40.5127  27
   1   8   3 1902.60 48.1621  22
  -1   8  -3 1846.65 46.3047  23
   1   8   3 1908.52 43.6432  23
   1   8   3 1822.94 45.3349  21
   1   8   3 1846.87 46.0575  24
   1  -8   3 1871.00 41.2642  10
   1   8   3 1846.83 46.7431   8
  -1  -8  -3 1882.11 46.4607  10
   1  -8   3 1886.99 42.0306  11
  -1   8  -3 1896.25 42.3998  19
  -1  -8  -3 1906.77 47.5944  17
  -1   8  -3 1844.31 40.3010  18
  -1   8  -3 1827.66 46.5789  20
  -1   8  -3 1850.04 42.3235  16
  -1  -8  -3 1792.97 44.7483  15
   1  -8   3 1827.14 44.3963  14
   1  -8   3 1839.03 42.2970  16
   1   8   3 1892.91 45.8471  16
   1   8   3 1885.60 44.0662  12
   1  -8   3 1836.88 43.3558  12
   1   8   3 1822.87 41.1804  13
  -1   8  -4 1673.46 41.3774   6
   1  -8   4 1711.13 39.0150   7
  -1   8  -4 1645.89 43.0176   5
  -1   8  -4 1687.19 43.6574   3
   1   8   4 1633.62 44.6405   1
  -1  -8  -4 1620.26 39.6010  26
   1  -8   4 1667.37 43.7249  25
  -1   8  -4 1759.67 37.4837  27
   1   8   4 1688.25 43.2791  24
   1   8   4 1647.72 45.1254  22
   1   8   4 1646.05 39.2298  23
   1   8   4 1678.61 41.8750  21
  -1  -8  -4 1650.55 43.4152  10
   1  -8   4 1602.13 36.4621   9
   1   8   4 1692.80 43.7903   8
   1  -8   4 1665.96 36.5027   9
   1  -8   4 1705.96 37.5234  10
  -1   8  -4 1662.93 39.7101  19
   1  -8   4 1664.07 38.6166  17
  -1   8  -4 1661.76 43.7939  20
  -1   8  -4 1645.58 39.5720  16
  -1  -8  -4 1603.37 41.0983  15
   1   8   4 1638.73 43.2302  16
   1  -8   4 1674.61 39.8718  16
   1  -8   4 1603.82 40.8277  12
   1   8   4 1673.14 37.8223  13
   1   8   4 1699.01 41.6918  12
   1  -8   4 1663.45 37.5938  11
   1  -8   4 1591.15 41.1280  14
  -1  -8  -4 1560.96 42.7628  11
   1   8   5-0.70707 4.34039   8
  -1   8  -5-0.48204 3.23296   6
  -1   8  -5-3.89823 4.05211   5
  -1  -8  -5 1.28418 3.20113  26
  -1   8  -5 5.79320 2.35681  27
   1   8   5 7.17393 4.01481  21
   1   8   5 3.48215 2.39060  23
   1   8   5 5.43432 4.06776  24
   1   8   5 0.83165 4.89482   1
  -1  -8  -5 0.98887 2.01692   3
  -1   8  -5 10.0157 4.39154   3
  -1  -8  -5 4.81237 5.00214  17
  -1   8  -5 2.20628 4.55066  20
   1  -8   5 5.83120 3.78259  16
   1   8   5 6.58718 5.22940  16
  -1  -8  -5 7.79810 3.96697  15
   1  -8   5 4.32776 3.70086  12
   1   8   5 5.31363 3.90565  12
  -1  -8  -5 4.62026 4.27428  11
   1   8   5 0.74295 2.55452  13
   1  -8   5 0.52811 3.49367  14
  -1   8  -6 414.355 14.8681   6
  -1   8  -6 389.285 16.3769   5
   1   8   6 408.561 17.3352   8
  -1  -8  -6 416.841 11.6623   3
  -1   8  -6 352.200 17.5888   2
   1   8   6 384.583 18.2590   1
  -1   8  -6 381.865 17.3711   3
  -1  -8  -6 389.382 14.9309  26
   1   8   6 434.007 11.6727  23
   1   8   6 395.368 14.9111  21
   1   8   6 395.759 17.0445  24
  -1  -8  -6 361.839 17.5765  17
  -1   8  -6 394.168 17.6321  20
   1  -8   6 423.997 15.6057  16
   1   8   6 386.084 17.7539  16
  -1  -8  -6 422.526 17.0478  11
   1  -8   6 358.498 15.6534  12
   1  -8   6 385.928 15.5582  14
   1   8   6 403.653 16.7509  12
   1   8   7 6.20186 5.78103   8
  -1   8  -7 12.4304 4.46210   6
  -1   8  -7 3.10338 4.99036   5
  -1   8  -7 13.7971 5.73883   3
  -1   8  -7 11.7399 6.65798   2
   1   8   7 8.85275 6.57186   1
   1  -8   7 7.03315 5.81117  25
  -1  -8  -7 13.7063 4.93597  26
   1   8   7 15.8240 4.98730  21
   1   8   7 9.62492 5.15261  24
  -1  -8  -7 3.73144 5.86542  10
  -1   8  -7 7.84301 6.16392  20
  -1  -8  -7 8.94503 6.05367  17
   1   8   7 9.27779 6.57998  16
   1  -8   7 12.5342 5.00766  16
   1  -8   7-0.81740 5.02033  12
  -1  -8  -7 11.1888 5.39817  11
   1  -8   7 3.65961 5.07425  14
   1   8   7 12.3889 5.85597  12
   1   8   7 4.89581 3.40031  13
   1   8   8 21.1019 7.22866   8
  -1   8  -8 25.9428 5.59684   6
   1   8   8 26.1207 8.07031   1
  -1   8  -8 19.1741 8.37103   2
  -1   8  -8 13.1611 7.20796   3
   1  -8   8 14.5996 6.91213  25
   1   8   8 28.7194 7.66382  24
  -1  -8  -8 19.6239 7.17430  10
  -1  -8  -8 39.2279 8.28037  17
  -1   8  -8 14.2906 7.28908  20
   1  -8   8 31.7995 7.15288  16
   1   8   8 35.3922 8.83560  16
   1  -8   8 23.0655 6.84521  14
  -1  -8  -8 22.0607 6.92428  11
   1   8   8 19.5173 6.90723  12
   1  -8   8 44.8258 7.84950  12
   1   8   9 20.0153 7.21167   8
  -1   8  -9 30.1759 8.66542   3
  -1   8  -9 31.4654 9.65593   2
   1   8   9 34.0969 9.58304   1
   1  -8   9 29.1758 8.38585  25
  -1  -8  -9 22.2045 8.22727  10
  -1  -8  -9 25.9755 7.47371  11
  -1   8  -9 21.5494 8.96679  20
  -1  -8  -9 22.9323 8.40039  17
   1   8   9 13.0798 8.30005  16
   1   8   9 25.5216 8.20577  12
   1  -8   9 29.7106 8.96558  13
   1  -8   9 25.7431 8.12379  12
   1   9  -9 21.7940 7.30375   5
   1   9  -9 28.3606 8.67813   3
   1   9  -9 37.8009 9.94007   2
  -1   9   9 25.3362 9.25827   1
  -1  -9   9 20.4215 8.85664  25
  -1   9   9 24.2738 9.32525  22
   1  -9  -9 23.2090 7.92125  11
   1  -9  -9 18.6608 8.24720  10
   1   9  -9 14.1512 7.41356  20
   1  -9  -9 28.5937 9.00450  17
  -1   9   9 22.9365 8.78619  16
  -1  -9   9 18.0741 7.24153  12
  -1  -9   9 27.6930 8.73620  13
  -1   9   9 23.8216 8.54143  12
  -1   9   8 31.7606 7.01221   8
   1   9  -8 25.0326 6.82180   5
  -1   9   8 16.7453 8.24047   1
   1   9  -8 27.5762 8.08043   3
  -1  -9   8 36.4967 8.67841  25
  -1   9   8 19.5807 8.22554  22
  -1   9   8 25.6285 6.37950  21
   1  -9  -8 29.2259 8.15894  10
   1  -9  -8 32.2446 8.44127  17
   1   9  -8 30.1037 7.99928  20
  -1  -9   8 31.0003 7.06278  16
  -1   9   8 30.9747 9.00707  16
   1  -9  -8 36.5399 7.82072  11
  -1   9   8 27.2079 7.39291  12
  -1  -9   8 26.5172 6.79228  12
   1   9  -7 875.301 28.7079   5
   1   9  -7 837.935 23.6699   6
  -1   9   7 841.942 31.6223   1
   1   9  -7 847.038 29.8796   3
  -1  -9   7 852.866 30.8178  25
  -1   9   7 921.084 27.7248  21
  -1   9   7 867.709 29.6748  24
  -1   9   7 830.060 31.6720  22
  -1   9   7 879.982 28.1777   8
   1   9  -7 855.543 29.1851  20
   1  -9  -7 911.939 31.0569  17
  -1   9   7 852.506 30.4112  16
  -1  -9   7 875.947 27.2615  16
  -1   9   7 866.747 29.0156  12
  -1  -9   7 883.923 26.1282  14
   1  -9  -7 889.667 29.4300  11
  -1  -9   7 853.080 30.7795  13
  -1  -9   7 845.710 28.2018  12
   1   9  -6 533.819 21.0706   3
  -1   9   6 489.447 21.7428   1
   1  -9  -6 516.972 15.7064   3
   1  -9  -6 536.951 20.6686  11
  -1  -9   6 559.381 17.8599  14
  -1  -9   6 519.703 19.1148  12
  -1   9   6 534.465 19.7216  12
  -1   9   6 524.687 13.7987  13
  -1  -9   6 559.605 21.9432  13
  -1   9   6 560.115 19.5377  21
  -1   9   6 577.831 23.0061  22
  -1   9   6 540.513 20.7730  24
  -1   9   6 543.806 19.6444   8
   1  -9  -6 483.315 20.9157  17
   1   9  -6 502.412 19.9737  20
  -1   9   6 519.030 20.6922  16
  -1  -9   6 531.529 18.2837  16
   1   9  -6 568.008 20.4614   5
   1   9  -6 527.517 16.4792   6
   1   9  -5 612.005 18.5440   6
   1   9  -5 636.331 21.8866   5
  -1   9   5 682.345 24.1835   1
   1   9  -5 644.230 22.6202   3
  -1  -9   5 633.078 22.8608  25
   1   9  -5 664.256 17.0149  27
  -1   9   5 627.359 21.1570  21
  -1   9   5 636.386 23.8735  22
  -1   9   5 665.289 22.3726  24
  -1   9   5 647.126 15.1986  23
  -1   9   5 676.982 21.6368   8
   1  -9  -5 621.793 22.0770  10
   1   9  -5 634.889 21.6469  20
   1   9  -5 632.066 16.8316  18
   1  -9  -5 674.936 23.5465  17
  -1  -9   5 617.029 14.6839  17
  -1  -9   5 659.730 19.5601  16
  -1   9   5 648.089 22.1223  16
   1  -9  -5 670.872 18.8488  15
  -1  -9   5 614.586 22.6591  13
  -1  -9   5 661.519 20.5461  12
  -1   9   5 624.356 14.7238  13
  -1  -9   5 644.808 18.9131  14
  -1   9   5 632.590 20.6506  12
   1  -9  -5 639.027 22.1862  11
  -1   9   5 610.859 14.7895  13
   1   9  -4 47.1986 5.39352   5
   1   9  -4 53.8129 4.65366   6
  -1  -9   4 50.8350 4.10884   7
  -1   9   4 42.9546 5.18837   8
  -1   9   4 44.3972 6.13845   1
   1   9  -4 38.5496 6.27791   2
   1   9  -4 44.3585 5.77962   3
  -1  -9   4 46.6029 5.75863  25
  -1   9   4 42.4870 3.48319  26
   1   9  -4 38.9439 5.52104  23
  -1   9   4 48.5301 5.64240  21
  -1   9   4 48.7747 5.86827  24
  -1   9   4 46.1870 3.23779  23
  -1  -9   4 50.3692 3.97719  10
   1  -9  -4 52.6524 5.85352  10
  -1  -9   4 57.5882 4.19469  11
  -1  -9   4 40.6921 3.00361   9
  -1  -9   4 50.8211 2.90307  17
   1   9  -4 45.4476 5.56885  20
   1   9  -4 48.4244 2.99510  18
  -1   9   4 44.6288 5.23269  16
   1   9  -4 49.9385 4.50221  16
  -1  -9   4 45.7706 4.25484  16
   1  -9  -4 52.3522 4.36528  15
  -1  -9   4 48.1997 4.27393  14
  -1  -9   4 53.5316 6.05978  13
  -1   9   4 49.6169 4.75015  12
  -1  -9   4 47.3384 4.68599  12
  -1  -9   3 9116.00 192.414   6
   1  -9  -3 8568.66 189.456   5
   1   9  -3 8998.45 195.856   5
   1   9  -3 8919.66 193.510   6
  -1   9   3 8816.22 194.481   4
   1   9  -3 8669.66 197.029   2
   1  -9  -3 8835.95 191.374   3
  -1   9   3 8837.70 197.516   1
   1   9  -3 8823.52 190.973  27
  -1  -9   3 9024.71 196.140  25
  -1   9   3 9074.45 194.898  27
   1   9  -3 9187.16 196.094  23
   1   9  -3 8876.78 188.950  24
  -1   9   3 8858.97 191.537  23
  -1   9   3 8960.89 195.770  21
  -1  -9   3 9081.70 191.497  10
  -1   9   3 8937.57 195.504   8
  -1  -9   3 9058.59 192.139  11
  -1  -9   3 9009.04 191.445   9
   1  -9  -3 8639.62 195.496  10
   1   9  -3 8784.51 194.970  20
   1  -9  -3 8879.36 197.147  17
  -1  -9   3 9014.44 191.880  19
  -1   9   3 8927.57 194.363  16
  -1   9   3 8792.11 192.490  15
   1   9  -3 8960.18 191.461  16
   1  -9  -3 8846.83 192.964  15
  -1  -9   3 8835.38 191.992  14
  -1  -9   3 9007.41 190.922  17
  -1  -9   3 9009.45 191.628  16
  -1  -9   3 8818.89 192.316  12
  -1   9   3 8858.28 192.510  12
   1   9  -3 9212.28 191.370  12
   1  -9  -3 8988.98 196.049  11
  -1  -9   3 8800.06 195.935  13
  -1  -9   2 135.936 6.56361   6
   1  -9  -2 135.474 5.27139   5
  -1   9   2 128.781 7.05912   4
   1  -9  -2 138.694 5.82861   3
   1   9  -2 136.185 7.43137   3
   1   9  -2 130.447 7.99451   2
  -1   9   2 147.643 8.43172   1
  -1  -9   2 134.004 7.29957  25
   1   9  -2 136.504 5.27025  27
   1  -9  -2 132.166 3.95406  25
   1  -9  -2 130.853 4.01758  25
  -1   9   2 135.499 6.81593  27
  -1  -9   2 135.215 5.99695  26
  -1   9   2 133.962 7.00748  24
   1  -9  -2 143.555 6.21956  23
  -1   9   2 126.994 7.55599  21
  -1   9   2 137.694 6.20221  23
   1   9  -2 136.170 7.63074  23
   1   9  -2 146.915 4.96774  24
   1   9  -2 129.789 7.73714   8
  -1   9   2 144.189 7.72572   8
   1  -9  -2 125.868 7.08601  10
   1  -9  -2 133.202 6.15672  19
   1   9  -2 129.112 7.03841  20
  -1  -9   2 128.380 5.07861  19
   1  -9  -2 135.483 8.19404  17
  -1  -9   2 127.524 6.53365  20
  -1  -9   2 132.905 5.87293  14
  -1  -9   2 136.847 5.88459  17
  -1  -9   2 134.545 5.06311  16
   1  -9  -2 147.489 6.23625  16
  -1   9   2 122.839 6.06961  16
   1  -9  -2 130.922 6.59943  15
  -1   9   2 124.690 5.14599  12
  -1  -9   2 132.266 5.17541  12
   1   9  -2 142.794 4.87191  12
  -1  -9   2 135.826 7.32177  13
  -1   9   1 560.057 17.7000   4
  -1   9   1 594.227 16.2298   5
   1  -9  -1 611.253 15.8361   5
   1   9  -1 535.933 17.1978   5
  -1   9   1 615.918 19.1088   1
   1   9  -1 583.271 17.3051   3
   1  -9  -1 610.260 15.9960   3
   1   9  -1 577.828 18.7112   2
   1   9  -1 622.115 19.0437   1
  -1  -9   1 609.021 15.2880  26
   1  -9  -1 589.337 15.8153  27
   1   9  -1 577.899 15.2085  27
  -1   9   1 615.604 16.2324  27
  -1  -9   1 538.354 16.6671  25
  -1   9   1 575.837 16.7370  24
   1  -9  -1 595.404 16.5928  23
   1   9  -1 589.510 15.4704  24
   1   9  -1 584.562 18.6654  22
  -1   9   1 591.489 16.9333  23
  -1   9   1 562.879 18.2355  21
  -1   9   1 606.248 18.2184   8
   1   9  -1 568.327 18.3537   8
  -1  -9   1 581.271 16.6840  17
  -1  -9   1 630.007 17.1088  20
  -1  -9   1 580.650 14.5741  19
   1  -9  -1 618.021 15.1423  19
  -1  -9   1 575.073 18.6466  15
  -1  -9   1 567.003 14.1705  16
   1  -9  -1 602.336 18.5318  17
   1  -9  -1 599.883 14.9060  16
  -1  -9   1 563.050 14.5082  16
   1  -9  -1 569.216 17.2544  15
  -1   9   1 563.099 15.0443  16
  -1  -9   1 585.968 17.0282  13
   1   9  -1 564.858 13.2358  12
  -1   9   1 581.283 13.2435  12
   1  -9  -1 608.377 14.0740  13
  -1  -9   0 207.646 8.13428   5
   1  -9   0 224.681 8.29932   5
   1   9   0 220.326 8.57277   5
  -1   9   0 217.879 8.69301   5
  -1  -9   0 215.957 7.84099  27
  -1  -9   0 237.061 8.01022  25
   1  -9   0 219.697 7.66949  24
   1  -9   0 235.080 7.35784  27
  -1   9   0 225.089 7.17787  27
   1   9   0 225.457 7.95831  27
   1  -9   0 235.456 5.98928  26
  -1  -9   0 241.494 8.29463  24
   1   9   0 234.926 9.40305  23
   1   9   0 221.550 8.19573  24
   1   9   0 216.969 10.1214  22
  -1   9   0 227.621 9.12434  23
  -1   9   0 222.475 9.86245  21
  -1   9   0 231.424 7.95497  24
  -1  -9   0 260.559 8.18896   3
  -1   9   0 207.653 8.81998   3
   1  -9   0 217.509 8.18017   3
  -1   9   0 221.809 10.1984   1
   1   9   0 213.775 8.39608   3
   1   9   0 228.075 10.0954   1
  -1  -9   0 242.657 9.16237  20
  -1  -9   0 237.242 9.34334  17
   1  -9   0 215.311 5.75191  19
  -1  -9   0 230.466 6.91082  16
   1  -9   0 227.129 5.88395  16
   1  -9   0 210.637 9.11722  17
  -1  -9   0 222.672 9.83925  15
   1  -9   0 213.181 5.72216  16
   1  -9   0 225.272 9.43339  15
  -1  -9   0 229.731 8.11860  13
   1  -9   0 217.026 7.51461  13
  -1  -9  -1 4843.95 105.697   5
   1   9   1 4790.59 105.924   5
  -1   9  -1 4779.09 108.454   3
  -1  -9  -1 4713.43 104.979   3
   1   9   1 4756.07 109.727   1
   1  -9   1 4957.40 104.669  26
  -1   9  -1 4874.67 103.571  27
  -1  -9  -1 4891.35 103.828  26
   1  -9   1 4775.67 104.578  24
  -1  -9  -1 4748.33 104.362  25
  -1  -9  -1 4972.42 106.593  27
   1   9   1 4851.11 106.949  27
   1   9   1 4878.13 107.496  24
   1   9   1 4922.23 107.764  23
  -1   9  -1 4888.54 104.596  24
   1   9   1 4974.13 109.037  21
   1   9   1 4909.43 110.233  22
  -1   9  -1 4968.14 109.252  20
  -1  -9  -1 4772.62 109.005  17
  -1  -9  -1 4766.72 108.516  15
  -1  -9  -1 4838.43 105.375  16
   1   9   1 4713.96 103.814  12
  -1  -9  -1 4783.67 104.758  13
   1  -9   1 4992.52 107.027  13
   1   9   2 19.0224 2.24027   5
  -1  -9  -2 19.4031 2.36543   5
  -1   9  -2 12.5922 3.19954   6
  -1   9  -2 22.2716 3.68091   5
  -1  -9  -2 21.0423 2.27005   3
   1   9   2 15.8920 4.27361   1
   1   9   2 21.1531 3.60794  27
   1  -9   2 20.7057 2.87922  26
  -1  -9  -2 17.4517 1.86595  26
   1  -9   2 17.6047 3.46810  25
   1   9   2 20.5156 4.00828  21
   1   9   2 18.5293 3.24010  23
   1   9   2 16.7612 4.20981  22
  -1   9  -2 21.9449 3.90829  23
   1  -9   2 15.5033 2.32838  10
  -1   9  -2 21.7923 3.95091   8
   1   9   2 14.6994 3.69694   8
  -1   9  -2 20.6482 3.81710  20
  -1  -9  -2 25.1826 4.13471  17
   1  -9   2 18.9041 3.17091  14
  -1  -9  -2 20.3536 3.26594  16
   1  -9   2 19.5046 1.37999  16
  -1  -9  -2 17.9387 3.34816  15
   1   9   2 16.8282 3.24450  16
   1   9   2 20.8326 2.57956  12
   1  -9   2 17.3026 2.05927  12
   1   9   2 19.8309 1.73475  13
  -1   9  -3 3117.36 73.2238   5
  -1   9  -3 3219.48 72.1666   6
  -1   9  -3 3087.41 73.5785   3
  -1  -9  -3 3133.50 67.4649   3
   1   9   3 3030.67 74.5265   1
  -1   9  -3 3010.77 66.3098  27
  -1  -9  -3 3138.98 68.3259  26
  -1   9  -3 3080.81 66.1677  27
   1   9   3 3237.09 72.9151  27
   1  -9   3 3130.26 73.3926  25
  -1   9  -3 3286.75 73.6941  23
   1   9   3 3208.77 75.4495  22
   1   9   3 3137.14 72.5479  21
   1   9   3 3056.18 70.1217  23
   1   9   3 3025.09 73.6316   8
   1  -9   3 3128.08 67.5462  10
  -1  -9  -3 3040.76 73.1364  10
   1  -9   3 3157.80 68.6298  11
  -1  -9  -3 2973.27 74.3065  17
  -1   9  -3 3059.50 73.4173  20
  -1   9  -3 3090.72 68.1817  16
   1  -9   3 3151.95 68.1034  16
  -1  -9  -3 3040.83 71.6032  15
   1   9   3 3071.99 72.2636  16
   1  -9   3 3046.21 70.8493  14
   1   9   3 3023.13 66.8202  13
   1  -9   3 3096.02 69.4395  12
   1   9   3 3117.44 70.2513  12
  -1   9  -4 36.4531 5.24455   5
   1   9   4 40.5590 5.70624   8
  -1   9  -4 49.5759 5.22755   6
  -1  -9  -4 45.0382 2.94800   3
   1   9   4 50.4929 6.51715   1
  -1   9  -4 45.3107 5.97208   3
   1  -9   4 49.5067 5.91247  25
  -1   9  -4 55.2712 2.80837  27
  -1  -9  -4 45.2458 3.75912  26
   1   9   4 44.6677 3.88473  23
   1   9   4 34.9147 5.06593  24
   1   9   4 44.8522 5.53533  21
   1   9   4 49.4906 6.93251  22
  -1  -9  -4 55.7210 5.98773  10
   1  -9   4 45.7905 2.90920   9
   1  -9   4 41.0290 2.86676  10
   1  -9   4 46.6274 2.87698   9
  -1   9  -4 37.8733 2.63426  18
   1  -9   4 37.5218 3.54088  17
  -1   9  -4 40.4256 5.73470  20
  -1   9  -4 38.7421 4.00738  19
   1  -9   4 48.1371 4.00428  16
  -1  -9  -4 37.0173 4.73908  15
  -1   9  -4 39.1949 3.93631  16
   1   9   4 43.1067 5.65425  16
  -1  -9  -4 54.7792 5.90630  11
   1   9   4 48.6979 2.95540  13
   1  -9   4 36.2720 4.49846  14
   1   9   4 42.2934 4.70948  12
   1  -9   4 41.5164 3.27023  11
   1  -9   4 43.4122 4.32046  12
  -1   9  -5 79.3252 6.35490   6
   1   9   5 75.8441 7.44613   8
  -1   9  -5 75.7030 7.20577   5
  -1  -9  -5 74.9014 3.75590   3
  -1   9  -5 71.9507 7.46755   3
   1   9   5 60.0152 7.66078   1
  -1   9  -5 76.8375 4.07483  27
   1  -9   5 75.7575 7.66676  25
  -1  -9  -5 71.0419 5.37580  26
   1   9   5 71.6795 4.59550  23
   1   9   5 76.1207 6.72262  21
   1   9   5 72.1805 7.36766  24
  -1  -9  -5 77.3872 7.61424  10
  -1   9  -5 78.0209 7.85719  20
   1   9   5 78.1463 8.02875  16
  -1  -9  -5 64.8715 5.97562  15
   1  -9   5 87.8046 6.03916  16
   1  -9   5 72.3132 6.25296  14
  -1  -9  -5 64.0212 6.85176  11
   1  -9   5 56.4316 5.89404  12
   1   9   5 70.9321 4.10553  13
   1   9   5 70.8857 6.44892  12
  -1   9  -6 702.474 21.9324   6
  -1   9  -6 715.035 24.5038   5
   1   9   6 695.145 26.5878   1
  -1   9  -6 663.912 25.9479   2
  -1   9  -6 709.888 25.4621   3
  -1  -9  -6 743.821 21.9597  26
   1   9   6 755.821 22.9401  21
   1   9   6 706.870 18.1534  23
   1   9   6 710.094 24.9725  24
   1   9   6 718.626 25.1433   8
  -1   9  -6 685.868 25.3056  20
  -1  -9  -6 779.961 27.2004  17
   1  -9   6 718.778 22.1966  16
   1   9   6 721.240 25.8826  16
   1  -9   6 727.524 23.0076  14
   1   9   6 727.200 24.3385  12
   1  -9   6 673.435 23.0310  12
  -1  -9  -6 742.193 25.0877  11
   1  -9   6 722.521 26.2467  13
  -1   9  -7 284.806 12.4877   6
  -1   9  -7 278.025 14.7606   5
   1   9   7 302.379 17.3184   1
  -1   9  -7 309.623 16.4989   3
  -1   9  -7 330.423 17.9196   2
   1  -9   7 282.396 16.4453  25
   1   9   7 326.571 13.7481  21
   1   9   7 330.430 16.2943  24
  -1  -9  -7 309.886 16.3266  10
   1   9   7 331.937 16.0470   8
  -1  -9  -7 306.119 16.6684  17
  -1   9  -7 292.749 16.2701  20
   1   9   7 313.800 17.3331  16
   1  -9   7 298.919 13.8506  16
   1  -9   7 329.810 14.5976  14
   1   9   7 319.385 15.7309  12
   1  -9   7 293.588 14.5170  12
   1  -9   7 321.067 17.3779  13
   1   9   7 307.903 10.8385  13
  -1  -9  -7 309.849 15.4565  11
   1   9   8 59.2333 9.11669   8
  -1   9  -8 65.1291 10.3741   2
   1   9   8 69.1721 10.9012   1
  -1   9  -8 35.0359 8.74780   3
   1  -9   8 36.1887 8.60537  25
   1   9   8 61.1442 8.90662  24
  -1  -9  -8 42.8463 8.42028  10
  -1   9  -8 64.3089 9.91437  20
  -1  -9  -8 51.2510 9.13230  17
   1   9   8 57.3677 10.2210  16
   1  -9   8 58.7471 7.93119  16
   1   9   8 45.9898 8.61210  12
   1  -9   8 50.5196 8.32207  12
  -1  -9  -8 42.1831 7.95893  11
   1   9   9 86.0658 10.3082   8
   1   9   9 102.643 12.7457   1
  -1   9  -9 98.6648 12.4409   2
  -1   9  -9 93.2883 11.4914   3
   1  -9   9 117.037 12.5554  25
   1   9   9 109.257 13.2476  22
  -1  -9  -9 100.654 11.4813  10
  -1   9  -9 118.093 12.7274  20
  -1  -9  -9 116.313 12.0529  17
   1   9   9 143.023 14.0401  16
   1  -9   9 82.7625 10.6144  12
  -1  -9  -9 91.1651 10.1540  11
   1  -9   9 100.274 12.5279  13
   1   9   9 101.522 11.6905  12
   1  10  -9 73.7487 9.98877   5
  -1  10   9 80.2254 12.3428   1
   1  10  -9 78.6151 11.5459   2
   1  10  -9 77.1604 11.2076   3
  -1 -10   9 93.3615 12.1958  25
  -1  10   9 87.0720 12.6022  22
   1 -10  -9 92.0660 11.5325  10
   1 -10  -9 62.4892 9.56981  11
   1  10  -9 81.1263 10.7582  20
   1 -10  -9 66.8160 10.8261  17
  -1  10   9 72.8592 11.7353  16
  -1 -10   9 77.5187 10.2279  12
  -1  10   9 81.6193 11.0776  12
   1  10  -8 227.107 13.7986   5
   1  10  -8 268.321 15.9850   3
  -1  10   8 195.277 15.6057   1
  -1 -10   8 284.417 17.1112  25
  -1  10   8 250.165 17.1171  22
  -1  10   8 248.056 13.6994   8
   1 -10  -8 265.573 16.0803  10
   1  10  -8 202.081 14.0709  20
   1 -10  -8 233.986 15.6369  17
  -1  10   8 241.885 16.0742  16
  -1 -10   8 232.333 16.2471  13
   1 -10  -8 249.860 14.8325  11
  -1  10   8 209.911 13.9489  12
  -1 -10   8 227.772 14.0804  12
  -1  10   7 105.479 11.4775   1
   1  10  -7 99.2987 10.2835   3
  -1 -10   7 78.2066 9.95396  13
  -1 -10   7 101.290 9.01052  12
   1 -10  -7 102.789 9.90275  11
  -1  10   7 88.5626 9.04570  12
  -1  10   7 85.6151 8.72354  21
  -1  10   7 100.700 10.9796  22
  -1  10   7 99.7428 10.0481  24
   1  10  -7 104.171 9.67059  20
   1 -10  -7 109.753 11.2116  17
  -1 -10   7 97.5626 8.37134  16
  -1  10   7 97.2849 10.2647  16
   1  10  -7 95.3568 6.26041   6
  -1  10   7 102.872 9.01109   8
   1  10  -7 112.772 9.78547   5
   1  10  -6 195.222 8.93773   6
   1  10  -6 203.748 12.1140   5
  -1  10   6 182.763 13.2002   1
   1  10  -6 210.510 12.9732   3
   1 -10  -6 209.142 8.16974   3
  -1 -10   6 199.593 12.9775  25
  -1  10   6 196.601 13.4882  22
  -1  10   6 196.559 12.2611  24
  -1  10   6 200.887 11.4770  21
   1 -10  -6 207.442 12.6269  10
  -1  10   6 212.479 11.6423   8
   1  10  -6 208.735 12.1504  20
   1 -10  -6 207.572 13.2327  17
  -1 -10   6 211.989 10.2027  16
  -1  10   6 208.743 12.5244  16
  -1  10   6 172.005 10.7211  12
  -1 -10   6 192.874 12.7157  13
  -1 -10   6 205.497 10.9700  12
  -1 -10   6 187.889 9.41151  14
   1 -10  -6 195.160 12.0751  11
   1  10  -5 463.969 18.2815   5
   1  10  -5 461.909 15.2949   6
   1  10  -5 482.127 19.0674   3
  -1  10   5 442.601 19.6664   1
  -1 -10   5 482.866 19.4258  25
  -1  10   5 482.903 20.3125  22
  -1  10   5 464.761 17.9432  21
  -1  10   5 425.058 17.9619  24
  -1  10   5 483.457 12.0876  23
  -1  10   5 483.654 17.9932   8
   1 -10  -5 447.463 18.6858  10
   1  10  -5 465.781 12.4988  18
   1  10  -5 461.262 17.9504  20
  -1  10   5 496.890 18.6069  16
  -1 -10   5 474.695 15.4974  16
   1 -10  -5 462.522 15.0750  15
  -1  10   5 487.664 17.0626  12
  -1 -10   5 438.028 16.1647  12
   1 -10  -5 463.999 18.6572  11
  -1 -10   5 516.149 19.8964  13
  -1 -10   5 480.727 15.2755  14
   1  10  -4 1.98942 3.93776   5
   1  10  -4 2.11742 3.00871   6
  -1  10   4 0.82098 4.48063   1
   1 -10  -4 5.16497 2.70972   3
   1  10  -4 7.15951 4.59964   2
  -1 -10   4 5.72625 4.39426  25
  -1  10   4 4.92219 2.24685  23
  -1  10   4 11.3193 4.52023  21
   1  10  -4 5.29576 3.89680  23
  -1  10   4 0.61775 3.57230   8
  -1 -10   4 3.57214 2.60234  10
   1 -10  -4 6.06305 3.96565  10
  -1 -10   4 1.86006 2.26287   9
   1  10  -4 4.85351 1.11647  18
   1  10  -4 1.20850 3.82757  20
  -1 -10   4 3.29122 1.91754  17
  -1  10   4 6.95440 4.09174  16
  -1 -10   4 5.20096 2.80012  16
   1 -10  -4 3.46358 2.84728  15
   1  10  -4 3.79919 3.03389  16
  -1 -10   4 5.21789 2.01490  17
  -1 -10   4-0.68630 2.88228  14
  -1  10   4 5.64945 3.23269  12
  -1 -10   4 4.98120 3.18804  12
  -1 -10   4 6.44653 4.06579  13
   1  10  -3 91.7451 7.23346   5
   1 -10  -3 94.9193 3.94357   5
  -1  10   3 81.3206 7.63823   1
   1 -10  -3 90.7434 4.99208   3
   1  10  -3 80.4537 7.49827   2
  -1  10   3 102.230 7.03530  27
   1  10  -3 87.8500 4.46634  27
  -1 -10   3 80.7121 7.05886  25
  -1  10   3 84.3361 5.05049  23
   1  10  -3 88.6090 7.34187  23
  -1  10   3 104.733 7.47670  21
   1  10  -3 89.4430 3.11164  24
   1 -10  -3 91.3499 7.09290  10
  -1 -10   3 93.9814 5.20098  10
  -1 -10   3 88.0042 5.22359   9
  -1  10   3 80.6505 6.68782   8
   1 -10  -3 84.9327 7.90337  17
  -1 -10   3 96.5802 4.83441  19
   1  10  -3 84.3832 6.69404  20
  -1 -10   3 96.1613 5.37324  14
  -1 -10   3 89.0219 4.75050  17
   1  10  -3 91.9374 4.89144  16
  -1 -10   3 85.3466 4.64429  16
  -1  10   3 94.2291 6.46973  16
   1 -10  -3 90.5911 5.76196  15
   1  10  -3 100.448 4.91770  12
  -1  10   3 78.0994 5.08516  12
   1 -10  -3 94.1198 7.43773  11
  -1 -10   3 75.9141 5.01950  12
  -1 -10   3 85.1814 7.09586  13
  -1  10   2 1638.72 43.3734   4
   1 -10  -2 1721.89 39.8027   5
   1  10  -2 1741.97 43.6775   3
   1 -10  -2 1671.21 40.2575   3
  -1  10   2 1706.15 45.3311   1
   1  10  -2 1746.82 45.2471   2
  -1  10   2 1737.24 42.2637  27
   1 -10  -2 1721.78 37.9567  25
  -1 -10   2 1809.75 40.7799  26
  -1 -10   2 1666.76 43.2231  25
   1 -10  -2 1753.03 38.0365  25
   1  10  -2 1751.82 39.4882  27
  -1  10   2 1760.37 41.5266  23
   1  10  -2 1747.33 39.1459  24
  -1  10   2 1726.50 44.3249  21
   1  10  -2 1752.73 44.1910  23
   1 -10  -2 1713.63 41.1295  23
  -1  10   2 1726.63 42.9774  24
  -1  10   2 1696.47 43.8032   8
   1  10  -2 1752.02 44.7257   8
   1 -10  -2 1676.52 43.0568  10
  -1 -10   2 1797.11 39.2116  19
   1 -10  -2 1719.01 44.9164  17
   1  10  -2 1659.47 43.2399  20
   1 -10  -2 1683.57 40.8035  19
  -1 -10   2 1745.16 40.8610  14
   1 -10  -2 1753.15 40.6630  16
   1 -10  -2 1663.68 42.2419  15
  -1 -10   2 1758.47 41.0409  17
  -1  10   2 1703.07 41.2120  16
  -1 -10   2 1739.44 39.0150  16
  -1  10   2 1754.51 39.3759  12
   1  10  -2 1775.04 38.6482  12
  -1 -10   2 1692.58 43.3003  13
   1 -10  -1 882.476 21.3480   5
  -1  10   1 844.917 21.8393   5
   1  10  -1 805.547 23.0272   5
   1  10  -1 800.260 24.6061   2
   1  10  -1 814.277 22.9689   3
   1  10  -1 836.102 24.6875   1
   1 -10  -1 827.498 21.2299   3
  -1  10   1 817.085 24.7797   1
   1 -10  -1 830.431 21.1287  27
  -1 -10   1 844.240 20.3312  26
   1  10  -1 815.480 20.4272  27
  -1  10   1 811.270 21.3626  27
  -1 -10   1 810.006 22.4536  25
   1 -10  -1 810.077 20.2013  25
  -1  10   1 842.692 22.3638  24
  -1  10   1 845.033 24.3151  21
  -1  10   1 841.411 22.6014  23
   1  10  -1 845.380 24.8290  22
   1  10  -1 810.389 20.7376  24
  -1  10   1 791.388 23.6846   8
   1  10  -1 810.371 24.3205   8
  -1 -10   1 815.676 19.5212  19
   1 -10  -1 812.310 20.0171  19
   1 -10  -1 771.524 23.8464  17
  -1 -10   1 809.375 22.2436  17
   1 -10  -1 779.750 22.8786  15
  -1 -10   1 814.068 24.5437  15
  -1 -10   1 805.810 19.0806  16
   1 -10  -1 805.386 19.8365  16
  -1 -10   1 806.070 19.4400  16
  -1 -10   1 803.738 22.4289  13
   1 -10  -1 812.200 19.1736  13
   1  10   0 373.056 12.9949   5
  -1  10   0 400.719 13.4646   5
  -1 -10   0 393.153 12.4623  24
  -1 -10   0 403.332 10.6571  26
   1 -10   0 432.111 9.91383  26
   1 -10   0 417.632 12.1480  24
  -1  10   0 398.132 11.3412  27
  -1 -10   0 394.394 12.1247  27
   1  10   0 414.388 12.3827  27
  -1 -10   0 416.849 12.4062  25
   1 -10   0 416.933 11.5709  27
   1 -10   0 407.636 12.5574  25
   1  10   0 441.036 14.4160  23
   1  10   0 390.685 15.1226  22
  -1  10   0 422.736 13.9942  23
   1  10   0 408.220 12.7871  24
  -1  10   0 411.957 12.3356  24
  -1  10   0 431.925 15.0923  21
  -1  10   0 417.370 13.9351   3
   1  10   0 412.464 15.1757   1
   1  10   0 415.990 13.2223   3
  -1  10   0 399.625 15.2345   1
  -1 -10   0 413.778 12.2656   3
   1 -10   0 396.734 9.54638  19
  -1 -10   0 394.383 13.9051  17
  -1 -10   0 420.285 14.9209  15
   1 -10   0 416.928 14.2912  17
  -1 -10   0 418.873 10.9245  16
   1 -10   0 401.006 9.54538  16
   1 -10   0 404.179 14.3066  15
   1 -10   0 400.292 9.65058  16
  -1 -10   0 409.527 11.4779  16
  -1 -10   0 390.295 12.3623  13
   1 -10   0 412.332 12.0517  13
  -1 -10  -1 1396.12 32.7008   5
   1  10   1 1370.93 33.0312   5
  -1  10  -1 1387.76 35.0828   5
  -1  10  -1 1409.74 35.4375   3
  -1 -10  -1 1345.22 31.8929   3
   1  10   1 1352.59 36.5963   1
   1 -10   1 1359.93 31.5107  24
  -1  10  -1 1340.37 30.3731  27
   1  10   1 1379.97 33.7286  27
  -1 -10  -1 1349.56 30.2863  26
  -1 -10  -1 1377.12 31.3601  25
   1 -10   1 1347.19 31.2151  26
   1 -10   1 1341.85 34.1926  25
   1  10   1 1313.24 35.6414  21
   1  10   1 1365.03 34.2823  24
  -1  10  -1 1374.84 31.5423  24
   1  10   1 1330.02 36.8611  22
   1  10   1 1371.06 34.7577  23
  -1 -10  -1 1390.00 35.8803  17
  -1  10  -1 1350.27 35.9284  20
  -1 -10  -1 1385.27 32.0719  16
  -1 -10  -1 1365.61 35.6238  15
   1 -10   1 1313.35 34.2625  17
  -1 -10  -1 1342.32 31.5310  13
   1 -10   1 1390.93 33.8658  13
   1  10   1 1331.06 30.1827  12
  -1  10  -2 27.0416 4.36711   6
  -1 -10  -2 33.8805 3.10692   5
   1  10   2 34.3650 2.99860   5
   1  10   2 35.7557 5.08976   1
  -1 -10  -2 36.8276 2.88191   3
  -1 -10  -2 32.3460 2.21338  26
   1  10   2 34.5353 4.36625  27
   1 -10   2 30.1079 3.41578  26
   1 -10   2 32.4491 4.42292  25
   1  10   2 42.5521 4.21655  23
   1  10   2 30.0849 4.87605  22
   1  10   2 41.0322 4.53745  24
  -1  10  -2 32.9244 4.53962  23
   1  10   2 32.6668 4.75528  21
  -1  10  -2 38.0515 4.94258   8
   1  10   2 29.9752 4.60743   8
  -1  10  -2 36.8887 4.91549  20
  -1 -10  -2 41.6155 5.33612  17
   1  10   2 30.8185 3.94392  16
  -1 -10  -2 34.2973 4.47758  15
   1 -10   2 25.2055 4.00182  14
   1 -10   2 31.8045 4.26151  13
   1 -10   2 29.4825 2.39225  12
   1  10   2 30.1160 2.80886  12
  -1  10  -3 1583.46 40.4724   6
  -1  10  -3 1635.82 41.9658   5
   1  10   3 1530.06 43.0280   1
  -1 -10  -3 1615.53 35.7580   3
   1  10   3 1615.74 41.0712  27
  -1 -10  -3 1609.70 36.2178  26
   1 -10   3 1570.31 41.6218  25
   1  10   3 1521.92 43.5823  22
  -1  10  -3 1652.61 42.1632  23
   1  10   3 1657.77 41.4901  21
   1  10   3 1658.61 38.9028  23
   1 -10   3 1601.98 35.8971  10
  -1 -10  -3 1587.02 41.7819  10
   1 -10   3 1592.09 37.1274  11
   1  10   3 1563.83 42.2432   8
  -1  10  -3 1612.73 42.1492  20
  -1 -10  -3 1572.16 43.0646  17
   1  10   3 1594.25 40.5089  16
   1 -10   3 1616.49 39.3986  14
   1 -10   3 1629.12 35.8042  16
  -1 -10  -3 1524.90 39.9709  15
  -1  10  -3 1574.65 35.8718  16
   1  10   3 1501.51 34.2067  13
   1  10   3 1606.58 38.2858  12
   1 -10   3 1561.83 37.3651  12
   1 -10   3 1639.97 41.8164  13
  -1  10  -4 267.611 11.5529   6
  -1  10  -4 264.818 12.8874   5
  -1 -10  -4 274.824 7.85472   3
  -1  10  -4 268.740 13.3824   3
   1  10   4 282.746 14.1643   1
   1  10   4 265.818 12.6403  27
   1 -10   4 281.004 13.2132  25
  -1 -10  -4 272.526 9.25778  26
  -1  10  -4 266.648 7.23347  27
  -1  10  -4 276.479 7.00497  27
   1  10   4 276.359 12.4090  21
   1  10   4 264.804 9.87439  23
   1  10   4 248.160 13.9691  22
   1  10   4 289.018 12.9480  24
  -1 -10  -4 275.655 13.0852  10
   1  10   4 267.581 13.0097   8
   1 -10   4 271.764 8.41174   9
  -1  10  -4 278.966 13.2832  20
  -1 -10  -4 275.795 13.9550  17
  -1 -10  -4 289.125 11.6559  15
   1 -10   4 271.552 9.28619  16
   1  10   4 282.110 12.8487  16
  -1  10  -4 276.611 9.39607  16
   1  10   4 268.625 7.05464  13
   1 -10   4 264.610 12.8150  13
   1  10   4 256.960 10.9311  12
   1 -10   4 285.961 11.1950  14
   1 -10   4 244.513 10.2080  12
  -1  10  -5 1059.29 31.9187   5
  -1  10  -5 1083.16 29.6339   6
  -1 -10  -5 1044.03 24.4003   3
   1  10   5 1037.62 33.8690   1
  -1  10  -5 1075.41 32.7336   3
  -1 -10  -5 1033.88 27.4563  26
   1 -10   5 1042.04 32.7769  25
   1  10   5 1036.30 30.1883  21
   1  10   5 1018.31 26.2616  23
   1  10   5 1079.95 32.3513  24
   1  10   5 1009.74 31.9559   8
  -1 -10  -5 1103.69 32.8757  10
  -1  10  -5 1085.02 24.6804  18
  -1  10  -5 1055.18 32.5152  20
   1  10   5 1013.99 31.8561  16
   1 -10   5 1142.35 27.9761  16
  -1 -10  -5 1100.14 29.5280  15
   1  10   5 1047.14 30.0955  12
   1 -10   5 1147.82 33.5590  13
   1 -10   5 1051.31 29.2995  12
  -1 -10  -5 1079.54 32.2460  11
   1 -10   5 1028.09 29.2443  14
   1  10   5 998.560 24.3498  13
  -1  10  -6 276.409 12.0718   6
  -1  10  -6 282.204 14.4080   5
  -1  10  -6 275.336 15.5958   2
  -1  10  -6 290.129 15.3533   3
   1  10   6 294.321 16.3509   1
  -1 -10  -6 283.252 11.5758  26
   1  10   6 270.655 8.71837  23
   1  10   6 252.315 14.0375  24
   1  10   6 291.572 13.0685  21
   1  10   6 260.278 14.0740   8
  -1 -10  -6 298.551 15.9410  17
  -1  10  -6 273.327 14.8350  20
   1 -10   6 284.529 11.9439  16
   1  10   6 290.068 15.5728  16
   1  10   6 284.939 8.73349  13
   1 -10   6 267.543 15.0394  13
   1 -10   6 279.509 12.9870  12
   1  10   6 286.792 13.7527  12
   1 -10   6 271.356 12.7311  14
  -1 -10  -6 259.817 14.1433  11
  -1  10  -7 301.359 16.5825   3
   1  10   7 276.416 17.0405   1
  -1  10  -7 287.395 17.1139   2
   1 -10   7 260.706 16.0285  13
  -1 -10  -7 294.234 15.2780  11
   1 -10   7 267.563 13.9811  12
   1 -10   7 273.911 13.5929  14
   1  10   7 313.512 15.4495  12
   1  10   7 273.934 15.6192  24
   1  10   7 281.454 13.1828  21
  -1 -10  -7 295.698 16.3343  10
   1  10   7 256.936 14.6255   8
  -1  10  -7 275.743 15.7160  20
  -1 -10  -7 304.682 17.1350  17
   1 -10   7 279.898 13.1518  16
   1  10   7 297.331 16.8219  16
  -1  10  -7 285.198 12.4457   6
  -1  10  -7 312.668 15.6211   5
   1  10   8 144.687 13.8081   1
  -1  10  -8 169.690 14.3478   2
  -1  10  -8 181.004 13.7152   3
   1 -10   8 165.792 13.8777  25
   1  10   8 164.064 12.9055  24
   1  10   8 156.343 12.5089   8
  -1 -10  -8 159.825 13.0340  10
  -1 -10  -8 158.590 13.7993  17
  -1  10  -8 157.138 13.3126  20
   1  10   8 139.515 13.2119  16
   1 -10   8 162.566 12.0937  12
   1 -10   8 171.601 14.3024  13
   1  10   8 204.097 13.7866  12
  -1 -10  -8 165.629 12.0766  11
  -1  10  -9 204.855 16.4822   2
  -1  10  -9 161.341 14.2095   3
   1  10   9 163.649 15.3542   1
   1 -10   9 220.442 16.4898  25
   1  10   9 191.919 16.5937  22
  -1 -10  -9 197.854 14.8633  10
   1  10   9 156.012 13.0623   8
  -1  10  -9 167.769 14.8916  20
  -1 -10  -9 193.644 15.2683  17
   1  10   9 179.094 15.6589  16
   1  10   9 176.404 14.5460  12
  -1 -10  -9 188.264 13.6146  11
   1 -10   9 167.700 13.2334  12
   1  11  -9 37.7961 8.67596   5
  -1  11   9 61.1365 11.4507   1
   1  11  -9 58.8928 11.5110   2
   1  11  -9 39.8561 9.65722   3
  -1 -11   9 51.2877 10.4669  25
  -1  11   9 50.1100 11.0685  22
   1 -11  -9 55.0950 10.3315  10
   1  11  -9 41.7342 9.49455  20
   1 -11  -9 51.5919 10.5082  17
  -1  11   9 53.6235 10.9518  16
  -1 -11   9 44.8151 8.94588  12
  -1  11   9 52.1304 9.99937  12
   1 -11  -9 55.5411 9.68690  11
   1  11  -8 41.5647 8.04178   5
  -1  11   8 35.4405 9.82249   1
   1  11  -8 34.3667 8.31212   3
  -1 -11   8 25.2163 8.48492  25
  -1  11   8 16.5597 8.43214  22
  -1  11   8 34.3045 7.14255   8
   1  11  -8 47.4348 8.68364  20
   1 -11  -8 28.4467 8.93899  17
  -1  11   8 48.8896 9.75700  16
  -1 -11   8 38.3847 9.43657  13
  -1 -11   8 31.4467 7.47955  12
  -1  11   8 37.0505 7.93102  12
   1 -11  -8 27.7819 8.09273  11
   1  11  -7 80.9516 9.83339   3
  -1  11   7 70.8044 10.1154   1
  -1 -11   7 69.1177 9.48107  13
  -1  11   7 52.1518 7.52329  12
   1 -11  -7 71.2179 9.14022  11
  -1 -11   7 75.8508 7.86248  12
  -1  11   7 72.0981 9.31080  24
  -1  11   7 67.6621 8.29999  21
  -1  11   7 70.3654 10.2767  22
   1 -11  -7 65.1345 9.49347  17
   1  11  -7 62.6029 8.69743  20
  -1  11   7 59.4023 8.64057  16
  -1 -11   7 66.4522 7.26729  16
  -1  11   7 62.7952 7.90973   8
   1  11  -7 69.4788 8.83928   5
   1  11  -6 533.441 16.7257   6
   1  11  -6 538.138 21.1304   5
   1  11  -6 497.951 21.2420   3
  -1  11   6 467.339 22.1029   1
  -1 -11   6 509.511 21.9808  25
  -1  11   6 508.895 22.8540  22
  -1  11   6 512.403 20.9145  24
  -1  11   6 511.974 19.5950  21
  -1  11   6 491.014 19.4870   8
   1 -11  -6 498.987 20.8374  10
   1 -11  -6 501.284 21.8800  17
   1  11  -6 529.004 20.4482  20
  -1 -11   6 543.901 17.4912  16
  -1  11   6 509.856 20.7541  16
  -1  11   6 512.287 19.1499  12
  -1 -11   6 477.870 18.2135  12
  -1 -11   6 522.616 22.0954  13
   1 -11  -6 506.707 20.9368  11
  -1 -11   6 508.643 16.7595  14
   1  11  -5 539.261 17.3783   6
   1  11  -5 558.345 20.7955   5
  -1  11   5 584.145 23.0698   1
   1  11  -5 548.812 21.2881   3
  -1 -11   5 531.091 21.3604  25
  -1  11   5 560.243 14.1024  23
  -1  11   5 534.943 20.1489  21
  -1  11   5 550.964 22.7342  22
   1  11  -5 552.791 20.7091  23
  -1  11   5 532.760 20.5772  24
  -1  11   5 515.957 19.6791   8
   1 -11  -5 546.313 20.9138  10
   1  11  -5 552.713 20.3464  20
  -1  11   5 520.715 20.0026  16
   1 -11  -5 537.908 17.0019  15
  -1 -11   5 562.871 16.9018  16
  -1 -11   5 523.440 17.8599  12
  -1 -11   5 536.434 21.4582  13
  -1  11   5 602.176 18.9965  12
  -1 -11   5 551.260 16.8999  14
   1  11  -4 861.533 26.9786   5
   1  11  -4 804.392 28.0720   2
  -1  11   4 880.171 28.8848   1
  -1 -11   4 758.037 26.5122  25
   1  11  -4 845.387 20.9057  27
   1  11  -4 891.260 20.3177  27
  -1  11   4 816.062 21.4521  23
  -1  11   4 778.488 26.0774  21
   1  11  -4 878.740 27.1690  23
   1 -11  -4 857.661 26.9388  10
  -1  11   4 852.449 26.3291   8
   1 -11  -4 849.362 28.4308  17
  -1 -11   4 830.040 20.6470  17
   1  11  -4 888.869 26.3676  20
  -1 -11   4 854.289 22.0600  16
   1  11  -4 847.598 21.9443  16
   1 -11  -4 817.217 23.2909  15
  -1  11   4 830.290 25.4337  16
  -1 -11   4 817.067 23.0954  12
  -1 -11   4 832.332 22.5639  14
   1 -11  -4 851.039 26.9675  11
  -1 -11   4 851.093 27.2652  13
  -1  11   4 843.755 23.6043  12
   1  11  -3 1348.93 36.7138   5
   1 -11  -3 1331.91 30.5966   5
   1  11  -3 1340.83 36.7584   3
   1  11  -3 1296.26 37.8738   2
   1 -11  -3 1289.95 31.7767   3
  -1  11   3 1310.88 38.2821   1
   1  11  -3 1336.59 30.8341  27
  -1 -11   3 1296.41 36.5369  25
  -1  11   3 1316.16 35.2839  27
  -1  11   3 1313.27 36.0433  24
  -1  11   3 1321.27 32.7521  23
  -1  11   3 1260.39 36.5886  21
   1  11  -3 1342.34 29.2582  24
   1  11  -3 1313.37 36.6962  23
  -1 -11   3 1334.11 32.0659  10
  -1  11   3 1310.90 36.3707   8
   1 -11  -3 1278.80 36.1276  10
   1 -11  -3 1340.94 38.1736  17
   1  11  -3 1333.91 35.9808  20
  -1  11   3 1281.15 34.2661  16
  -1 -11   3 1325.44 32.0551  17
  -1 -11   3 1368.44 31.1372  16
   1 -11  -3 1349.16 34.0190  15
  -1 -11   3 1291.54 32.5353  14
   1 -11  -3 1310.01 36.8784  11
  -1  11   3 1369.54 32.4948  12
   1  11  -3 1367.83 31.1960  12
  -1 -11   3 1295.25 31.9639  12
  -1 -11   3 1329.03 36.5843  13
   1 -11  -2 10.3031 2.75728   5
   1  11  -2 13.1881 4.09146   3
  -1  11   2 8.56400 4.34994   1
   1 -11  -2 8.61802 3.03328   3
   1  11  -2 8.42373 4.48388   2
  -1  11   2 7.13451 3.17861  27
   1  11  -2 12.2741 2.31262  27
  -1 -11   2 6.34425 3.52730  25
   1 -11  -2 7.37707 1.56032  25
   1 -11  -2 12.8200 1.64059  25
  -1  11   2 7.26648 3.14781  23
   1  11  -2 12.7558 2.21106  24
  -1  11   2 12.7938 3.84141  24
   1  11  -2 7.81650 3.69640  23
  -1  11   2 8.07739 3.78856  21
  -1  11   2 2.34925 3.86327   8
   1  11  -2 18.6084 4.50653   8
   1 -11  -2 9.26355 3.43392  10
   1  11  -2 14.3690 3.98452  20
  -1 -11   2 8.61758 1.88237  19
   1 -11  -2 13.7253 3.11605  19
   1 -11  -2 16.0351 4.86232  17
  -1 -11   2 11.8716 3.01891  14
   1 -11  -2 11.2603 2.92461  16
  -1 -11   2 5.95077 2.86940  17
   1 -11  -2 9.46477 3.33950  15
  -1 -11   2 11.0484 1.85635  16
  -1  11   2 11.4175 3.02602  16
  -1  11   2 6.82566 1.86911  12
  -1 -11   2 10.4403 3.73529  13
  -1  11   1 62.9189 4.66411   5
   1  11  -1 43.5347 4.71846   5
   1  11  -1 48.7171 4.83113   3
   1  11  -1 52.4560 6.10232   1
  -1  11   1 43.7852 5.55583   1
   1  11  -1 58.5492 6.18557   2
  -1 -11   1 51.9203 4.69876  25
  -1  11   1 53.2915 4.14082  27
  -1 -11   1 53.9934 3.45297  26
   1  11  -1 54.4991 3.64096  27
   1 -11  -1 50.7663 3.45310  25
   1 -11  -1 46.3025 4.30202  27
  -1  11   1 47.5010 4.64520  23
   1  11  -1 53.4672 5.93491  22
   1  11  -1 46.9505 3.68616  24
  -1  11   1 52.9302 4.68965  24
  -1  11   1 44.0484 5.65106  21
  -1  11   1 42.0458 5.01146   8
   1  11  -1 59.8023 5.88826   8
   1 -11  -1 59.1229 5.08240  10
  -1 -11   1 54.7965 2.89496  19
   1 -11  -1 43.0988 3.20596  19
  -1 -11   1 51.2501 4.73431  17
   1 -11  -1 49.6891 5.52488  17
  -1 -11   1 56.3402 2.93912  16
  -1 -11   1 54.5744 2.70192  16
   1 -11  -1 47.9454 3.28719  16
   1 -11  -1 46.3564 5.01993  15
  -1 -11   1 43.2650 5.65065  15
   1 -11  -1 54.7008 2.94057  13
  -1 -11   1 55.9242 4.86168  13
   1  11   0 938.631 26.1505   5
  -1  11   0 946.705 26.3249   5
   1  11   0 982.182 28.7426   1
  -1  11   0 966.092 26.8070   3
  -1  11   0 946.046 28.5247   1
   1  11   0 973.466 26.1456   3
   1 -11   0 994.935 24.6468  24
  -1 -11   0 948.461 24.9498  25
   1 -11   0 1024.35 21.8724  26
   1  11   0 978.887 24.8715  27
  -1 -11   0 964.653 24.6123  27
  -1 -11   0 996.674 22.7932  26
   1 -11   0 946.234 25.1711  25
  -1  11   0 952.375 23.7083  27
   1 -11   0 979.677 23.8646  27
   1  11   0 929.284 27.0743  23
  -1  11   0 950.014 24.9121  24
  -1  11   0 957.469 28.3664  21
  -1  11   0 995.156 27.1295  23
   1  11   0 970.030 28.9010  22
   1  11   0 950.481 25.4700  24
  -1  11   0 995.945 28.2342   8
  -1 -11   0 945.414 27.0356  17
   1 -11   0 946.918 27.5662  15
  -1 -11   0 938.452 27.9984  15
  -1 -11   0 965.024 23.6524  16
  -1 -11   0 993.610 23.0301  16
   1 -11   0 996.799 27.6075  17
   1 -11   0 963.836 24.4782  13
  -1 -11   0 954.806 25.0398  13
  -1  11  -1 1072.14 28.3395   5
   1  11   1 994.700 26.0269   5
  -1 -11  -1 1012.86 24.8215   3
   1  11   1 995.545 29.6733   1
  -1  11  -1 1018.14 28.3553   3
  -1 -11  -1 986.741 24.1693  25
  -1  11  -1 1027.90 23.1763  27
   1 -11   1 1011.34 24.4280  24
  -1 -11  -1 1019.35 22.7508  26
   1 -11   1 1015.63 27.2452  25
   1 -11   1 1012.37 23.9131  26
   1  11   1 1029.14 26.5963  27
   1  11   1 949.548 27.3384  23
   1  11   1 1015.10 30.1261  22
  -1  11  -1 1007.59 24.4622  24
   1  11   1 947.071 28.6218  21
   1  11   1 1006.49 27.1907  24
   1  11   1 1005.56 29.3543   8
  -1 -11  -1 1009.38 28.8695  17
   1 -11   1 1014.49 27.5010  17
  -1 -11  -1 1044.26 24.7315  16
  -1 -11  -1 979.047 28.4458  15
   1 -11   1 991.901 26.5921  13
   1  11   1 993.093 22.4399  12
  -1 -11  -1 975.169 24.2829  13
  -1 -11  -2 880.764 22.3078   5
   1  11   2 885.337 22.5248   5
   1  11   2 851.544 27.5655   1
  -1  11  -2 889.038 26.5668   3
  -1 -11  -2 916.239 21.8789   3
   1  11   2 892.848 25.1316  27
   1 -11   2 860.589 25.7245  25
  -1 -11  -2 889.964 20.2720  26
   1  11   2 918.311 28.3905  22
   1  11   2 910.421 25.7538  24
   1  11   2 893.477 26.6230  21
   1  11   2 891.883 24.7126  23
   1  11   2 902.715 27.2443   8
  -1  11  -2 892.896 27.2367   8
  -1  11  -2 906.197 26.9717  20
  -1 -11  -2 931.594 27.5861  17
  -1 -11  -2 873.421 25.6806  15
   1 -11   2 902.009 24.7298  14
   1 -11   2 867.365 25.4605  13
   1  11   2 881.139 21.7934  12
  -1  11  -3 804.954 25.4431   5
  -1  11  -3 769.202 24.1028   6
  -1 -11  -3 816.808 19.7083   3
   1  11   3 771.916 26.5286   1
   1 -11   3 791.144 25.1566  25
   1  11   3 836.826 24.7939  27
  -1 -11  -3 816.543 19.5710  26
   1  11   3 737.003 24.5686  21
   1  11   3 858.422 22.8920  23
   1  11   3 783.661 27.1926  22
  -1  11  -3 873.600 26.1347  23
   1 -11   3 813.262 21.1770  11
   1  11   3 838.624 26.2339   8
   1 -11   3 831.484 19.8414  10
  -1 -11  -3 789.621 25.1326  10
  -1 -11  -3 838.000 26.8678  17
  -1  11  -3 802.067 25.7146  20
   1 -11   3 826.012 18.7407  16
  -1 -11  -3 788.683 23.8387  15
   1  11   3 775.322 23.8451  16
   1 -11   3 799.793 22.9908  14
   1 -11   3 846.335 25.4252  13
   1  11   3 817.468 21.7356  12
   1 -11   3 791.261 20.7154  12
  -1  11  -4 968.918 29.8486   5
  -1  11  -4 930.422 27.8077   6
  -1  11  -4 960.999 30.4243   3
   1  11   4 967.158 31.4256   1
   1 -11   4 951.633 30.2044  25
   1  11   4 986.367 29.3805  27
  -1 -11  -4 967.560 24.1995  26
   1  11   4 965.658 25.5180  23
   1  11   4 928.927 28.7316  21
  -1 -11  -4 996.072 30.0685  10
   1 -11   4 1003.26 24.0998   9
   1  11   4 1056.31 30.7846   8
  -1  11  -4 980.847 30.1540  20
  -1 -11  -4 991.300 31.4416  17
  -1 -11  -4 1001.85 27.6952  15
  -1  11  -4 969.177 24.0028  16
   1 -11   4 982.299 23.9850  16
   1  11   4 1009.95 29.2984  16
   1 -11   4 988.720 26.9826  14
   1  11   4 933.042 26.5452  12
   1 -11   4 943.240 29.7715  13
   1 -11   4 931.981 25.6084  12
  -1  11  -5 4.02747 4.65692   5
   1  11   5 3.29509 4.97432   8
  -1  11  -5 3.99185 4.24089   6
  -1  11  -5 5.20795 5.85990   3
   1  11   5-0.99010 6.02822   1
  -1  11  -5 0.95919 6.02842   2
   1 -11   5 7.97468 5.02874  25
  -1 -11  -5 0.70254 3.12251  26
  -1  11  -5 2.56231 1.46041  27
   1  11   5 4.84306 5.07313  24
   1  11   5 1.84853 2.66405  23
   1  11   5 7.25777 4.98684  21
  -1 -11  -5-0.84524 5.06126  10
  -1  11  -5-0.83395 5.40020  20
   1  11   5 2.35910 4.90418  16
  -1 -11  -5 5.38875 4.05129  15
   1 -11   5 4.22715 3.51694  16
  -1 -11  -5-5.72271 5.21663  11
   1  11   5 3.49603 3.96001  12
   1 -11   5 1.75349 4.83295  13
   1 -11   5 1.52040 3.93117  12
   1 -11   5 5.84797 4.03960  14
  -1  11  -6 185.182 12.0199   5
  -1  11  -6 143.918 9.03479   6
  -1  11  -6 155.771 12.3212   2
   1  11   6 147.762 12.7068   1
  -1  11  -6 182.366 12.4632   3
   1 -11   6 183.434 12.8059  25
   1  11   6 173.954 11.6594  24
   1  11   6 190.449 10.6902  21
   1  11   6 189.111 12.0199   8
  -1 -11  -6 195.523 13.4471  17
  -1  11  -6 168.410 11.8655  20
   1  11   6 152.612 11.6657  16
   1 -11   6 184.608 9.08589  16
  -1 -11  -6 171.167 11.6666  11
   1 -11   6 182.762 10.0075  14
   1  11   6 172.027 10.5442  12
   1 -11   6 155.373 9.65402  12
   1 -11   6 154.935 11.6763  13
  -1  11  -7 583.187 24.0063   3
  -1  11  -7 543.236 24.3453   2
   1  11   7 526.934 24.4655   1
  -1 -11  -7 530.025 22.2151  11
   1 -11   7 555.030 20.6026  12
   1  11   7 545.980 21.4718  12
   1 -11   7 536.295 23.9754  13
   1  11   7 535.303 22.7084  24
   1  11   7 562.304 19.9462  21
   1  11   7 545.719 22.4714   8
  -1  11  -7 560.082 23.4808  20
  -1 -11  -7 556.906 24.2724  17
   1  11   7 525.205 23.0592  16
  -1  11  -7 519.095 18.5923   6
  -1  11  -7 567.196 22.5506   5
   1  11   8 31.8428 8.01029   8
  -1  11  -8 28.7752 8.85849   3
  -1  11  -8 36.3757 9.41186   2
   1  11   8 28.3281 9.12770   1
   1 -11   8 21.2606 8.52149  25
   1  11   8 24.9729 7.96402  24
  -1 -11  -8 25.2397 8.31667  10
  -1  11  -8 30.3260 8.42082  20
  -1 -11  -8 20.6943 8.92325  17
   1  11   8 33.8948 8.92380  16
   1  11   8 35.6348 7.85556  12
  -1 -11  -8 31.8223 8.07988  11
   1 -11   8 31.9321 9.41358  13
   1 -11   8 30.9480 7.41764  12
   1  11   9 23.9365 7.94621   8
   1 -11   9 21.3034 9.52724  25
  -1 -11  -9 22.9473 9.28750  10
  -1 -11  -9 24.6225 9.06913  17
  -1  11  -9 23.6311 8.85020  20
   1  11   9 26.2211 8.78437  12
  -1 -11  -9 31.9305 8.60767  11
   1  11   9 22.3905 9.70031  16
  -1  11  -9 19.2572 9.15988   3
  -1  11  -9 37.1910 10.6967   2
   1  12  -9 71.0199 11.1123  20
   1 -12  -9 78.3053 11.5083  17
  -1  12   9 47.4971 9.76591  12
   1 -12  -9 70.4521 10.8443  11
   1  12  -9 69.8550 10.3541   5
  -1  12   8 18.1587 8.98158   1
   1  12  -8 14.2517 7.91303   3
   1 -12  -8 11.8023 7.34247  11
  -1 -12   8 18.1166 7.05655  12
  -1 -12   8 15.7553 8.62666  13
  -1  12   8 3.81654 6.77962  12
  -1  12   8 4.23876 8.46288  22
  -1  12   8 6.07384 6.05377   8
   1  12  -8 10.1336 7.11283  20
   1 -12  -8 2.47472 8.35611  17
  -1  12   8 12.8178 8.37735  16
   1  12  -8 13.1937 7.63262   5
   1  12  -7 3.91869 6.34354   5
   1  12  -7 4.39540 6.85259   3
  -1  12   7-7.71498 7.43346   1
  -1 -12   7-1.18611 6.60291  25
  -1  12   7-0.81796 5.63124  21
  -1  12   7-7.29174 7.03217  24
  -1  12   7 3.91405 6.82240  22
   1 -12  -7 2.17537 6.28797  10
  -1  12   7-3.39620 5.57685   8
   1  12  -7 7.48927 6.31984  20
   1 -12  -7-1.18039 6.94685  17
  -1  12   7-3.09317 6.42982  16
   1 -12  -7 5.11765 6.18020  11
  -1 -12   7 3.76804 5.54200  12
  -1  12   7 0.82571 5.46158  12
  -1 -12   7 3.57105 6.75520  13
   1  12  -6 925.181 30.6298   5
  -1  12   6 843.363 31.9954   1
   1  12  -6 901.915 31.1235   3
  -1 -12   6 890.080 31.6817  25
  -1  12   6 915.636 33.0763  22
  -1  12   6 922.369 30.9868  24
  -1  12   6 914.466 29.2694  21
   1 -12  -6 905.393 31.1376  10
  -1  12   6 902.911 29.1537   8
   1  12  -6 914.093 29.6950  20
   1 -12  -6 884.277 32.0158  17
  -1  12   6 902.280 30.1743  16
  -1 -12   6 842.778 26.7966  12
  -1 -12   6 1009.85 32.9990  13
  -1  12   6 899.059 27.9479  12
   1 -12  -6 938.816 31.2867  11
   1  12  -5 26.2315 6.24797   5
  -1  12   5 30.4256 6.96221   1
  -1 -12   5 26.9269 6.08160  25
   1  12  -5 24.5569 3.01443  27
  -1  12   5 9.53724 5.75046  22
  -1  12   5 31.6855 3.04534  23
  -1  12   5 29.4373 6.55585  21
   1  12  -5 38.4248 6.63219  23
  -1  12   5 22.0514 5.61997   8
   1 -12  -5 31.9926 6.52418  10
   1  12  -5 20.5256 5.61861  20
   1 -12  -5 20.2953 4.37285  15
  -1  12   5 30.5025 6.08061  16
  -1 -12   5 24.9872 3.78677  16
  -1 -12   5 25.7639 6.39982  13
  -1  12   5 31.9943 5.29622  12
  -1 -12   5 31.3254 4.93538  12
  -1 -12   5 25.8607 4.24413  14
   1  12  -4 2.30063 5.00203   5
  -1  12   4 6.59105 5.44380   1
   1  12  -4 7.33311 5.29964   2
  -1 -12   4 0.80053 5.03156  25
   1  12  -4 1.96073 1.89547  27
   1  12  -4 1.57796 2.23023  27
  -1  12   4 2.85240 5.02735  22
  -1  12   4 0.74132 5.00505  21
   1  12  -4 4.63573 5.07536  23
  -1  12   4 0.71210 4.33601   8
   1 -12  -4 5.27725 4.70194  10
   1 -12  -4 8.15934 6.24187  17
   1  12  -4 2.04638 4.15357  20
  -1 -12   4 2.88782 2.72359  16
   1  12  -4 1.83523 2.91273  16
  -1  12   4 1.21021 4.40024  16
  -1 -12   4 2.49797 2.34286  17
   1 -12  -4 1.33120 3.54514  15
  -1  12   4 1.66788 3.62017  12
  -1 -12   4 2.86329 3.08249  14
   1 -12  -4 12.6381 5.07792  11
  -1 -12   4-0.37915 3.89934  12
  -1 -12   4 0.78968 4.88647  13
   1  12  -3 0.68775 4.35556   3
  -1  12   3-2.55020 4.73232   1
   1  12  -3 1.66471 4.98389   2
  -1 -12   3 1.35653 4.09558  25
   1  12  -3 1.34954 2.02466  27
   1  12  -3 1.70067 1.34420  24
   1  12  -3 3.55385 4.10913  23
  -1  12   3 2.83260 4.55215  21
  -1  12   3 5.01765 4.09071  24
  -1  12   3 1.84630 2.92148  23
   1 -12  -3 3.25058 4.11720  10
  -1  12   3-0.67067 3.87732   8
   1  12  -3 8.08029 4.19617  20
   1 -12  -3 2.43687 5.14420  17
  -1  12   3 4.23496 3.91652  16
  -1 -12   3 1.58336 2.63586  17
  -1 -12   3 1.19886 1.85498  16
   1 -12  -3-1.38652 3.37982  15
  -1  12   3-1.72009 2.63491  12
   1 -12  -3 5.67942 4.59701  11
  -1 -12   3 0.66839 3.53387  13
  -1 -12   3 2.02828 2.95811  14
   1 -12  -2 1663.52 38.8223   5
   1  12  -2 1602.48 42.9818   5
  -1  12   2 1594.72 44.8794   1
   1  12  -2 1624.25 45.0232   2
   1  12  -2 1628.21 42.9199   3
  -1 -12   2 1606.63 42.4799  25
   1 -12  -2 1654.64 36.4872  25
  -1  12   2 1578.28 40.8218  27
   1  12  -2 1696.43 37.6318  27
   1 -12  -2 1670.24 36.4996  25
   1  12  -2 1649.61 37.7884  24
  -1  12   2 1647.17 44.0418  21
   1  12  -2 1582.25 43.3287  23
  -1  12   2 1649.48 40.8360  23
  -1  12   2 1666.76 42.1878  24
   1 -12  -2 1620.97 42.2950  10
  -1  12   2 1651.57 43.5491   8
   1  12  -2 1667.90 44.3022   8
  -1 -12   2 1672.54 36.3650  19
  -1 -12   2 1634.34 40.2690  17
   1 -12  -2 1674.82 44.7721  17
   1 -12  -2 1664.84 39.2530  19
  -1 -12   2 1663.80 45.1361  15
  -1  12   2 1629.56 39.5916  16
  -1 -12   2 1558.28 36.1538  16
   1 -12  -2 1650.41 41.6459  15
  -1 -12   2 1656.51 39.7709  14
  -1 -12   2 1656.76 36.2549  16
   1 -12  -2 1680.79 39.0217  16
  -1 -12   2 1610.26 42.2498  13
  -1  12   2 1653.63 36.7432  12
  -1  12   1 1990.27 45.7491   5
   1  12  -1 2004.42 47.5507   5
   1  12  -1 1884.47 46.9637   3
  -1  12   1 1866.23 49.3713   1
   1  12  -1 1886.92 49.4474   2
   1  12  -1 1972.04 49.6201   1
  -1  12   1 1935.99 44.6699  27
   1 -12  -1 1883.36 43.3318  25
  -1 -12   1 1924.17 42.8002  26
  -1 -12   1 1813.79 45.9110  25
   1  12  -1 1910.06 43.2449  27
  -1  12   1 1739.08 45.9520  23
   1  12  -1 1912.18 49.2861  22
  -1  12   1 1821.45 45.6153  24
  -1  12   1 1784.91 48.3679  21
   1  12  -1 1894.79 43.9720  24
   1 -12  -1 1794.99 45.9262  10
   1  12  -1 1831.39 48.6992   8
  -1  12   1 1825.89 48.1210   8
   1 -12  -1 1915.70 42.4767  19
  -1 -12   1 1839.21 46.1200  17
   1 -12  -1 1907.71 48.7155  17
  -1 -12   1 1869.96 41.4211  19
  -1 -12   1 1878.48 41.3970  16
   1 -12  -1 1905.01 42.3831  16
   1 -12  -1 1796.68 47.0259  15
  -1 -12   1 1830.60 41.0702  16
  -1 -12   1 1875.38 49.1949  15
   1 -12  -1 1877.71 41.8780  13
  -1 -12   1 1840.68 45.9371  13
  -1  12   0 524.176 17.1886   5
   1  12   0 526.847 17.0550   5
   1  12   0 511.342 19.1447   1
   1  12   0 542.303 17.0543   3
  -1  12   0 575.145 20.0226   1
  -1 -12   0 514.811 15.2697  27
   1 -12   0 497.294 15.8322  25
   1  12   0 520.499 15.4184  27
   1 -12   0 527.497 12.1703  26
  -1 -12   0 543.876 13.3043  26
  -1  12   0 533.456 14.5359  27
  -1 -12   0 491.945 15.5450  25
   1 -12   0 551.491 14.6928  27
  -1  12   0 513.263 18.8241  21
  -1  12   0 519.049 15.7647  24
  -1  12   0 525.483 17.7884  23
   1  12   0 515.213 17.9732  23
   1  12   0 567.790 19.9857  22
   1  12   0 528.726 16.1790  24
  -1  12   0 527.925 18.7049   8
  -1 -12   0 526.646 17.8965  17
   1 -12   0 535.778 18.2461  17
  -1 -12   0 511.906 18.7272  15
  -1 -12   0 555.355 13.6051  16
  -1 -12   0 529.836 14.2091  16
   1 -12   0 527.888 18.2817  15
  -1 -12   0 511.911 15.6585  13
   1 -12   0 529.883 15.2992  13
   1  12   1 13.4732 3.40708   5
  -1  12  -1 12.1850 3.96743   5
   1  12   1 23.3649 5.22441   1
  -1  12  -1 13.7709 3.93535   3
  -1  12  -1 14.4936 1.93417  27
   1  12   1 17.3303 3.64809  27
   1 -12   1 14.9406 3.42623  25
  -1 -12  -1 12.4084 1.45150  26
   1 -12   1 9.91781 2.22270  26
  -1 -12  -1 15.6836 1.54083  26
  -1 -12  -1 10.8736 2.33430  25
   1  12   1 7.82474 4.32257  21
  -1  12  -1 12.3266 2.53668  24
  -1  12  -1 5.91839 3.78722  23
   1  12   1 10.5479 4.52033  22
   1  12   1 14.5884 4.03082  23
   1  12   1 11.6946 3.29436  24
   1  12   1 15.6597 4.38600   8
   1 -12   1 18.7929 3.76708  17
  -1 -12  -1 14.6035 4.45880  15
  -1 -12  -1 22.0463 4.84444  17
   1 -12   1 13.8561 4.18836  15
  -1 -12  -1 11.0255 2.60661  16
   1 -12   1 20.0883 3.43361  13
  -1 -12  -1 15.8710 2.51592  13
  -1 -12  -2 199.385 7.97512   5
   1  12   2 220.381 8.32520   5
  -1 -12  -2 242.975 7.86473   3
   1  12   2 214.713 12.0625   1
  -1  12  -2 235.266 11.6865   3
   1  12   2 235.935 10.4286  27
   1 -12   2 220.369 10.7132  25
  -1 -12  -2 213.178 5.49222  26
   1  12   2 203.861 11.2157  21
   1  12   2 229.756 10.8131  24
   1  12   2 232.044 10.0946  23
   1  12   2 234.318 12.9000  22
   1  12   2 213.100 11.5109   8
  -1  12  -2 212.694 11.3918   8
  -1  12  -2 214.314 11.4718  20
  -1 -12  -2 200.378 11.4484  17
  -1 -12  -2 233.461 11.0005  15
   1 -12   2 203.390 9.55393  14
   1 -12   2 230.748 9.83169  17
   1 -12   2 218.154 10.3547  13
   1  12   2 218.148 7.17451  12
  -1  12  -3 51.4632 6.47520   5
  -1  12  -3 54.7496 6.09043   6
   1  12   3 62.8575 7.64573   1
   1 -12   3 56.7787 6.49032  25
  -1 -12  -3 60.7170 2.99572  26
   1  12   3 64.0346 6.28854  27
   1  12   3 60.3242 6.37004  24
   1  12   3 49.0942 7.26510  22
  -1  12  -3 59.9629 6.79549  23
   1  12   3 57.0424 5.29861  23
   1  12   3 49.0799 6.44693  21
  -1 -12  -3 45.9713 6.12422  10
   1  12   3 58.8357 6.88794   8
  -1  12  -3 62.6501 6.82064  20
  -1 -12  -3 38.4757 6.46341  17
   1 -12   3 62.6681 5.63790  14
   1  12   3 53.5070 5.64850  16
  -1 -12  -3 55.7493 5.90664  15
   1 -12   3 64.1652 3.87502  12
   1 -12   3 59.9949 6.48312  13
   1  12   3 53.7382 4.42210  12
  -1  12  -4 4044.84 90.7281   6
  -1  12  -4 3928.91 92.9856   5
   1  12   4 3830.04 94.9808   1
   1 -12   4 3814.87 93.0239  25
  -1 -12  -4 3868.93 84.8605  26
   1  12   4 3843.15 91.8521  27
   1  12   4 3776.27 91.4728  21
   1  12   4 3764.03 87.2618  23
  -1 -12  -4 3821.49 92.7391  10
   1 -12   4 3950.11 85.9452   9
   1  12   4 3935.05 93.4308   8
  -1  12  -4 3880.67 92.9096  20
  -1 -12  -4 3893.10 94.7730  17
   1  12   4 3925.38 91.4073  16
  -1  12  -4 3806.36 84.3997  16
   1 -12   4 3938.49 84.3309  16
   1 -12   4 3840.53 88.6995  14
  -1 -12  -4 3848.57 89.5875  15
   1 -12   4 3728.63 86.8246  12
   1  12   4 3985.94 88.2993  12
   1 -12   4 3856.79 92.7288  13
  -1  12  -5 30.0764 6.45717   5
  -1  12  -5 30.1966 5.44691   6
  -1  12  -5 43.2835 7.55658   3
   1  12   5 29.2777 7.49805   1
  -1  12  -5 22.3455 7.19849   2
   1 -12   5 37.1328 6.70257  25
  -1 -12  -5 25.2151 3.73592  26
   1  12   5 36.3077 6.21304  21
   1  12   5 29.0432 4.00105  23
   1  12   5 45.8857 6.72060  24
  -1 -12  -5 30.2118 6.45563  10
   1  12   5 32.8984 6.67769   8
  -1  12  -5 19.0956 5.93349  20
   1  12   5 40.8536 6.81351  16
  -1 -12  -5 25.7668 5.15112  15
   1 -12   5 26.6559 4.92407  14
   1 -12   5 33.1341 4.57170  12
   1 -12   5 20.1030 6.11981  13
  -1 -12  -5 43.6089 6.96319  11
   1  12   5 33.2368 5.39886  12
  -1  12  -6 11.9606 4.47282   6
  -1  12  -6 2.79192 6.11380   5
  -1  12  -6-1.02185 5.85452   3
   1  12   6 9.28843 6.40076   1
  -1  12  -6 10.1205 6.79081   2
   1 -12   6 5.30228 6.07562  25
   1  12   6 6.51743 5.32663  21
   1  12   6-0.95382 5.90256  24
  -1 -12  -6 4.97526 6.25460  10
   1  12   6 2.77814 5.77606   8
  -1 -12  -6 7.87048 7.12124  17
  -1  12  -6 0.96022 5.94216  20
   1  12   6 6.60912 6.15877  16
   1 -12   6 4.19824 5.48949  13
  -1 -12  -6 6.61416 6.25086  11
   1 -12   6 7.98624 4.41649  12
   1  12   6 0.70738 4.83994  12
   1 -12   6 7.68682 4.54099  14
   1  12   7 55.0275 10.0076   1
  -1  12  -7 42.0448 9.47872   2
  -1  12  -7 32.3484 8.05649   3
   1  12   7 26.0672 6.89010  12
   1 -12   7 33.3166 6.67889  12
  -1 -12  -7 35.1947 7.72179  11
   1 -12   7 41.5120 8.80755  13
   1  12   7 49.3466 8.46428  24
   1  12   7 46.0184 7.35180  21
  -1 -12  -7 32.7127 8.53766  17
  -1  12  -7 33.5843 8.17938  20
   1  12   7 42.2613 8.81486  16
  -1  12  -7 37.2288 5.96026   6
   1  12   7 41.0622 7.96047   8
  -1  12  -7 36.5471 7.96772   5
   1  12   8 172.076 12.8347  12
  -1 -12  -8 200.744 14.1949  11
   1 -12   8 181.468 15.3426  13
   1  12   8 171.934 13.8029  24
  -1 -12  -8 218.804 15.7814  17
  -1  12  -8 147.581 13.3815  20
   1  12   8 181.099 13.3109   8
  -1 -12  -8 196.105 14.8045  10
   1  12   8 177.170 14.8526  16
  -1  12  -8 212.102 15.4611   3
   1  12   8 197.395 15.7330   1
  -1  12  -8 154.423 14.8122   2
  -1  12  -9 79.9127 10.6425  20
   1  12   9 93.4503 11.3156  12
  -1 -12  -9 87.0360 10.8092  11
  -1  13   9 251.697 15.8425  12
   1  13  -8-2.45503 8.00594   3
  -1  13   8-4.28474 8.55195   1
  -1  13   8-6.47105 7.69427  12
  -1 -13   8-5.34038 8.26075  13
   1 -13  -8-1.11476 7.37371  11
  -1  13   8 5.78836 8.66478  22
  -1  13   8-5.24955 6.36173   8
   1  13  -8-1.01076 6.91412  20
   1 -13  -8-2.57012 8.61739  17
  -1  13   8-3.48137 7.67597  16
   1  13  -8 2.12506 7.07691   5
   1  13  -7 105.017 10.6723   5
  -1  13   7 110.563 13.0388   1
   1  13  -7 127.068 12.1809   3
  -1 -13   7 122.501 12.6513  25
  -1  13   7 95.0672 10.5217  24
  -1  13   7 106.385 12.4460  22
  -1  13   7 115.653 10.6494  21
   1 -13  -7 80.8366 10.4504  10
  -1  13   7 103.542 9.75740   8
   1  13  -7 98.8396 10.2703  20
   1 -13  -7 116.067 12.6027  17
  -1  13   7 101.274 11.1262  16
   1 -13  -7 121.173 11.4373  11
  -1  13   7 99.5872 9.45021  12
  -1 -13   7 115.877 12.0862  13
   1  13  -6 66.1142 8.60921   5
  -1  13   6 63.3826 10.2744   1
   1  13  -6 63.8561 9.29029   3
  -1 -13   6 49.5065 8.63434  25
  -1  13   6 75.2064 10.3904  22
  -1  13   6 56.1156 8.14341  21
  -1  13   6 63.8769 8.69961  24
   1 -13  -6 60.9752 8.84901  10
  -1  13   6 47.1186 7.21628   8
   1 -13  -6 89.0062 10.5138  17
   1  13  -6 69.6425 8.27730  20
  -1  13   6 57.2633 8.29902  16
  -1 -13   6 60.0831 6.83456  12
  -1 -13   6 57.8869 8.22835  13
  -1  13   6 77.5262 7.61086  12
   1 -13  -6 62.3826 8.47774  11
   1  13  -5 44.9431 7.25100   5
  -1  13   5 61.9563 8.83898   1
  -1 -13   5 54.3090 7.84385  25
  -1  13   5 52.9355 7.61932  21
   1  13  -5 65.0747 8.04823  23
  -1  13   5 52.5305 8.62486  22
  -1  13   5 59.5709 3.99803  23
   1 -13  -5 56.0838 7.53052  10
  -1  13   5 63.3058 7.72382   8
   1  13  -5 73.7809 7.96710  20
  -1  13   5 66.8559 7.66683  16
   1 -13  -5 57.1709 5.45312  15
  -1  13   5 57.6595 5.88210  12
  -1 -13   5 60.9212 5.84299  12
  -1 -13   5 54.6836 5.17051  14
  -1 -13   5 57.5473 8.11179  13
   1  13  -4 3.28624 5.51179   5
   1  13  -4 4.17469 5.12768   3
  -1  13   4 22.0660 6.72799   1
   1  13  -4 4.91317 5.36462   2
   1  13  -4 10.0109 2.11062  27
  -1 -13   4 1.68114 5.03595  25
  -1  13   4 8.10343 5.47319  22
  -1  13   4 7.69930 5.40431  24
  -1  13   4 5.70857 3.07981  23
  -1  13   4 10.3700 5.83566  21
   1  13  -4 2.48792 5.17455  23
   1 -13  -4 9.53593 5.11104  10
  -1  13   4 8.36290 4.92584   8
   1 -13  -4 2.90078 5.88938  17
   1  13  -4 6.50369 4.61406  20
  -1  13   4 6.12100 4.67820  16
   1 -13  -4 9.43927 4.06728  15
  -1 -13   4 10.2204 2.73274  16
  -1 -13   4 10.7558 2.75597  17
  -1 -13   4 6.62130 4.83114  13
   1 -13  -4 10.9616 5.38288  11
  -1 -13   4 5.18683 3.51870  12
  -1  13   4 7.61348 3.64678  12
  -1 -13   4 11.6698 3.52050  14
   1  13  -3 276.876 14.6107   2
  -1  13   3 268.969 14.5124   1
   1  13  -3 258.426 13.0736   3
   1  13  -3 277.617 7.69573  27
  -1 -13   3 256.823 12.8912  25
   1  13  -3 256.350 13.4482  23
  -1  13   3 286.204 13.9343  21
  -1  13   3 273.485 10.6554  23
   1  13  -3 258.841 6.88718  24
  -1  13   3 286.687 13.0711  24
  -1  13   3 269.283 13.1151   8
   1 -13  -3 247.743 12.6634  10
   1  13  -3 272.734 12.7674  20
   1 -13  -3 277.130 14.4020  17
  -1 -13   3 263.215 9.84892  17
   1 -13  -3 274.206 11.5250  15
  -1 -13   3 269.514 7.31829  16
  -1  13   3 261.915 11.0721  16
  -1 -13   3 271.426 10.0567  14
   1 -13  -3 279.339 13.6610  11
  -1 -13   3 257.817 12.8280  13
  -1  13   3 251.637 8.94802  12
   1  13  -2 196.065 10.8200   5
  -1  13   2 214.762 12.5372   1
   1  13  -2 213.526 11.3112   3
   1  13  -2 211.271 12.6160   2
   1  13  -2 226.296 7.23594  27
  -1  13   2 236.148 10.0325  27
  -1 -13   2 220.004 10.8888  25
   1 -13  -2 213.726 6.39698  25
  -1  13   2 209.786 11.8502  21
  -1  13   2 243.068 11.0409  24
   1  13  -2 220.523 7.57630  24
  -1  13   2 211.068 9.74315  23
   1  13  -2 195.832 11.7708   8
  -1  13   2 224.716 11.5696   8
   1 -13  -2 212.001 10.7025  10
   1 -13  -2 222.369 12.3577  17
  -1 -13   2 222.024 9.62685  17
  -1 -13   2 192.505 11.9389  15
   1 -13  -2 212.596 10.3468  15
  -1 -13   2 234.644 9.40404  14
  -1 -13   2 232.419 11.0390  13
  -1  13   1 565.524 18.3111   5
   1  13  -1 618.311 20.2031   5
  -1  13   1 580.158 21.8171   1
   1  13  -1 576.072 19.5807   3
   1  13  -1 631.330 22.1398   1
   1  13  -1 611.005 22.1098   2
  -1 -13   1 640.410 15.9226  26
   1 -13  -1 595.492 16.5517  25
  -1  13   1 613.487 17.5624  27
  -1 -13   1 562.273 18.7636  25
   1  13  -1 636.293 16.4993  27
   1  13  -1 626.016 17.2206  24
  -1  13   1 596.715 21.5143  21
   1  13  -1 613.311 22.1390  22
  -1  13   1 659.851 19.8448  23
   1  13  -1 630.341 20.9788  23
  -1  13   1 607.774 18.7781  24
  -1  13   1 566.508 20.5528   8
   1 -13  -1 609.801 19.1434  10
   1 -13  -1 642.661 15.5619  19
   1 -13  -1 592.385 21.0879  17
  -1 -13   1 595.270 19.1960  17
  -1 -13   1 609.482 13.9751  19
  -1 -13   1 588.234 13.9162  16
  -1 -13   1 567.102 13.7763  16
   1 -13  -1 597.141 15.3495  16
  -1 -13   1 620.324 21.8831  15
   1 -13  -1 595.206 19.9447  15
   1 -13  -1 606.292 15.0339  13
  -1 -13   1 620.960 19.0777  13
   1  13   0 288.694 12.1731   5
  -1  13   0 339.352 13.0429   5
   1  13   0 295.033 14.5825   1
   1  13   0 285.178 11.9928   3
  -1  13   0 308.761 14.8346   1
  -1 -13   0 312.619 8.53036  26
   1 -13   0 321.064 10.1428  27
  -1 -13   0 309.521 11.2637  25
   1 -13   0 295.460 11.1536  25
   1  13   0 303.680 10.7351  27
  -1  13   0 302.882 9.88030  27
   1  13   0 298.198 14.4938  22
   1  13   0 331.881 13.7056  23
   1  13   0 321.346 11.6589  24
  -1  13   0 326.462 13.3558  23
  -1  13   0 306.787 11.1186  24
  -1  13   0 321.179 14.5143  21
  -1  13   0 316.070 13.9163   8
  -1 -13   0 306.666 9.29861  18
   1 -13   0 315.977 13.4506  17
  -1 -13   0 317.546 13.3112  17
   1 -13   0 327.433 8.43346  18
   1 -13   0 291.377 13.3594  15
  -1 -13   0 322.175 9.44658  16
  -1 -13   0 310.124 8.80601  16
  -1 -13   0 299.896 14.0249  15
   1 -13   0 320.125 10.7358  13
  -1 -13   0 294.927 10.9788  13
  -1  13  -1 1436.80 38.7041   5
   1  13   1 1427.56 36.6229   5
   1  13   1 1482.49 41.4093   1
  -1  13  -1 1451.14 39.2012   3
  -1  13  -1 1456.49 32.7271  27
   1  13   1 1484.29 36.6936  27
   1 -13   1 1385.05 37.2889  25
   1 -13   1 1514.03 33.4580  26
  -1 -13  -1 1486.17 34.2789  25
   1  13   1 1356.36 39.6767  21
   1  13   1 1510.10 38.5845  23
   1  13   1 1463.73 37.7124  24
   1  13   1 1385.61 40.9038  22
  -1  13  -1 1440.70 34.4897  24
  -1  13  -1 1469.54 39.3564  23
   1  13   1 1438.32 40.4089   8
  -1 -13  -1 1437.01 39.8418  17
   1 -13   1 1436.82 38.2835  17
  -1 -13  -1 1430.26 39.5246  15
  -1 -13  -1 1437.73 34.1572  16
   1 -13   1 1377.91 39.8028  15
  -1 -13  -1 1468.20 34.0022  13
   1 -13   1 1361.87 36.4857  13
   1  13   2 4179.46 91.1132   5
  -1  13  -2 4173.27 96.1233   5
   1  13   2 4003.13 98.0079   1
  -1  13  -2 4174.18 96.5082   3
   1  13   2 4112.48 93.8211  27
   1 -13   2 3995.56 94.7486  25
   1  13   2 3811.02 95.9038  21
   1  13   2 4047.39 94.6524  24
   1  13   2 3981.82 93.4867  23
   1  13   2 4116.08 98.9044  22
   1  13   2 4171.91 97.3907   8
  -1 -13  -2 4046.12 95.3094  10
  -1 -13  -2 4057.16 97.1919  17
  -1  13  -2 4012.34 96.3674  20
   1 -13   2 4192.75 93.3579  14
  -1 -13  -2 4034.59 94.9950  15
   1 -13   2 4081.51 93.2412  17
   1  13   2 4098.49 88.4612  12
   1 -13   2 4068.31 94.2447  13
  -1  13  -3 175.413 10.9320   3
   1  13   3 170.804 11.4979   1
   1  13   3 183.083 10.0409  27
   1 -13   3 163.934 10.3538  25
  -1  13  -3 168.681 10.7751  23
   1  13   3 169.427 8.69922  23
   1  13   3 148.908 10.1714  21
   1  13   3 149.315 11.5964  22
   1  13   3 180.950 10.4229  24
  -1 -13  -3 162.609 10.4174  10
   1  13   3 179.049 11.2427   8
  -1 -13  -3 201.430 12.2685  17
  -1  13  -3 168.449 10.6743  20
   1 -13   3 160.376 8.57173  14
   1 -13   3 154.883 8.01944  17
  -1 -13  -3 180.051 9.73963  15
   1 -13   3 170.624 10.0646  13
   1  13   3 164.871 7.05142  12
  -1  13  -4 1097.33 33.6008   5
   1  13   4 1054.78 34.9714   1
   1 -13   4 1073.93 33.6598  25
   1  13   4 1135.07 32.8209  27
   1  13   4 1035.67 32.6850  24
   1  13   4 1090.61 28.7138  23
   1  13   4 1106.33 32.8027  21
   1  13   4 1077.02 33.6860   8
   1 -13   4 1095.05 27.5490   9
  -1 -13  -4 1075.45 33.4628  10
  -1 -13  -4 1171.75 35.9261  17
  -1  13  -4 1050.62 33.1743  20
   1  13   4 1078.92 31.7716  16
  -1 -13  -4 1101.00 30.7588  15
   1 -13   4 1051.13 27.8496  17
   1 -13   4 1078.36 29.5356  14
   1  13   4 1035.21 28.5531  12
   1 -13   4 1094.19 33.3847  13
   1 -13   4 1063.57 27.3530  12
  -1  13  -5 5.09946 4.55509   6
  -1  13  -5-0.91254 5.46474   5
  -1  13  -5 4.87872 6.17998   3
   1  13   5 4.41038 6.98321   1
  -1  13  -5 3.22178 6.74997   2
   1 -13   5 8.77257 6.22013  25
   1  13   5 1.52975 5.23281  21
   1  13   5 7.94007 3.27522  23
  -1 -13  -5 2.79496 5.71923  10
   1  13   5 6.35392 5.57224   8
  -1 -13  -5 3.24510 5.84269  17
  -1  13  -5-0.90638 5.82709  20
  -1 -13  -5 3.49452 4.30816  15
   1  13   5 13.0197 5.98492  16
   1 -13   5 3.73846 4.20567  14
   1 -13   5 6.44343 3.84857  12
   1  13   5 2.78461 4.29876  12
   1 -13   5 4.74958 5.59130  13
  -1 -13  -5 3.70891 5.45780  11
  -1  13  -6 51.1180 8.13502   5
  -1  13  -6 39.0651 6.00371   6
  -1  13  -6 49.4274 9.36375   2
  -1  13  -6 33.3510 7.88582   3
   1  13   6 41.2446 8.67271   1
   1 -13   6 39.6406 8.29341  25
   1  13   6 47.8078 7.38042  21
   1  13   6 59.7451 8.70102  24
   1  13   6 48.9592 8.35924   8
  -1 -13  -6 48.7181 8.18167  10
  -1  13  -6 58.3955 8.71786  20
  -1 -13  -6 48.3633 6.11188  15
   1  13   6 47.6400 7.85358  16
  -1 -13  -6 42.9085 7.88098  11
   1 -13   6 35.7935 7.58114  13
   1 -13   6 51.4145 6.22490  12
   1  13   6 65.5606 7.16610  12
  -1  13  -7 29.1232 7.92903   5
   1  13   7 31.7033 9.23280   1
  -1  13  -7 37.1124 9.64204   2
  -1  13  -7 39.6594 9.25076   3
   1 -13   7 25.6356 8.21142  25
   1  13   7 27.2224 7.94361  24
   1  13   7 26.9896 7.17090   8
  -1 -13  -7 40.4027 9.71488  17
  -1  13  -7 32.0536 7.88396  20
   1  13   7 31.5589 8.63361  16
   1  13   7 22.1005 6.50790  12
   1 -13   7 40.1642 9.26988  13
  -1 -13  -7 30.6076 7.91784  11
   1  13   8 4.66096 6.93416  12
  -1 -13  -8 7.58021 6.91176  11
   1 -13   8 15.8950 8.51633  13
   1  13   8 13.4219 9.08125  22
   1  13   8 3.47415 7.33586  24
   1  13   8 12.1711 7.54423   8
  -1  13  -8 5.66243 7.59612  20
  -1 -13  -8-1.30887 8.83771  17
   1  13   8 8.46207 8.05325  16
   1  13   8 18.3640 9.60133   1
  -1  13  -8 6.83190 8.11362   2
  -1  13  -8 16.1575 8.72143   3
   1  14  -8 138.103 12.6998   5
  -1  14   8 142.931 14.4703   1
   1  14  -8 121.418 14.1965   2
   1  14  -8 100.580 12.4380   3
  -1 -14   8 146.154 14.4759  25
  -1  14   8 135.458 14.2377  22
   1 -14  -8 154.730 13.7250  10
   1  14  -8 154.224 12.8526  20
   1 -14  -8 126.334 14.0313  17
  -1  14   8 116.037 12.7178  16
  -1  14   8 110.679 10.9242  12
  -1 -14   8 152.264 14.4492  13
   1 -14  -8 139.475 13.1014  11
   1  14  -7 162.909 13.2586   5
   1  14  -7 118.788 12.2390   3
  -1  14   7 130.467 13.3928   1
  -1 -14   7 115.371 12.8719  25
  -1  14   7 140.598 12.2352  24
  -1  14   7 109.531 13.0763  22
  -1  14   7 148.509 11.5508  21
   1 -14  -7 136.297 12.5797  10
  -1  14   7 122.789 10.4846   8
   1  14  -7 134.198 11.4876  20
   1 -14  -7 139.064 13.3690  17
  -1  14   7 113.275 11.3118  16
  -1 -14   7 127.595 12.7082  13
  -1  14   7 128.180 10.3836  12
   1 -14  -7 121.835 12.0046  11
   1  14  -6 197.517 13.6730   5
  -1  14   6 200.625 15.1955   1
  -1 -14   6 204.970 14.3366  25
  -1  14   6 209.010 13.1457  21
  -1  14   6 175.688 14.2887  22
  -1  14   6 210.569 13.0202   8
   1 -14  -6 219.139 14.2751  10
   1  14  -6 208.080 12.7750  20
  -1  14   6 202.453 12.9990  16
   1 -14  -6 203.834 13.9957  11
  -1  14   6 200.842 11.0964  12
  -1 -14   6 199.466 13.9372  13
   1  14  -5 7.62670 6.13245   5
  -1  14   5 5.81663 6.91007   1
  -1 -14   5 4.05800 5.76187  25
  -1  14   5 18.3466 6.59668  24
  -1  14   5 14.1938 3.11995  23
  -1  14   5 11.7554 7.50422  22
  -1  14   5 15.8472 6.25663  21
  -1  14   5 14.3180 6.05737   8
   1 -14  -5 9.44341 6.66992  10
   1 -14  -5 2.24543 6.43532  17
   1  14  -5 8.25064 5.23006  20
   1 -14  -5 9.50180 4.16344  15
  -1  14   5 12.1142 5.78734  16
  -1  14   5 9.65283 4.12209  12
  -1 -14   5 18.9123 6.58792  13
   1  14  -4 515.158 20.7069   5
   1  14  -4 543.763 21.2140   3
   1  14  -4 479.129 21.7474   2
  -1  14   4 475.985 21.6740   1
  -1 -14   4 465.906 20.2618  25
   1  14  -4 517.885 20.8555  23
  -1  14   4 503.592 15.6095  23
  -1  14   4 524.182 20.8301  21
  -1  14   4 496.373 22.1557  22
  -1  14   4 515.582 20.2335  24
  -1  14   4 525.417 20.1284   8
   1 -14  -4 540.719 20.6541  10
   1  14  -4 505.863 19.7693  20
   1 -14  -4 517.818 22.0534  17
  -1  14   4 507.861 18.2497  16
   1 -14  -4 507.540 17.0067  15
   1 -14  -4 527.437 21.3174  11
  -1 -14   4 516.105 15.6879  14
  -1  14   4 504.949 15.6653  12
  -1 -14   4 514.816 20.6221  13
   1  14  -3 554.612 20.7162   3
  -1  14   3 521.600 21.8545   1
   1  14  -3 559.977 22.3295   2
  -1 -14   3 562.001 20.5709  25
   1  14  -3 523.130 12.9426  27
   1  14  -3 573.791 21.2989  23
  -1  14   3 538.126 19.7817  24
  -1  14   3 520.560 16.9672  23
  -1  14   3 543.048 21.0394  21
  -1  14   3 588.691 20.9045   8
   1 -14  -3 549.431 20.0742  10
   1 -14  -3 540.460 21.7815  17
   1  14  -3 536.252 19.7571  20
  -1 -14   3 534.920 16.5370  17
   1 -14  -3 522.632 17.8778  15
  -1 -14   3 548.047 16.3839  14
   1 -14  -3 558.734 20.9886  11
  -1  14   3 533.731 14.4381  12
  -1 -14   3 523.372 19.7477  13
   1  14  -2 64.0303 6.90210   5
   1  14  -2 66.3698 8.26485   2
   1  14  -2 57.8299 6.67623   3
  -1  14   2 47.4915 7.04661   1
  -1 -14   2 54.4458 6.09555  25
   1  14  -2 61.9042 3.60074  27
   1 -14  -2 58.0869 2.97990  25
  -1  14   2 54.6045 6.44536  24
  -1  14   2 55.9479 7.28287  21
   1  14  -2 58.5581 3.91516  24
  -1  14   2 53.0135 5.67889  23
   1  14  -2 54.4246 7.17639   8
   1 -14  -2 51.0840 6.02552  10
  -1  14   2 67.6699 7.46867   8
   1 -14  -2 62.9728 6.28200  15
  -1 -14   2 58.2424 5.23134  14
  -1 -14   2 54.6814 5.53439  17
   1 -14  -2 57.1646 7.13360  17
  -1 -14   2 67.0348 7.91636  15
  -1 -14   2 58.4882 6.38680  13
   1  14  -1 2283.11 55.5032   5
  -1  14   1 2193.65 53.3664   5
  -1  14   1 2171.84 57.9791   1
   1  14  -1 2193.81 54.9282   3
   1  14  -1 2272.47 58.2195   1
   1 -14  -1 2197.13 50.7261  25
  -1  14   1 2252.91 51.8824  27
  -1 -14   1 2198.70 53.7394  25
   1  14  -1 2268.39 50.3635  27
  -1  14   1 2182.45 53.4479  24
   1  14  -1 2152.00 57.7280  22
   1  14  -1 2236.43 51.4116  24
  -1  14   1 2190.90 54.4715  23
  -1  14   1 2110.68 57.1128  21
   1  14  -1 2112.53 55.8618  23
  -1  14   1 2204.79 56.7044   8
   1 -14  -1 2130.16 53.8130  10
  -1 -14   1 2092.05 53.9076  17
   1 -14  -1 2133.83 56.5996  17
   1 -14  -1 2225.71 55.4813  15
  -1 -14   1 2168.46 57.7292  15
  -1 -14   1 2149.43 53.4133  13
   1 -14  -1 2200.82 48.6203  13
  -1  14   0 173.625 9.40396   5
   1  14   0 144.047 8.60209   5
  -1  14   0 145.671 10.5045   1
   1  14   0 174.200 11.3593   1
  -1 -14   0 158.604 7.60971  25
  -1  14   0 160.207 6.52853  27
   1 -14   0 156.855 7.67596  25
   1  14   0 163.234 7.38918  27
   1  14   0 148.234 10.6240  22
  -1  14   0 145.740 7.51468  24
  -1  14   0 141.057 9.10355  23
   1  14   0 147.281 7.77663  24
   1  14   0 163.377 9.67436  23
   1 -14   0 162.055 8.21897  10
  -1  14   0 167.307 10.4717   8
   1 -14   0 143.521 4.50033  18
  -1 -14   0 151.534 5.63287  18
   1 -14   0 167.008 9.75292  17
  -1 -14   0 157.319 9.30942  17
  -1 -14   0 153.314 5.66717  16
   1 -14   0 134.973 9.24058  15
  -1 -14   0 130.392 9.41006  15
  -1 -14   0 145.983 7.34124  13
   1 -14   0 155.516 7.02664  13
  -1  14  -1 470.313 17.4272   5
   1  14   1 440.441 15.2835   5
   1  14   1 433.841 18.9245   1
  -1  14  -1 469.209 17.7068   3
   1  14   1 469.479 15.3067  27
   1 -14   1 444.367 16.0524  25
  -1 -14  -1 470.520 13.3662  25
  -1  14  -1 480.811 18.0929  23
   1  14   1 488.403 17.3235  23
   1  14   1 412.507 18.7827  22
  -1  14  -1 443.196 13.5019  24
   1  14   1 470.925 16.3259  24
   1  14   1 467.688 18.8217   8
  -1 -14  -1 439.341 17.9067  17
  -1 -14  -1 428.807 17.5037  15
   1 -14   1 449.925 16.6747  17
   1 -14   1 458.427 18.4679  15
   1 -14   1 451.151 15.4755  13
  -1 -14  -1 460.430 12.8835  13
  -1  14  -2 440.094 17.5656   5
   1  14   2 463.787 14.2595   5
   1  14   2 468.140 19.6790   1
  -1  14  -2 447.277 17.9139   3
   1  14   2 425.780 15.6275  27
   1 -14   2 455.466 16.9371  25
   1  14   2 426.688 16.5671  24
   1  14   2 425.479 17.8870  21
   1  14   2 442.234 19.3495  22
   1  14   2 432.558 15.9865  23
   1  14   2 419.546 18.1095   8
  -1 -14  -2 420.773 16.8803  10
  -1 -14  -2 445.876 18.6668  17
   1 -14   2 415.402 15.3005  14
   1 -14   2 428.492 15.6633  17
  -1 -14  -2 436.857 16.9028  15
   1 -14   2 411.098 15.9782  13
   1  14   2 440.138 10.7596  12
   1  14   3 204.662 13.4505   1
  -1  14  -3 243.055 13.2019   3
   1 -14   3 206.062 12.0114  25
   1  14   3 234.185 11.5820  27
  -1  14  -3 234.908 12.9936  23
   1  14   3 220.509 10.4713  23
   1  14   3 188.425 11.2296  24
   1  14   3 249.089 13.0309  21
  -1 -14  -3 230.056 12.4891  10
   1  14   3 235.640 13.1420   8
  -1 -14  -3 216.541 13.1399  17
  -1  14  -3 194.331 12.1617  20
   1 -14   3 194.873 9.45222  17
  -1 -14  -3 210.725 11.0777  15
   1 -14   3 226.796 10.4358  14
   1 -14   3 209.925 11.6772  13
   1  14   3 230.909 8.18561  12
  -1  14  -4 1614.34 45.0313   5
   1  14   4 1542.01 46.4785   1
   1 -14   4 1512.25 44.4318  25
   1  14   4 1579.81 43.2084  27
   1  14   4 1565.84 43.6566  21
   1  14   4 1545.01 43.8565  24
   1  14   4 1503.82 39.0309  23
  -1 -14  -4 1556.20 44.3791  10
   1 -14   4 1614.99 38.3272   9
   1  14   4 1585.62 44.9761   8
  -1  14  -4 1533.99 44.2324  20
  -1 -14  -4 1564.81 46.4082  17
  -1 -14  -4 1557.77 41.2695  15
   1 -14   4 1543.87 38.2544  17
   1 -14   4 1579.92 40.0542  14
   1  14   4 1512.08 38.4557  12
  -1 -14  -4 1535.04 44.6858  11
   1 -14   4 1536.84 43.9121  13
  -1  14  -5 38.6714 7.53521   5
  -1  14  -5 39.7331 8.96823   2
   1  14   5 39.3825 8.05969   1
   1 -14   5 34.4834 7.78183  25
   1  14   5 36.9719 4.54650  23
   1  14   5 42.5316 7.49958  21
  -1 -14  -5 32.1186 7.15591  10
   1  14   5 35.1672 6.98991   8
  -1 -14  -5 38.7129 8.40623  17
  -1  14  -5 29.2246 7.01112  20
   1  14   5 32.7352 6.99868  16
  -1 -14  -5 34.8408 5.83951  15
   1 -14   5 30.3501 6.99247  13
   1  14   5 34.7177 5.39956  12
   1 -14   5 33.5609 5.17331  14
  -1  14  -6 17.6169 7.41108   5
  -1  14  -6 29.3384 8.06856   3
  -1  14  -6 17.2368 8.48269   2
   1  14   6 10.0943 7.30202   1
   1 -14   6 14.8170 6.89006  25
   1  14   6 11.4105 6.67618  24
   1  14   6 14.7202 6.66373  21
  -1 -14  -6 4.30412 6.22942  10
   1  14   6 28.7429 7.41800   8
  -1  14  -6 17.2382 7.29505  20
   1  14   6 7.64141 6.87266  16
   1  14   6 20.6214 5.49771  12
  -1 -14  -6 13.6484 6.80620  11
   1 -14   6 20.0938 7.49301  13
  -1  14  -7 20.6616 7.67672   5
  -1  14  -7 3.96594 8.37241   2
  -1  14  -7 1.21424 7.69016   3
   1  14   7 9.51960 8.41481   1
   1 -14   7 8.82722 7.55112  25
   1  14   7 8.99796 7.06927  24
  -1 -14  -7 7.01191 7.56779  10
   1  14   7 6.12130 6.79550   8
  -1  14  -7 7.59159 7.65597  20
  -1 -14  -7-2.62344 8.73682  17
   1  14   7 4.34197 7.52142  16
   1  14   7 2.36647 5.86655  12
  -1 -14  -7 1.10253 6.92968  11
   1 -14   7-8.67646 8.42372  13
   1 -14   8 367.226 21.1097  13
   1  14   8 377.584 17.9581  12
  -1 -14  -8 346.877 19.3636  11
   1  14   8 378.751 20.0401  24
   1  14   8 323.470 21.4476  22
  -1 -14  -8 338.470 20.9981  17
  -1  14  -8 371.491 19.6974  20
   1  14   8 399.574 20.7869  16
   1  14   8 334.306 18.0537   8
   1  14   8 342.103 21.3163   1
  -1  14  -8 327.747 21.2684   2
  -1  14  -8 359.189 20.4739   3
   1 -15  -8 71.1607 11.2000  11
  -1  15   8 60.8970 10.7683  16
   1  15  -8 87.8489 11.3538   5
   1  15  -7 119.078 12.2996   5
   1  15  -7 153.836 13.9209   3
  -1  15   7 132.566 13.9716   1
  -1 -15   7 146.657 13.3338  25
  -1  15   7 119.580 13.5638  22
  -1  15   7 155.320 12.0227  21
   1 -15  -7 129.044 12.6959  10
  -1  15   7 125.349 11.2023   8
   1 -15  -7 128.245 13.9038  17
   1  15  -7 138.890 11.5734  20
  -1  15   7 139.023 12.5845  16
   1 -15  -7 132.296 12.4573  11
  -1  15   7 129.122 9.93734  12
  -1 -15   7 120.120 12.4394  13
   1  15  -6 52.5793 9.05240   5
  -1  15   6 56.6714 10.1914   1
  -1 -15   6 55.4771 9.63943  25
  -1  15   6 65.0540 9.14250  21
  -1  15   6 53.2236 9.86067  22
   1 -15  -6 46.7967 9.02055  10
  -1  15   6 67.3844 8.80420   8
   1  15  -6 62.0494 8.76764  20
  -1  15   6 61.5852 8.49463  16
  -1 -15   6 64.9334 9.81094  13
  -1  15   6 52.9577 6.61913  12
   1  15  -5 233.163 14.4514   5
  -1  15   5 222.091 15.6271   1
   1  15  -5 208.189 14.2194   3
  -1 -15   5 218.746 14.3515  25
  -1  15   5 209.585 15.4797  22
  -1  15   5 229.569 14.1990  24
  -1  15   5 195.399 13.2450  21
   1 -15  -5 188.568 13.4096  10
  -1  15   5 220.141 13.1930   8
   1 -15  -5 229.104 15.3593  17
   1  15  -5 190.338 12.2276  20
  -1  15   5 201.928 11.9854  16
   1 -15  -5 209.128 14.2009  11
  -1  15   5 217.692 10.0497  12
  -1 -15   5 207.023 13.7835  13
  -1  15   4 101.450 11.0293   1
   1  15  -4 113.198 10.3777   3
   1  15  -4 122.602 11.4836   2
  -1 -15   4 115.750 10.3529  25
  -1  15   4 97.5875 9.25037  24
  -1  15   4 101.069 10.7857  22
  -1  15   4 124.432 6.92493  23
  -1  15   4 103.485 10.0432  21
   1  15  -4 99.2350 9.78248  23
  -1  15   4 92.8742 8.87297   8
   1 -15  -4 117.921 9.88851  10
   1  15  -4 104.834 8.95333  20
   1 -15  -4 107.714 10.8292  17
  -1  15   4 112.618 8.28049  16
   1 -15  -4 106.030 7.58211  15
   1 -15  -4 127.336 10.6115  11
  -1 -15   4 102.370 9.29494  13
  -1  15   4 91.7356 5.85215  12
   1  15  -3 215.026 12.7682   5
   1  15  -3 214.168 13.8515   2
   1  15  -3 214.292 12.7034   3
  -1  15   3 199.895 13.5955   1
  -1 -15   3 215.813 11.9900  25
  -1  15   3 220.811 10.0788  23
  -1  15   3 204.336 11.7903  24
  -1  15   3 179.607 13.0101  22
   1  15  -3 208.662 12.6624  23
  -1  15   3 234.293 13.3372  21
  -1  15   3 226.700 12.7797   8
   1 -15  -3 198.362 11.8193  10
   1 -15  -3 251.756 14.2308  17
  -1 -15   3 213.582 9.29151  17
  -1 -15   3 216.136 9.19945  14
   1 -15  -3 228.271 10.8205  15
  -1 -15   3 223.998 14.2529  15
   1 -15  -3 225.632 13.0507  11
  -1 -15   3 190.692 11.5987  13
   1  15  -2 139.928 9.76550   5
   1  15  -2 137.303 10.9528   2
   1  15  -2 140.728 9.85803   3
  -1  15   2 138.397 11.3029   1
   1  15  -2 152.429 5.45490  27
  -1 -15   2 123.281 8.83932  25
   1  15  -2 145.283 6.17975  24
  -1  15   2 162.219 11.3573  21
  -1  15   2 146.736 8.65235  23
  -1  15   2 123.254 8.58302  24
  -1  15   2 126.935 9.75238   8
   1  15  -2 137.764 10.4976   8
   1 -15  -2 146.412 9.42148  10
[truncated: 3,790,801 more chars]
