# Supplementary material for: Crystal structure of 2-(2,5-di­meth­oxy­phen­yl)benzo[d]thia­zole
Source: Acta Crystallogr E Crystallogr Commun. 2022 Mar 31;78(Pt 4):445–8. doi: 10.1107/S2056989022003279 (PMC8983990; doi:10.1107/S2056989022003279)
Supplement: Supplementary file 2 [file e-78-00445-Isup2.hkl]

data_I                                                                          
_shelx_title ' elg_ng9 in P2(1)/c'                                              
_shelx_refln_list_code          4                                               
_shelx_F_calc_maximum      189.28                                               
_exptl_crystal_F_000       568.00                                               
_reflns_d_resolution_high  0.5739                                               
                                                                                
loop_                                                                           
 _space_group_symop_operation_xyz                                               
 'x, y, z'                                                                      
 '-x, y+1/2, -z+1/2'                                                            
 '-x, -y, -z'                                                                   
 'x, -y-1/2, z-1/2'                                                             
                                                                                
_cell_length_a    14.6666                                                       
_cell_length_b    13.8922                                                       
_cell_length_c     6.2606                                                       
_cell_angle_alpha  90.000                                                       
_cell_angle_beta  100.127                                                       
_cell_angle_gamma  90.000                                                       
                                                                                
_shelx_F_squared_multiplier     1.000                                           
                                                                                
loop_                                                                           
 _refln_index_h                                                                 
 _refln_index_k                                                                 
 _refln_index_l                                                                 
 _refln_F_squared_calc                                                          
 _refln_F_squared_meas                                                          
 _refln_F_squared_sigma                                                         
 _refln_observed_status                                                         
   2   0   0      14522.77      14573.58        82.03 o                         
   3   0   0       2317.45       2357.32        14.55 o                         
   4   0   0        162.58        142.56         1.12 o                         
   5   0   0       5392.90       5653.60        34.70 o                         
   6   0   0       3602.20       3927.45        23.36 o                         
   7   0   0        347.29        344.11         2.30 o                         
   8   0   0       1044.28       1055.12         6.40 o                         
   9   0   0          0.07          0.56         0.23 o                         
  10   0   0          3.43          2.80         0.40 o                         
  11   0   0        902.97        882.07         6.31 o                         
  12   0   0       1467.46       1429.96         8.90 o                         
  13   0   0        301.46        257.29         2.60 o                         
  14   0   0          9.97          6.72         0.55 o                         
  15   0   0        541.78        478.83         4.19 o                         
  16   0   0        432.74        408.09         3.70 o                         
  17   0   0         64.38         62.27         1.33 o                         
  18   0   0        277.50        289.07         2.99 o                         
  19   0   0         40.73         33.60         0.97 o                         
  20   0   0         90.04         90.80         1.65 o                         
  21   0   0         71.24         75.26         1.75 o                         
  22   0   0        324.78        337.36         3.93 o                         
  23   0   0         53.24         53.28         1.62 o                         
  24   0   0         27.81         29.36         1.37 o                         
  25   0   0          3.45          4.64         2.95 o                         
   1   1   0        923.51        930.03        17.73 o                         
   2   1   0          6.29          7.85         0.11 o                         
   3   1   0       1581.21       1613.37         7.08 o                         
   4   1   0          0.02          1.15         0.17 o                         
   5   1   0       1269.16       1377.97         5.70 o                         
   6   1   0        372.90        439.96         1.99 o                         
   7   1   0         34.47         44.52         0.39 o                         
   8   1   0       1136.76       1327.45         5.43 o                         
   9   1   0        644.60        725.53         3.32 o                         
  10   1   0         39.00         37.05         0.55 o                         
  11   1   0        545.84        572.30         2.97 o                         
  12   1   0        122.45        101.76         0.95 o                         
  13   1   0         16.81         14.61         0.38 o                         
  14   1   0          0.22          0.45         0.34 o                         
  15   1   0         50.50         43.59         0.69 o                         
  16   1   0        100.69         91.66         1.04 o                         
  17   1   0          1.13          0.79         0.40 o                         
  18   1   0        229.49        251.78         1.94 o                         
  19   1   0          1.80          1.47         0.48 o                         
  20   1   0         83.19         88.86         1.48 o                         
  21   1   0          0.03         -0.45         0.67 o                         
  22   1   0         31.08         34.45         0.99 o                         
  23   1   0          0.30         -0.31         0.70 o                         
  24   1   0          0.00         -0.21         0.72 o                         
  25   1   0         49.33         43.19         4.54 o                         
   0   2   0       7313.55       7727.75        34.84 o                         
   1   2   0        279.99        270.69         0.95 o                         
   2   2   0       3548.60       3598.95        12.74 o                         
   3   2   0        634.85        636.06         2.50 o                         
   4   2   0       2850.45       2916.19        10.69 o                         
   5   2   0        991.19       1031.46         3.85 o                         
   6   2   0          0.56          0.55         0.11 o                         
   7   2   0       2590.39       2659.77         9.43 o                         
   8   2   0       1798.29       1793.62         6.76 o                         
   9   2   0         19.36         14.87         0.28 o                         
  10   2   0        792.42        779.39         3.58 o                         
  11   2   0        108.24         96.60         0.83 o                         
  12   2   0         90.16         86.15         0.88 o                         
  13   2   0          0.11          0.88         0.28 o                         
  14   2   0         99.35         99.93         0.99 o                         
  15   2   0        688.62        656.89         3.94 o                         
  16   2   0        312.80        304.64         2.17 o                         
  17   2   0          0.31          0.18         0.40 o                         
  18   2   0        505.17        505.56         3.48 o                         
  19   2   0        127.89        125.76         1.31 o                         
  20   2   0         23.37         22.87         0.73 o                         
  21   2   0         10.53         10.43         0.74 o                         
  22   2   0        101.55        104.59         1.49 o                         
  23   2   0         63.32         65.09         1.22 o                         
  24   2   0          7.52          7.19         0.85 o                         
   1   3   0         61.87         59.92         0.31 o                         
   2   3   0        357.93        374.76         1.35 o                         
   3   3   0        880.40        906.27         3.12 o                         
   4   3   0        447.17        432.02         1.56 o                         
   5   3   0        316.45        349.37         1.36 o                         
   6   3   0          0.19          2.30         0.13 o                         
   7   3   0       1070.88       1261.20         4.49 o                         
   8   3   0        751.17        952.53         3.72 o                         
   9   3   0       1105.50       1164.25         4.91 o                         
  10   3   0        216.82        212.10         1.19 o                         
  11   3   0        303.59        308.27         1.77 o                         
  12   3   0         50.55         57.29         0.64 o                         
  13   3   0          0.57          0.93         0.30 o                         
  14   3   0         29.07         34.78         0.65 o                         
  15   3   0          0.40          0.50         0.33 o                         
  16   3   0          8.80          8.31         0.47 o                         
  17   3   0         34.94         41.44         0.74 o                         
  18   3   0         37.13         40.11         0.77 o                         
  19   3   0         43.76         43.07         0.80 o                         
  20   3   0         94.36         94.17         1.51 o                         
  21   3   0         63.67         63.82         1.17 o                         
  22   3   0          0.12          0.15         0.65 o                         
  23   3   0         29.75         28.98         0.91 o                         
  24   3   0          0.14          0.43         0.95 o                         
   0   4   0       9987.93      10710.95        45.28 o                         
   1   4   0       2092.49       2093.84         6.80 o                         
   2   4   0        815.47        790.70         2.71 o                         
   3   4   0         50.29         60.86         0.35 o                         
   4   4   0        393.22        390.32         1.38 o                         
   5   4   0         22.29         19.95         0.23 o                         
   6   4   0         59.70         80.99         0.45 o                         
   7   4   0       2470.42       2553.34         8.65 o                         
   8   4   0        103.90         94.18         0.58 o                         
   9   4   0         17.66          6.69         0.20 o                         
  10   4   0       1044.69       1024.34         4.34 o                         
  11   4   0       1149.78       1079.28         5.03 o                         
  12   4   0         42.64         37.83         0.70 o                         
  13   4   0        291.63        244.76         1.64 o                         
  14   4   0        314.25        301.34         1.98 o                         
  15   4   0         52.88         62.56         0.79 o                         
  16   4   0        217.21        215.83         1.71 o                         
  17   4   0          0.10         -0.31         0.46 o                         
  18   4   0        387.78        378.81         2.70 o                         
  19   4   0        249.90        266.26         2.09 o                         
  20   4   0          0.40          0.01         0.55 o                         
  21   4   0          8.23          8.01         0.64 o                         
  22   4   0        177.62        180.46         2.13 o                         
  23   4   0        124.35        128.28         1.76 o                         
  24   4   0          2.78          2.47         1.00 o                         
   1   5   0        121.84        145.74         0.61 o                         
   2   5   0        123.77        135.88         0.58 o                         
   3   5   0        156.73        167.73         0.67 o                         
   4   5   0          0.57          2.57         0.12 o                         
   5   5   0        189.38        172.49         0.72 o                         
   6   5   0         16.06         20.19         0.22 o                         
   7   5   0        457.35        453.84         1.84 o                         
   8   5   0        190.48        218.16         1.00 o                         
   9   5   0        336.41        309.97         1.46 o                         
  10   5   0          0.55          0.95         0.18 o                         
  11   5   0        952.12        951.53         4.20 o                         
  12   5   0         57.61         57.15         0.65 o                         
  13   5   0        109.12         95.07         0.82 o                         
  14   5   0         49.94         42.58         0.63 o                         
  15   5   0        109.22         85.98         1.08 o                         
  16   5   0        132.16        131.67         1.34 o                         
  17   5   0         61.17         66.28         0.99 o                         
  18   5   0        155.78        158.48         1.53 o                         
  19   5   0         80.75         86.60         1.20 o                         
  20   5   0         17.90         16.76         0.70 o                         
  21   5   0          1.84          1.32         0.59 o                         
  22   5   0          0.30          1.26         0.69 o                         
  23   5   0          0.22         -0.14         0.74 o                         
  24   5   0          6.14          4.19         1.03 o                         
   0   6   0       5270.55       5297.43        21.70 o                         
   1   6   0       1071.36       1093.98         3.45 o                         
   2   6   0        217.92        258.36         1.01 o                         
   3   6   0        487.52        475.51         1.61 o                         
   4   6   0          0.39          0.88         0.11 o                         
   5   6   0        340.14        319.69         1.19 o                         
   6   6   0        476.56        478.11         1.83 o                         
   7   6   0        324.45        319.06         1.37 o                         
   8   6   0          4.40          5.61         0.18 o                         
   9   6   0        256.08        250.42         1.25 o                         
  10   6   0         78.99         78.55         0.63 o                         
  11   6   0       3568.51       3368.69        13.30 o                         
  12   6   0        296.14        281.10         1.58 o                         
  13   6   0        106.54         91.25         0.90 o                         
  14   6   0         32.32         34.00         0.57 o                         
  15   6   0          2.87          1.15         0.37 o                         
  16   6   0        359.09        348.67         2.43 o                         
  17   6   0         85.53         85.35         1.06 o                         
  18   6   0        131.41        132.89         1.36 o                         
  19   6   0        176.98        181.99         1.66 o                         
  20   6   0         11.36         12.14         0.63 o                         
  21   6   0         19.49         19.44         0.81 o                         
  22   6   0        105.21        102.75         1.56 o                         
  23   6   0         26.66         28.48         1.03 o                         
  24   6   0         28.03         25.85         4.54 o                         
   1   7   0          0.15          0.44         0.10 o                         
   2   7   0        325.61        333.12         1.24 o                         
   3   7   0          5.14          7.64         0.14 o                         
   4   7   0        249.30        267.16         1.08 o                         
   5   7   0         45.80         36.94         0.30 o                         
   6   7   0         43.14         36.70         0.33 o                         
   7   7   0        143.07        128.78         0.74 o                         
   8   7   0         77.78         91.56         0.60 o                         
   9   7   0        535.96        519.92         2.29 o                         
  10   7   0       2043.87       1971.22         7.94 o                         
  11   7   0        755.12        737.93         3.22 o                         
  12   7   0        542.10        514.21         2.45 o                         
  13   7   0         53.96         51.16         0.60 o                         
  14   7   0          0.28          0.37         0.31 o                         
  15   7   0          6.19          5.88         0.41 o                         
  16   7   0         32.41         40.44         0.72 o                         
  17   7   0          4.77          3.80         0.47 o                         
  18   7   0          0.19          0.04         0.48 o                         
  19   7   0         11.47         12.09         0.63 o                         
  20   7   0         98.19         97.79         1.32 o                         
  21   7   0         80.76         81.21         1.37 o                         
  22   7   0         86.85         84.37         1.53 o                         
  23   7   0         34.37         35.53         1.98 o                         
   0   8   0       1802.83       1810.95         8.68 o                         
   1   8   0         86.36         83.09         0.45 o                         
   2   8   0        945.67       1077.84         4.23 o                         
   3   8   0       2263.81       2326.82         9.10 o                         
   4   8   0       3235.88       3410.24        13.18 o                         
   5   8   0        678.33        641.54         2.71 o                         
   6   8   0        165.40        193.09         1.08 o                         
   7   8   0        187.68        179.57         1.10 o                         
   8   8   0       1221.81       1195.24         5.23 o                         
   9   8   0        810.43        783.82         3.60 o                         
  10   8   0          6.97          7.98         0.31 o                         
  11   8   0        924.52        889.61         4.33 o                         
  12   8   0        326.99        310.43         1.84 o                         
  13   8   0        114.26        108.60         0.95 o                         
  14   8   0          6.44          5.30         0.38 o                         
  15   8   0        719.73        714.46         3.80 o                         
  16   8   0        291.10        281.24         1.89 o                         
  17   8   0         53.22         52.22         0.92 o                         
  18   8   0        224.42        230.76         2.29 o                         
  19   8   0         35.57         33.10         0.85 o                         
  20   8   0          1.04          0.69         0.63 o                         
  21   8   0        202.69        211.51         2.21 o                         
  22   8   0        123.84        129.49         1.95 o                         
  23   8   0          2.96          4.10         1.42 o                         
   1   9   0         92.23         87.18         0.56 o                         
   2   9   0       1709.23       1785.60         7.07 o                         
   3   9   0        321.40        325.99         1.61 o                         
   4   9   0        637.64        704.53         3.27 o                         
   5   9   0          2.31          1.42         0.17 o                         
   6   9   0        193.52        168.72         0.93 o                         
   7   9   0        596.32        610.93         2.69 o                         
   8   9   0         18.22         15.46         0.34 o                         
   9   9   0        224.96        217.74         1.33 o                         
  10   9   0          0.93          1.49         0.27 o                         
  11   9   0        189.20        184.46         1.33 o                         
  12   9   0          0.43          0.71         0.28 o                         
  13   9   0         24.73         25.40         0.58 o                         
  14   9   0        121.34        128.90         1.19 o                         
  15   9   0         16.75         15.30         0.54 o                         
  16   9   0         13.80         14.54         0.55 o                         
  17   9   0         60.29         60.31         0.95 o                         
  18   9   0         56.01         56.93         1.10 o                         
  19   9   0          2.73          2.28         0.59 o                         
  20   9   0        182.61        192.77         2.14 o                         
  21   9   0         41.91         39.98         1.17 o                         
  22   9   0         75.69         75.01         1.88 o                         
   0  10   0        342.94        309.72         2.00 o                         
   1  10   0        171.72        158.03         0.82 o                         
   2  10   0          3.74          6.32         0.18 o                         
   3  10   0        171.56        165.94         0.96 o                         
   4  10   0       1187.49       1242.07         5.45 o                         
   5  10   0        299.12        298.06         1.65 o                         
   6  10   0         29.25         25.09         0.35 o                         
   7  10   0        593.02        602.10         2.89 o                         
   8  10   0        612.06        607.78         2.80 o                         
   9  10   0        334.88        330.50         1.73 o                         
  10  10   0        630.97        611.25         3.09 o                         
  11  10   0        633.93        633.91         3.35 o                         
  12  10   0        236.43        246.07         1.71 o                         
  13  10   0        204.65        200.88         1.53 o                         
  14  10   0         60.63         62.63         0.85 o                         
  15  10   0        450.98        448.44         2.97 o                         
  16  10   0          9.04          8.42         0.55 o                         
  17  10   0         11.77         13.86         0.70 o                         
  18  10   0        236.34        240.46         2.28 o                         
  19  10   0          7.38          6.58         0.72 o                         
  20  10   0         32.28         30.54         1.09 o                         
  21  10   0         31.69         30.89         1.12 o                         
  22  10   0         15.98         20.85         2.03 o                         
   1  11   0        376.52        374.37         1.81 o                         
   2  11   0        894.69        916.19         4.41 o                         
   3  11   0          5.88          3.60         0.21 o                         
   4  11   0       1230.91       1301.96         5.74 o                         
   5  11   0         35.16         44.02         0.51 o                         
   6  11   0        126.90        113.16         0.83 o                         
   7  11   0        163.27        175.83         1.14 o                         
   8  11   0         40.74         41.64         0.53 o                         
   9  11   0         32.01         28.22         0.43 o                         
  10  11   0        375.91        372.57         2.09 o                         
  11  11   0        393.11        391.79         2.37 o                         
  12  11   0         74.46         69.12         0.90 o                         
  13  11   0         18.52         17.10         0.69 o                         
  14  11   0         91.22         88.40         1.27 o                         
  15  11   0         35.25         34.55         0.79 o                         
  16  11   0          4.14          3.50         0.58 o                         
  17  11   0         32.84         33.26         1.00 o                         
  18  11   0        174.77        182.35         2.47 o                         
  19  11   0          0.63          0.75         0.77 o                         
  20  11   0        149.50        157.39         2.35 o                         
  21  11   0          3.11          1.73         0.92 o                         
   0  12   0        639.22        691.03         4.15 o                         
   1  12   0        202.46        204.42         1.18 o                         
   2  12   0        369.60        402.94         2.36 o                         
   3  12   0          0.10          1.23         0.29 o                         
   4  12   0         63.90         69.09         0.64 o                         
   5  12   0        155.40        158.33         1.12 o                         
   6  12   0         32.16         30.12         0.46 o                         
   7  12   0        452.35        444.76         2.45 o                         
   8  12   0         67.40         67.15         0.78 o                         
   9  12   0        121.13        116.16         1.01 o                         
  10  12   0        176.13        176.28         1.42 o                         
  11  12   0        246.40        244.95         1.86 o                         
  12  12   0         82.55         86.10         1.02 o                         
  13  12   0         35.10         34.34         0.62 o                         
  14  12   0        526.53        526.13         3.74 o                         
  15  12   0          1.02          0.64         0.58 o                         
  16  12   0          5.22          4.68         0.66 o                         
  17  12   0          9.66         10.26         0.73 o                         
  18  12   0         68.27         64.84         1.60 o                         
  19  12   0         86.23         88.15         2.82 o                         
  20  12   0          5.13          4.10         1.02 o                         
  21  12   0         40.84         39.98         2.68 o                         
   1  13   0        118.46        120.41         0.85 o                         
   2  13   0        143.24        143.46         1.14 o                         
   3  13   0         21.70         24.26         0.46 o                         
   4  13   0          9.39          8.81         0.30 o                         
   5  13   0         20.38         24.24         0.49 o                         
   6  13   0          6.79          4.81         0.36 o                         
   7  13   0          0.06         -0.01         0.34 o                         
   8  13   0         41.52         40.12         0.68 o                         
   9  13   0        361.26        363.88         2.32 o                         
  10  13   0        189.72        188.43         1.61 o                         
  11  13   0        185.55        180.35         1.63 o                         
  12  13   0        151.01        148.99         1.58 o                         
  13  13   0          0.37          0.67         0.47 o                         
  14  13   0          2.65          2.44         0.57 o                         
  15  13   0          0.24         -0.53         0.67 o                         
  16  13   0          1.22          0.69         0.77 o                         
  17  13   0          1.50          1.09         0.73 o                         
  18  13   0         19.95         21.54         1.01 o                         
  19  13   0          0.08         -0.91         0.91 o                         
  20  13   0         50.90         48.48         1.70 o                         
   0  14   0         34.85         33.47         0.59 o                         
   1  14   0         57.31         59.25         0.76 o                         
   2  14   0         38.91         34.67         0.53 o                         
   3  14   0        144.33        147.34         1.21 o                         
   4  14   0        247.36        239.82         1.65 o                         
   5  14   0         13.26         15.21         0.38 o                         
   6  14   0          8.23          9.81         0.40 o                         
   7  14   0        176.96        171.63         1.39 o                         
   8  14   0        269.15        272.85         2.01 o                         
   9  14   0        115.97        120.96         1.27 o                         
  10  14   0         36.80         35.59         0.77 o                         
  11  14   0        163.65        163.16         1.58 o                         
  12  14   0          0.08         -0.03         0.52 o                         
  13  14   0        314.07        320.29         2.72 o                         
  14  14   0        208.30        215.66         2.22 o                         
  15  14   0         94.91        101.94         1.61 o                         
  16  14   0         28.17         25.54         1.08 o                         
  17  14   0          5.52          4.66         0.85 o                         
  18  14   0          5.52          4.85         0.86 o                         
  19  14   0         48.73         45.59         1.66 o                         
  20  14   0          0.05         -3.10         3.10 o                         
   1  15   0         42.98         43.39         0.70 o                         
   2  15   0        177.53        176.16         1.28 o                         
   3  15   0          1.43          1.70         0.32 o                         
   4  15   0          0.02          0.26         0.33 o                         
   5  15   0        220.53        217.07         1.51 o                         
   6  15   0        167.25        166.82         1.31 o                         
   7  15   0        196.91        197.65         1.53 o                         
   8  15   0        121.83        116.69         1.18 o                         
   9  15   0        553.21        545.95         3.35 o                         
  10  15   0         35.94         35.37         0.76 o                         
  11  15   0        442.89        441.17         3.27 o                         
  12  15   0         20.25         23.38         0.80 o                         
  13  15   0         43.11         49.55         1.06 o                         
  14  15   0        154.91        157.30         1.87 o                         
  15  15   0         44.94         45.24         1.38 o                         
  16  15   0         61.67         58.45         1.46 o                         
  17  15   0         65.21         60.96         1.50 o                         
  18  15   0         77.09         76.88         1.62 o                         
  19  15   0          7.69          5.71         1.76 o                         
   0  16   0        931.24        929.83         7.29 o                         
   1  16   0         71.50         70.99         0.86 o                         
   2  16   0         55.53         57.44         0.81 o                         
   3  16   0         60.47         63.02         0.92 o                         
   4  16   0        478.21        478.80         3.02 o                         
   5  16   0          0.01          0.32         0.37 o                         
   6  16   0         27.83         27.80         0.59 o                         
   7  16   0         32.92         34.47         0.62 o                         
   8  16   0         55.78         57.55         0.88 o                         
   9  16   0         19.57         18.13         0.62 o                         
  10  16   0          5.54          5.28         0.56 o                         
  11  16   0          1.83          1.95         0.61 o                         
  12  16   0        196.65        195.17         2.11 o                         
  13  16   0         15.79         17.02         0.81 o                         
  14  16   0          0.04          0.29         0.70 o                         
  15  16   0        158.77        165.49         2.13 o                         
  16  16   0          2.56          3.02         0.90 o                         
  17  16   0          6.18          5.08         0.99 o                         
  18  16   0          0.85          0.42         1.73 o                         
   1  17   0        567.02        568.85         3.63 o                         
   2  17   0        386.98        384.64         2.83 o                         
   3  17   0         45.52         45.50         0.79 o                         
   4  17   0         91.13         95.71         1.16 o                         
   5  17   0        180.55        189.98         1.89 o                         
   6  17   0         17.51         20.09         0.76 o                         
   7  17   0        311.21        303.55         2.76 o                         
   8  17   0          8.14          8.37         0.61 o                         
   9  17   0        283.13        281.06         2.67 o                         
  10  17   0          7.14          8.84         0.74 o                         
  11  17   0         12.13         12.33         0.80 o                         
  12  17   0         53.48         51.34         1.22 o                         
  13  17   0        201.14        202.92         2.57 o                         
  14  17   0        132.04        141.71         2.15 o                         
  15  17   0          0.28          0.78         0.90 o                         
  16  17   0         36.39         34.12         1.33 o                         
  17  17   0         98.65         98.93         4.38 o                         
   0  18   0        502.84        494.01         4.81 o                         
   1  18   0         34.04         36.27         0.87 o                         
   2  18   0          0.26         -0.48         0.52 o                         
   3  18   0        203.16        200.72         2.58 o                         
   4  18   0         64.59         67.73         1.38 o                         
   5  18   0         14.12         13.73         0.71 o                         
   6  18   0        207.00        206.23         2.49 o                         
   7  18   0         54.20         54.84         1.18 o                         
   8  18   0          4.09          3.82         0.72 o                         
   9  18   0          2.65          2.84         0.79 o                         
  10  18   0          2.84          2.28         0.77 o                         
  11  18   0         93.37         91.15         2.27 o                         
  12  18   0        118.89        124.08         2.16 o                         
  13  18   0          4.63          4.19         0.91 o                         
  14  18   0         18.53         17.84         1.12 o                         
  15  18   0         42.21         39.41         1.44 o                         
  16  18   0          4.10          3.98         3.22 o                         
   1  19   0         65.88         72.46         1.27 o                         
   2  19   0        105.29        106.38         1.40 o                         
   3  19   0        172.85        176.64         2.03 o                         
   4  19   0         44.93         43.70         1.16 o                         
   5  19   0          8.48          8.24         0.74 o                         
   6  19   0          0.13          0.05         0.64 o                         
   7  19   0        108.28        108.25         1.69 o                         
   8  19   0         35.17         30.76         1.37 o                         
   9  19   0        317.06        339.43         4.00 o                         
  10  19   0        114.78        120.04         2.13 o                         
  11  19   0         46.53         46.52         1.46 o                         
  12  19   0        115.20        114.50         2.64 o                         
  13  19   0         53.83         51.39         1.50 o                         
  14  19   0          0.57          1.02         1.15 o                         
   0  20   0        890.91        889.83        10.93 o                         
   1  20   0         63.38         62.70         1.31 o                         
   2  20   0        405.48        417.39         3.49 o                         
   3  20   0        358.01        365.65         3.45 o                         
   4  20   0         95.60         96.04         1.65 o                         
   5  20   0          1.30          0.64         0.76 o                         
   6  20   0         32.34         31.08         1.13 o                         
   7  20   0         72.81         73.42         1.71 o                         
   8  20   0          9.29         11.28         1.02 o                         
   9  20   0          6.97          5.43         0.93 o                         
  10  20   0         20.43         19.93         1.15 o                         
  11  20   0         30.52         30.80         1.40 o                         
  12  20   0          9.39          7.75         1.12 o                         
  13  20   0          2.74          3.40         1.55 o                         
   1  21   0        201.97        200.49         2.76 o                         
   2  21   0         10.51         11.36         0.84 o                         
   3  21   0         83.06         83.06         1.55 o                         
   4  21   0          0.72          0.80         0.91 o                         
   5  21   0          6.70          6.92         1.01 o                         
   6  21   0        134.93        139.29         2.69 o                         
   7  21   0         24.82         23.68         1.40 o                         
   8  21   0          5.45          4.84         0.97 o                         
   9  21   0        142.08        148.68         2.40 o                         
  10  21   0         17.40         17.59         1.24 o                         
  11  21   0         22.80         22.78         1.75 o                         
  12  21   0         62.23         63.55         3.53 o                         
   0  22   0        294.00        295.46         5.06 o                         
   1  22   0         78.57         83.88         1.83 o                         
   2  22   0         68.81         61.54         2.05 o                         
   3  22   0         15.34         14.13         1.24 o                         
   4  22   0         56.64         55.59         2.04 o                         
   5  22   0         22.80         21.83         1.39 o                         
   6  22   0          9.01          8.45         1.29 o                         
   7  22   0          1.03          0.41         1.06 o                         
   8  22   0          0.01         -0.58         1.25 o                         
   9  22   0         48.83         51.72         2.44 o                         
  10  22   0          0.05          0.33         2.47 o                         
   1  23   0          3.17          5.15         1.40 o                         
   2  23   0         83.53         83.18         2.68 o                         
   3  23   0          0.13          0.37         1.50 o                         
   4  23   0          0.32         -0.94         1.72 o                         
   5  23   0         30.33         32.48         4.25 o                         
   6  23   0         82.01         84.13         6.21 o                         
 -25   1   1        137.88        138.31         7.62 o                         
 -24   1   1          8.76          8.83         0.85 o                         
 -23   1   1          0.47          1.46         0.72 o                         
 -22   1   1        430.42        443.90         3.40 o                         
 -21   1   1         13.66         12.37         0.67 o                         
 -20   1   1         17.74         17.14         0.69 o                         
 -19   1   1         17.59         17.71         0.64 o                         
 -18   1   1        197.50        194.80         1.60 o                         
 -17   1   1        612.72        595.05         3.45 o                         
 -16   1   1         11.45          3.65         0.38 o                         
 -15   1   1         83.13         97.31         1.14 o                         
 -14   1   1        194.68        210.61         1.86 o                         
 -13   1   1        796.60        757.11         4.33 o                         
 -12   1   1        152.16        120.96         1.03 o                         
 -11   1   1        160.50        151.48         1.10 o                         
 -10   1   1       1167.77       1158.39         5.42 o                         
  -9   1   1        905.44        984.94         4.15 o                         
  -8   1   1        897.44       1006.32         3.75 o                         
  -7   1   1       7743.66       8525.45        30.20 o                         
  -6   1   1       3074.12       3226.18        11.71 o                         
  -5   1   1         92.26        106.52         0.56 o                         
  -4   1   1         50.21         65.45         0.36 o                         
  -3   1   1        173.03        189.83         0.85 o                         
  -2   1   1       2671.16       2751.89        10.38 o                         
  -1   1   1        692.40        721.24         2.88 o                         
   0   1   1         92.49        100.95         0.47 o                         
   1   1   1         60.17         62.18         0.36 o                         
   2   1   1        169.61        151.47         0.72 o                         
   3   1   1        522.86        520.74         2.08 o                         
   4   1   1          0.21          0.43         0.10 o                         
   5   1   1       1737.45       1682.46         6.93 o                         
   6   1   1         26.87         17.61         0.26 o                         
   7   1   1         14.33         15.67         0.24 o                         
   8   1   1        111.73         87.24         0.62 o                         
   9   1   1        448.71        379.80         2.16 o                         
  10   1   1        280.08        251.94         1.56 o                         
  11   1   1       2206.09       2138.98        10.95 o                         
  12   1   1          0.59          2.25         0.32 o                         
  13   1   1         11.00         10.69         0.38 o                         
  14   1   1         31.10         28.32         0.50 o                         
  15   1   1         18.37         17.19         0.52 o                         
  16   1   1        469.60        462.72         2.95 o                         
  17   1   1        230.84        232.71         1.80 o                         
  18   1   1          3.31          3.60         0.50 o                         
  19   1   1        712.69        720.22         4.64 o                         
  20   1   1         60.23         59.24         1.07 o                         
  21   1   1          0.83          0.66         0.63 o                         
  22   1   1         48.97         48.17         1.30 o                         
  23   1   1        101.14        100.69         1.72 o                         
  24   1   1         26.97         24.85         1.79 o                         
 -25   2   1         71.59         75.70         4.02 o                         
 -24   2   1          0.89         -0.02         0.77 o                         
 -23   2   1          5.70          6.14         0.69 o                         
 -22   2   1          0.19          0.83         0.65 o                         
 -21   2   1         19.99         21.18         0.74 o                         
 -20   2   1         48.44         51.07         0.96 o                         
 -19   2   1        153.33        158.82         1.52 o                         
 -18   2   1         28.35         31.45         0.71 o                         
 -17   2   1         43.57         49.37         0.86 o                         
 -16   2   1         20.19         24.99         0.65 o                         
 -15   2   1        604.97        518.55         3.33 o                         
 -14   2   1        425.20        350.77         2.48 o                         
 -13   2   1        300.97        214.17         1.75 o                         
 -12   2   1         34.74         21.90         0.45 o                         
 -11   2   1         21.12         35.34         0.44 o                         
 -10   2   1         12.20         11.75         0.25 o                         
  -9   2   1        188.74        236.06         1.19 o                         
  -8   2   1        317.72        325.92         1.46 o                         
  -7   2   1       2703.71       3092.15        10.82 o                         
  -6   2   1        103.64        120.16         0.57 o                         
  -5   2   1         21.11         24.74         0.21 o                         
  -4   2   1       2172.47       2253.57         8.07 o                         
  -3   2   1        264.13        261.62         1.08 o                         
  -2   2   1       6468.83       6638.98        23.72 o                         
  -1   2   1       1225.92       1328.72         4.70 o                         
   0   2   1        181.00        162.15         0.69 o                         
   1   2   1      12300.63      12898.94        48.91 o                         
   2   2   1       3801.62       4004.83        15.01 o                         
   3   2   1       1457.54       1423.64         5.23 o                         
   4   2   1       1863.96       1914.38         7.00 o                         
   5   2   1         24.32         41.30         0.32 o                         
   6   2   1         61.49         55.53         0.42 o                         
   7   2   1        427.52        473.33         2.07 o                         
   8   2   1        150.17        211.31         1.11 o                         
   9   2   1        150.56        138.56         0.94 o                         
  10   2   1        607.09        556.63         3.11 o                         
  11   2   1       1042.06        979.90         4.88 o                         
  12   2   1        679.38        660.88         3.70 o                         
  13   2   1        191.71        171.23         1.53 o                         
  14   2   1          0.06         -0.03         0.32 o                         
  15   2   1         57.71         52.87         0.70 o                         
  16   2   1          2.14          1.94         0.39 o                         
  17   2   1          2.33          2.83         0.44 o                         
  18   2   1         74.15         82.98         1.05 o                         
  19   2   1         99.46        101.63         1.32 o                         
  20   2   1         64.83         70.24         1.25 o                         
  21   2   1          1.63          0.17         0.66 o                         
  22   2   1          8.30          8.72         0.78 o                         
  23   2   1         15.16         14.77         0.87 o                         
  24   2   1          0.78         -1.05         1.23 o                         
 -25   3   1          6.39          3.26         3.15 o                         
 -24   3   1         77.79         74.64         1.37 o                         
 -23   3   1          9.09          9.09         0.72 o                         
 -22   3   1         21.13         21.13         0.83 o                         
 -21   3   1        490.48        497.11         3.73 o                         
 -20   3   1        112.51        117.37         1.37 o                         
 -19   3   1         14.87         12.95         0.60 o                         
 -18   3   1         64.41         54.73         0.94 o                         
 -17   3   1        314.70        316.12         2.49 o                         
 -16   3   1          6.42          6.13         0.48 o                         
 -15   3   1        333.25        300.76         2.19 o                         
 -14   3   1         27.79         43.06         0.78 o                         
 -13   3   1         73.73         73.74         0.93 o                         
 -12   3   1         25.18         21.34         0.47 o                         
 -11   3   1        569.13        550.38         3.04 o                         
 -10   3   1        419.48        379.45         2.08 o                         
  -9   3   1        550.18        537.45         2.48 o                         
  -8   3   1          9.30          6.44         0.17 o                         
  -7   3   1         68.75         46.89         0.33 o                         
  -6   3   1       1443.37       1478.86         5.02 o                         
  -5   3   1          5.07          6.69         0.13 o                         
  -4   3   1       1176.25       1240.01         4.14 o                         
  -3   3   1        457.71        403.56         1.47 o                         
  -2   3   1       5125.27       5287.83        17.28 o                         
  -1   3   1      10029.34      10748.13        33.81 o                         
   0   3   1      16395.90      17095.80        53.75 o                         
   1   3   1      35827.94      35735.76       120.62 o                         
   2   3   1        504.25        622.09         2.34 o                         
   3   3   1        292.72        372.36         1.49 o                         
   4   3   1        284.67        261.34         1.09 o                         
   5   3   1        791.64        731.57         2.67 o                         
   6   3   1        169.54        151.63         0.74 o                         
   7   3   1       1232.81       1282.90         4.98 o                         
   8   3   1          5.05         10.39         0.22 o                         
   9   3   1       1161.19       1202.37         5.70 o                         
  10   3   1       1538.46       1457.31         6.73 o                         
  11   3   1         50.72         53.73         0.61 o                         
  12   3   1       3656.61       3521.04        15.83 o                         
  13   3   1        249.37        235.66         1.71 o                         
  14   3   1        307.85        286.66         2.07 o                         
  15   3   1         16.33         16.05         0.48 o                         
  16   3   1        301.71        287.61         2.06 o                         
  17   3   1        313.52        325.77         2.23 o                         
  18   3   1        137.77        147.99         1.49 o                         
  19   3   1         68.69         72.69         1.08 o                         
  20   3   1        248.06        247.96         2.15 o                         
  21   3   1         11.85         10.20         0.71 o                         
  22   3   1          1.94          2.09         0.76 o                         
  23   3   1         50.57         52.57         1.36 o                         
  24   3   1         30.71         29.37         2.37 o                         
 -24   4   1          0.09         -0.45         0.80 o                         
 -23   4   1          6.76          5.81         0.75 o                         
 -22   4   1        166.33        172.51         1.97 o                         
 -21   4   1          0.42          1.46         0.57 o                         
 -20   4   1         52.25         53.18         1.05 o                         
 -19   4   1         23.52         20.13         0.68 o                         
 -18   4   1          0.80          1.32         0.49 o                         
 -17   4   1         79.46         90.37         1.16 o                         
 -16   4   1         31.94         38.82         0.78 o                         
 -15   4   1         42.55         38.39         0.87 o                         
 -14   4   1         59.69         46.03         0.74 o                         
 -13   4   1         58.03         61.32         0.67 o                         
 -12   4   1        305.76        264.92         1.69 o                         
 -11   4   1        621.14        614.90         3.20 o                         
 -10   4   1        310.39        303.66         1.63 o                         
  -9   4   1         82.07         69.51         0.51 o                         
  -8   4   1         53.87         48.50         0.37 o                         
  -7   4   1        346.21        364.88         1.40 o                         
  -6   4   1        201.55        214.77         0.88 o                         
  -5   4   1          2.37          3.00         0.12 o                         
  -4   4   1         62.86         76.98         0.43 o                         
  -3   4   1       1403.95       1562.02         5.06 o                         
  -2   4   1         83.39         68.85         0.34 o                         
  -1   4   1       4203.44       4642.71        14.72 o                         
   0   4   1       7443.39       7726.94        23.65 o                         
   1   4   1       7507.65       8127.45        26.24 o                         
   2   4   1       2057.41       2299.90         7.82 o                         
   3   4   1        901.68        968.84         3.26 o                         
   4   4   1        475.94        572.68         2.06 o                         
   5   4   1        195.40        189.40         0.85 o                         
   6   4   1        112.10        131.71         0.63 o                         
   7   4   1         90.86         95.30         0.63 o                         
   8   4   1        477.54        476.01         2.08 o                         
   9   4   1         60.30         64.05         0.52 o                         
  10   4   1       1440.42       1399.73         6.52 o                         
  11   4   1        298.44        286.35         1.68 o                         
  12   4   1        311.47        275.07         1.66 o                         
  13   4   1         12.79         13.03         0.45 o                         
  14   4   1         12.36          8.18         0.42 o                         
  15   4   1          0.21          0.64         0.38 o                         
  16   4   1          4.11          3.14         0.45 o                         
  17   4   1          9.75         11.22         0.52 o                         
  18   4   1          9.76         10.58         0.61 o                         
  19   4   1          4.88          5.23         0.59 o                         
  20   4   1          2.91          3.26         0.59 o                         
  21   4   1         54.04         52.99         1.06 o                         
  22   4   1        101.57        105.67         1.51 o                         
  23   4   1        159.37        163.76         2.03 o                         
  24   4   1          3.34          1.96         1.53 o                         
 -24   5   1        160.96        168.14         2.92 o                         
 -23   5   1         36.20         36.54         1.11 o                         
 -22   5   1         45.27         44.97         1.11 o                         
 -21   5   1          8.21          6.98         0.66 o                         
 -20   5   1        227.93        234.64         2.03 o                         
 -19   5   1        110.46        116.95         1.60 o                         
 -18   5   1        472.12        465.22         3.12 o                         
 -17   5   1        601.23        603.47         3.72 o                         
 -16   5   1         70.40         65.90         0.92 o                         
 -15   5   1        214.12        193.78         1.61 o                         
 -14   5   1        260.28        253.75         2.25 o                         
 -13   5   1        121.04        118.54         1.06 o                         
 -12   5   1         90.54         87.07         0.76 o                         
 -11   5   1        160.91        151.39         1.01 o                         
 -10   5   1        180.44        160.32         0.95 o                         
  -9   5   1        460.46        434.95         1.99 o                         
  -8   5   1        667.35        676.45         2.68 o                         
  -7   5   1        144.26        111.29         0.61 o                         
  -6   5   1       3092.91       3176.41         9.90 o                         
  -5   5   1        124.66        145.67         0.64 o                         
  -4   5   1        259.99        261.07         1.00 o                         
  -3   5   1       3035.70       3058.67         9.17 o                         
  -2   5   1        884.76        896.63         3.09 o                         
  -1   5   1       2577.04       2782.90         8.22 o                         
   0   5   1       4197.02       4467.83        13.33 o                         
   1   5   1       1073.86       1129.84         3.63 o                         
   2   5   1        457.03        443.70         1.57 o                         
   3   5   1        463.10        551.18         1.90 o                         
   4   5   1       2442.15       2608.88         8.51 o                         
   5   5   1       3423.89       3627.91        11.61 o                         
   6   5   1       1139.14       1163.85         4.30 o                         
   7   5   1         73.30         76.84         0.50 o                         
   8   5   1        868.75        909.46         3.57 o                         
   9   5   1       2638.05       2557.11         9.93 o                         
  10   5   1        113.19         97.34         0.71 o                         
  11   5   1         34.28         34.91         0.46 o                         
  12   5   1       1095.56       1062.25         4.94 o                         
  13   5   1         58.54         57.77         0.73 o                         
  14   5   1        238.48        224.63         1.74 o                         
  15   5   1         79.56         83.72         0.98 o                         
  16   5   1        922.93        906.30         4.99 o                         
  17   5   1        268.17        260.33         2.18 o                         
  18   5   1          8.50          8.45         0.57 o                         
  19   5   1          0.32         -0.02         0.57 o                         
  20   5   1        190.13        193.35         2.15 o                         
  21   5   1         40.38         42.18         1.10 o                         
  22   5   1         45.88         43.18         1.05 o                         
  23   5   1          0.61          1.02         0.89 o                         
  24   5   1         12.37         13.18         2.53 o                         
 -24   6   1          0.95          1.89         1.18 o                         
 -23   6   1         74.47         74.27         1.46 o                         
 -22   6   1          9.24          7.90         0.79 o                         
 -21   6   1        136.25        142.19         1.74 o                         
 -20   6   1          1.40          0.88         0.59 o                         
 -19   6   1          3.20          3.49         0.54 o                         
 -18   6   1         82.46         87.36         1.13 o                         
 -17   6   1         30.74         33.62         0.72 o                         
 -16   6   1         76.30         78.64         1.00 o                         
 -15   6   1          2.55          1.62         0.39 o                         
 -14   6   1         75.52         73.56         0.97 o                         
 -13   6   1          9.55         12.98         0.44 o                         
 -12   6   1        123.76        116.10         0.87 o                         
 -11   6   1       1095.22       1125.24         5.16 o                         
 -10   6   1         31.74         31.07         0.43 o                         
  -9   6   1         11.26          8.16         0.22 o                         
  -8   6   1         35.88         32.11         0.33 o                         
  -7   6   1        402.54        477.02         1.81 o                         
  -6   6   1        546.69        588.80         2.14 o                         
  -5   6   1          8.74          3.95         0.13 o                         
  -4   6   1          0.03          1.13         0.10 o                         
  -3   6   1          2.93          7.89         0.13 o                         
  -2   6   1       1696.82       1805.80         5.69 o                         
  -1   6   1          5.60          7.29         0.14 o                         
   0   6   1        381.12        393.91         1.31 o                         
   1   6   1        855.37        860.89         2.86 o                         
   2   6   1        131.22        139.34         0.71 o                         
   3   6   1       3598.41       3827.46        11.94 o                         
   4   6   1        966.56       1097.08         3.53 o                         
   5   6   1        198.30        244.66         1.08 o                         
   6   6   1          9.06         22.74         0.27 o                         
   7   6   1        246.47        223.45         1.12 o                         
   8   6   1       1730.06       1876.60         7.15 o                         
   9   6   1        627.36        581.24         2.55 o                         
  10   6   1         75.03         80.01         0.70 o                         
  11   6   1         31.55         30.31         0.49 o                         
  12   6   1         28.55         26.26         0.42 o                         
  13   6   1          4.29          4.31         0.32 o                         
  14   6   1         25.95         27.52         0.54 o                         
  15   6   1         67.66         68.72         0.91 o                         
  16   6   1          0.05          0.54         0.45 o                         
  17   6   1          2.18          1.66         0.49 o                         
  18   6   1         18.50         17.48         0.78 o                         
  19   6   1          2.06          1.15         0.60 o                         
  20   6   1          0.19         -0.35         0.61 o                         
  21   6   1          6.42          6.06         0.69 o                         
  22   6   1        145.38        151.03         1.87 o                         
  23   6   1         79.89         82.15         1.88 o                         
 -24   7   1         45.92         39.32         2.97 o                         
 -23   7   1         31.00         30.38         1.02 o                         
 -22   7   1        167.05        166.38         2.32 o                         
 -21   7   1          4.20          3.43         0.69 o                         
 -20   7   1         96.01         98.32         1.43 o                         
 -19   7   1         15.52         17.33         0.68 o                         
 -18   7   1        575.18        580.35         3.75 o                         
 -17   7   1        376.53        365.46         2.64 o                         
 -16   7   1          2.96          2.70         0.45 o                         
 -15   7   1         35.60         39.06         0.81 o                         
 -14   7   1        452.90        436.59         2.69 o                         
 -13   7   1        540.19        523.44         2.94 o                         
 -12   7   1        276.95        260.51         1.56 o                         
 -11   7   1        337.10        330.03         1.81 o                         
 -10   7   1       2337.16       2296.70         9.34 o                         
  -9   7   1         92.79         96.48         0.64 o                         
  -8   7   1         30.41         27.30         0.32 o                         
  -7   7   1        593.92        606.92         2.30 o                         
  -6   7   1       1502.75       1516.70         5.09 o                         
  -5   7   1          0.11          3.39         0.13 o                         
  -4   7   1         16.61         15.78         0.18 o                         
  -3   7   1         62.07         86.46         0.43 o                         
  -2   7   1        985.03       1019.70         3.24 o                         
  -1   7   1        461.28        467.99         1.54 o                         
   0   7   1         14.92         26.85         0.22 o                         
   1   7   1         16.27         33.09         0.27 o                         
   2   7   1       1888.84       1975.36         6.51 o                         
   3   7   1        437.34        525.33         1.91 o                         
   4   7   1        304.21        318.57         1.41 o                         
   5   7   1       1238.70       1256.95         4.78 o                         
   6   7   1        364.60        370.20         1.64 o                         
   7   7   1          9.79         11.73         0.23 o                         
   8   7   1       1302.78       1344.31         5.51 o                         
   9   7   1        438.78        410.91         2.08 o                         
  10   7   1         54.49         56.98         0.54 o                         
  11   7   1        827.72        776.63         3.74 o                         
  12   7   1         33.60         36.40         0.53 o                         
  13   7   1         47.42         55.79         0.67 o                         
  14   7   1        162.57        156.57         1.39 o                         
  15   7   1         13.54         14.16         0.50 o                         
  16   7   1        166.44        171.62         1.68 o                         
  17   7   1         28.34         23.84         0.70 o                         
  18   7   1          1.34          0.76         0.55 o                         
  19   7   1         50.64         47.59         1.25 o                         
  20   7   1         32.58         32.64         0.91 o                         
  21   7   1        222.07        240.87         2.76 o                         
  22   7   1         98.78        104.12         1.66 o                         
  23   7   1        138.12        137.01         3.72 o                         
 -23   8   1          0.53         -0.57         1.11 o                         
 -22   8   1         46.30         46.14         1.19 o                         
 -21   8   1         50.00         49.97         1.25 o                         
 -20   8   1         13.72         13.80         0.73 o                         
 -19   8   1         41.95         45.83         0.99 o                         
 -18   8   1         21.08         23.55         0.72 o                         
 -17   8   1        211.54        213.80         1.76 o                         
 -16   8   1         30.92         31.70         0.75 o                         
 -15   8   1        303.33        286.12         1.97 o                         
 -14   8   1        203.64        204.42         1.62 o                         
 -13   8   1         39.40         35.70         0.64 o                         
 -12   8   1         12.25         10.27         0.39 o                         
 -11   8   1        228.51        229.62         1.48 o                         
 -10   8   1        398.40        380.44         2.19 o                         
  -9   8   1        223.51        219.01         1.35 o                         
  -8   8   1        138.29        130.18         0.78 o                         
  -7   8   1          0.84          0.42         0.15 o                         
  -6   8   1        345.41        370.79         1.83 o                         
  -5   8   1         98.72        113.69         0.62 o                         
  -4   8   1        200.69        185.38         0.84 o                         
  -3   8   1        599.77        660.10         2.43 o                         
  -2   8   1          0.42          0.85         0.12 o                         
  -1   8   1        578.12        632.43         2.35 o                         
   0   8   1         31.15         45.08         0.31 o                         
   1   8   1        238.69        275.21         1.31 o                         
   2   8   1        125.17        117.50         0.73 o                         
   3   8   1        272.11        277.96         1.48 o                         
   4   8   1          8.12         10.45         0.22 o                         
   5   8   1         69.56         73.56         0.67 o                         
   6   8   1          0.93          3.65         0.17 o                         
   7   8   1        294.38        295.58         1.61 o                         
   8   8   1         19.36         21.75         0.38 o                         
   9   8   1        213.48        221.50         1.40 o                         
  10   8   1         29.47         24.36         0.42 o                         
  11   8   1         86.76         85.05         0.78 o                         
  12   8   1        110.14        106.06         0.95 o                         
  13   8   1         99.20         96.52         0.97 o                         
  14   8   1         43.90         39.62         0.66 o                         
  15   8   1          6.07          5.97         0.43 o                         
  16   8   1          1.47          0.54         0.50 o                         
  17   8   1         17.66         17.11         0.69 o                         
  18   8   1        164.99        169.16         1.80 o                         
  19   8   1         38.86         41.16         0.97 o                         
  20   8   1         15.47         16.03         0.74 o                         
  21   8   1        104.05        112.00         1.94 o                         
  22   8   1         68.84         71.61         1.46 o                         
  23   8   1         11.07          5.74         3.08 o                         
 -23   9   1         12.77         13.06         2.81 o                         
 -22   9   1        290.17        303.89         3.20 o                         
 -21   9   1         70.14         68.44         1.41 o                         
 -20   9   1         81.99         83.60         1.37 o                         
 -19   9   1          9.38          9.57         0.71 o                         
 -18   9   1        200.36        212.91         1.93 o                         
 -17   9   1        125.91        126.92         1.38 o                         
 -16   9   1         10.44         10.32         0.49 o                         
 -15   9   1         56.73         58.15         0.79 o                         
 -14   9   1        216.57        216.21         1.70 o                         
 -13   9   1        305.94        306.27         2.14 o                         
 -12   9   1          0.63          0.37         0.34 o                         
 -11   9   1        510.17        499.61         2.92 o                         
 -10   9   1       1485.40       1463.08         7.08 o                         
  -9   9   1         30.20         31.12         0.42 o                         
  -8   9   1        225.92        223.18         1.24 o                         
  -7   9   1        350.06        347.03         1.64 o                         
  -6   9   1        157.84        154.61         0.86 o                         
  -5   9   1          0.05          3.23         0.17 o                         
  -4   9   1        188.49        179.63         0.90 o                         
  -3   9   1        804.43        903.56         3.38 o                         
  -2   9   1       1737.09       1775.97         6.64 o                         
  -1   9   1        188.41        226.99         1.17 o                         
   0   9   1         23.79         23.96         0.24 o                         
   1   9   1       1817.96       1874.89         8.40 o                         
   2   9   1        299.77        301.93         1.57 o                         
   3   9   1         16.94         25.68         0.31 o                         
   4   9   1         26.40         18.92         0.29 o                         
   5   9   1         66.26         62.53         0.53 o                         
   6   9   1         27.50         20.70         0.34 o                         
   7   9   1        320.51        319.72         1.75 o                         
   8   9   1        461.91        430.82         2.20 o                         
   9   9   1          5.53          5.22         0.21 o                         
  10   9   1          6.75          5.80         0.27 o                         
  11   9   1        163.80        151.24         1.11 o                         
  12   9   1        199.25        193.78         1.36 o                         
  13   9   1        175.09        175.21         1.28 o                         
  14   9   1        161.21        157.32         1.55 o                         
  15   9   1         10.90         12.81         0.58 o                         
  16   9   1          0.49          0.04         0.48 o                         
  17   9   1         23.60         20.68         0.70 o                         
  18   9   1         58.40         55.72         1.01 o                         
  19   9   1        100.58         99.23         1.52 o                         
  20   9   1         24.13         23.96         0.98 o                         
  21   9   1         91.41         89.98         1.54 o                         
  22   9   1          1.92          2.03         1.39 o                         
 -22  10   1          0.50         -0.19         1.01 o                         
 -21  10   1        154.00        161.51         2.22 o                         
 -20  10   1          5.56          4.35         0.78 o                         
 -19  10   1         89.02         85.38         1.39 o                         
 -18  10   1         10.87         10.67         0.69 o                         
 -17  10   1         30.65         32.02         0.77 o                         
 -16  10   1         45.39         47.20         0.82 o                         
 -15  10   1         78.17         79.46         1.00 o                         
 -14  10   1         29.03         29.85         0.69 o                         
 -13  10   1         11.75         13.06         0.48 o                         
 -12  10   1        194.94        197.23         1.52 o                         
 -11  10   1       3990.19       3873.90        18.18 o                         
 -10  10   1        403.28        394.25         2.40 o                         
  -9  10   1       2110.94       2100.17         8.68 o                         
  -8  10   1        657.11        634.44         2.90 o                         
  -7  10   1         12.68         14.52         0.33 o                         
  -6  10   1         44.28         43.69         0.49 o                         
  -5  10   1          3.22          2.38         0.18 o                         
  -4  10   1         22.26         16.26         0.28 o                         
  -3  10   1         99.70        105.39         0.68 o                         
  -2  10   1         27.24         32.76         0.32 o                         
  -1  10   1        306.81        316.42         1.49 o                         
   0  10   1        145.89        137.51         1.05 o                         
   1  10   1        531.94        526.18         2.52 o                         
   2  10   1         30.03         33.90         0.38 o                         
   3  10   1         43.75         52.60         0.74 o                         
   4  10   1        106.90        115.40         1.08 o                         
   5  10   1         67.71         68.56         0.62 o                         
   6  10   1          3.49          4.26         0.22 o                         
   7  10   1         83.61         82.57         0.73 o                         
   8  10   1         45.37         41.06         0.45 o                         
   9  10   1          1.57          1.56         0.23 o                         
  10  10   1        136.45        138.57         1.04 o                         
  11  10   1        214.38        206.96         1.48 o                         
  12  10   1          6.13          6.30         0.38 o                         
  13  10   1        147.44        147.78         1.28 o                         
  14  10   1         48.35         49.80         0.89 o                         
  15  10   1        122.41        125.33         1.38 o                         
  16  10   1         13.68         13.02         0.61 o                         
  17  10   1          3.02          2.76         0.55 o                         
  18  10   1         45.93         44.03         1.08 o                         
  19  10   1         31.22         30.49         1.08 o                         
  20  10   1         23.49         22.80         1.01 o                         
  21  10   1        111.21        114.37         1.83 o                         
  22  10   1        228.31        246.18         5.82 o                         
 -21  11   1         19.33         18.84         1.14 o                         
 -20  11   1         65.91         67.14         1.46 o                         
 -19  11   1          0.15         -0.05         0.77 o                         
 -18  11   1         53.15         56.02         1.24 o                         
 -17  11   1        224.08        228.01         2.21 o                         
 -16  11   1         18.63         17.06         0.60 o                         
 -15  11   1         83.08         80.86         1.03 o                         
 -14  11   1        151.49        154.61         1.80 o                         
 -13  11   1         69.42         69.89         0.97 o                         
 -12  11   1         88.76         89.98         1.13 o                         
 -11  11   1         97.27         98.33         0.98 o                         
 -10  11   1         47.06         46.78         0.64 o                         
  -9  11   1         16.77         15.17         0.40 o                         
  -8  11   1         21.30         20.89         0.37 o                         
  -7  11   1        252.29        251.07         1.41 o                         
  -6  11   1        223.22        222.60         1.25 o                         
  -5  11   1        241.11        262.69         1.32 o                         
  -4  11   1        226.03        220.37         1.16 o                         
  -3  11   1        958.34        983.12         4.21 o                         
  -2  11   1        123.85        114.56         0.81 o                         
  -1  11   1         16.26         20.10         0.32 o                         
   0  11   1        162.49        156.30         1.01 o                         
   1  11   1        385.53        389.11         2.02 o                         
   2  11   1        141.14        142.84         1.06 o                         
   3  11   1          5.11          4.49         0.23 o                         
   4  11   1        938.14        936.39         4.61 o                         
   5  11   1        787.30        788.76         4.03 o                         
   6  11   1        148.46        137.45         1.02 o                         
   7  11   1          1.39          0.20         0.26 o                         
   8  11   1        270.69        250.95         1.68 o                         
   9  11   1        752.43        715.85         4.06 o                         
  10  11   1         25.68         21.39         0.43 o                         
  11  11   1        146.88        145.50         1.24 o                         
  12  11   1        106.83        104.73         1.22 o                         
  13  11   1         15.52         16.59         0.59 o                         
  14  11   1        118.92        120.11         1.33 o                         
  15  11   1         92.11        101.06         1.63 o                         
  16  11   1        379.08        374.83         3.20 o                         
  17  11   1         59.33         53.08         1.09 o                         
  18  11   1          0.97          0.34         0.76 o                         
  19  11   1          4.20          3.93         0.80 o                         
  20  11   1         41.55         41.42         1.27 o                         
  21  11   1         10.76         10.02         1.66 o                         
 -21  12   1          0.33          1.01         1.20 o                         
 -20  12   1          4.56          4.43         0.83 o                         
 -19  12   1        138.17        138.78         1.95 o                         
 -18  12   1          0.30         -0.13         0.73 o                         
 -17  12   1          7.25          6.31         0.76 o                         
 -16  12   1        165.54        168.85         1.76 o                         
 -15  12   1        118.58        123.60         1.50 o                         
 -14  12   1          1.75          1.45         0.41 o                         
 -13  12   1        133.12        135.32         1.24 o                         
 -12  12   1        274.80        272.51         1.89 o                         
 -11  12   1        436.28        430.12         2.62 o                         
 -10  12   1        313.84        315.33         2.03 o                         
  -9  12   1        145.76        146.34         1.30 o                         
  -8  12   1       1111.97       1110.96         5.83 o                         
  -7  12   1          0.88          1.04         0.28 o                         
  -6  12   1         17.26         14.81         0.36 o                         
  -5  12   1        192.60        177.77         1.18 o                         
  -4  12   1        389.53        378.00         1.85 o                         
  -3  12   1        411.69        432.93         2.00 o                         
  -2  12   1        226.19        243.76         1.32 o                         
  -1  12   1        716.75        725.31         3.35 o                         
   0  12   1         10.08          9.70         0.28 o                         
   1  12   1          4.19          5.49         0.24 o                         
   2  12   1         48.74         43.86         0.61 o                         
   3  12   1        166.59        160.08         1.10 o                         
   4  12   1        116.48        116.17         0.89 o                         
   5  12   1          0.31          0.47         0.25 o                         
   6  12   1          6.77          6.77         0.27 o                         
   7  12   1        434.50        405.71         2.42 o                         
   8  12   1        216.22        220.87         1.55 o                         
   9  12   1         18.10         14.79         0.45 o                         
  10  12   1         42.99         41.43         0.75 o                         
  11  12   1         81.05         81.64         1.23 o                         
  12  12   1         99.33        102.53         1.42 o                         
  13  12   1          8.25          7.50         0.54 o                         
  14  12   1        300.42        310.24         2.57 o                         
  15  12   1         20.57         19.97         0.84 o                         
  16  12   1         41.34         39.44         1.12 o                         
  17  12   1         13.42         10.26         0.82 o                         
  18  12   1        132.04        131.02         2.14 o                         
  19  12   1        181.16        184.11         2.63 o                         
  20  12   1         63.84         64.03         1.62 o                         
  21  12   1         48.37         49.60         4.59 o                         
 -20  13   1          0.02          0.21         0.82 o                         
 -19  13   1          3.69          4.24         0.84 o                         
 -18  13   1          5.71          5.31         0.81 o                         
 -17  13   1         69.78         69.38         1.38 o                         
 -16  13   1        106.62        107.94         1.59 o                         
 -15  13   1         13.76         12.89         0.70 o                         
 -14  13   1         52.86         56.76         1.03 o                         
 -13  13   1        143.74        138.92         1.46 o                         
 -12  13   1         13.12         12.95         0.52 o                         
 -11  13   1        137.77        140.27         1.19 o                         
 -10  13   1         10.17          9.68         0.38 o                         
  -9  13   1        477.01        474.47         3.01 o                         
  -8  13   1        102.19        104.49         1.08 o                         
  -7  13   1         63.12         67.57         0.79 o                         
  -6  13   1        365.96        362.72         2.19 o                         
  -5  13   1        133.72        142.09         1.14 o                         
  -4  13   1         25.97         26.36         0.43 o                         
  -3  13   1       1422.50       1435.70         6.00 o                         
  -2  13   1          6.52          8.61         0.26 o                         
  -1  13   1        242.11        234.46         1.42 o                         
   0  13   1        265.04        253.08         1.51 o                         
   1  13   1        566.71        558.31         3.01 o                         
   2  13   1        238.81        231.77         1.83 o                         
   3  13   1          9.39         10.46         0.35 o                         
   4  13   1         95.53         93.41         1.01 o                         
   5  13   1        628.89        606.26         3.71 o                         
   6  13   1        110.95        124.45         1.12 o                         
   7  13   1          1.84          1.46         0.37 o                         
   8  13   1         43.99         48.94         0.74 o                         
   9  13   1        534.17        523.12         3.23 o                         
  10  13   1        297.01        289.96         2.18 o                         
  11  13   1         72.82         70.89         1.03 o                         
  12  13   1        405.63        400.23         2.85 o                         
  13  13   1         49.89         49.66         1.03 o                         
  14  13   1         97.52        104.21         1.38 o                         
  15  13   1         54.27         55.77         1.06 o                         
  16  13   1        237.19        235.20         2.68 o                         
  17  13   1          6.88          6.79         0.83 o                         
  18  13   1          0.53          2.13         0.90 o                         
  19  13   1         15.88         16.74         1.11 o                         
  20  13   1         37.11         38.68         2.52 o                         
 -20  14   1         68.49         75.45         2.88 o                         
 -19  14   1          6.16          6.12         0.87 o                         
 -18  14   1         38.35         34.22         1.16 o                         
 -17  14   1         47.63         46.13         1.19 o                         
 -16  14   1         49.90         48.41         1.11 o                         
 -15  14   1         47.21         48.00         1.38 o                         
 -14  14   1         51.32         50.53         1.05 o                         
 -13  14   1         15.73         14.43         0.64 o                         
 -12  14   1         51.21         51.34         1.01 o                         
 -11  14   1        455.33        438.75         3.21 o                         
 -10  14   1        136.99        130.91         1.39 o                         
  -9  14   1          4.24          5.35         0.44 o                         
  -8  14   1        310.12        307.56         2.19 o                         
  -7  14   1         22.26         23.75         0.51 o                         
  -6  14   1        184.01        186.73         1.49 o                         
  -5  14   1          6.87          6.03         0.33 o                         
  -4  14   1        562.89        576.35         3.05 o                         
  -3  14   1        106.44        115.44         0.90 o                         
  -2  14   1        193.78        194.37         1.39 o                         
  -1  14   1        857.33        846.94         4.38 o                         
   0  14   1        178.79        177.64         1.31 o                         
   1  14   1        175.25        176.49         1.47 o                         
   2  14   1        646.92        640.46         3.59 o                         
   3  14   1        507.86        504.70         3.25 o                         
   4  14   1         65.27         68.64         1.10 o                         
   5  14   1        162.05        157.27         1.65 o                         
   6  14   1         35.24         35.10         0.63 o                         
   7  14   1        183.45        187.29         1.51 o                         
   8  14   1        339.05        327.81         2.33 o                         
   9  14   1         20.63         21.37         0.78 o                         
  10  14   1          5.74          3.98         0.50 o                         
  11  14   1         87.16         90.00         1.20 o                         
  12  14   1        311.34        316.80         2.50 o                         
  13  14   1         20.93         19.98         0.74 o                         
  14  14   1        154.52        158.54         1.83 o                         
  15  14   1        163.54        172.80         2.27 o                         
  16  14   1         11.00         10.47         0.78 o                         
  17  14   1          0.59         -0.19         0.78 o                         
  18  14   1        184.59        200.93         2.58 o                         
  19  14   1         41.57         46.50         2.26 o                         
 -19  15   1         34.60         32.71         1.90 o                         
 -18  15   1          2.15          1.29         0.86 o                         
 -17  15   1          4.03          3.54         0.78 o                         
 -16  15   1         47.49         44.92         1.43 o                         
 -15  15   1          0.08         -0.10         0.69 o                         
 -14  15   1         85.90         91.82         1.52 o                         
 -13  15   1        198.81        199.36         2.35 o                         
 -12  15   1         28.51         25.29         0.74 o                         
 -11  15   1         42.78         46.35         0.92 o                         
 -10  15   1        259.88        262.85         2.25 o                         
  -9  15   1        368.58        373.61         2.57 o                         
  -8  15   1        111.52        111.68         1.15 o                         
  -7  15   1        152.95        149.09         1.37 o                         
  -6  15   1        273.59        270.59         1.99 o                         
  -5  15   1         52.20         51.97         0.77 o                         
  -4  15   1         14.54         15.11         0.45 o                         
  -3  15   1        162.91        168.94         1.30 o                         
  -2  15   1        379.49        378.98         2.51 o                         
  -1  15   1         54.89         59.46         0.79 o                         
   0  15   1         21.94         22.18         0.45 o                         
   1  15   1        468.98        476.57         2.89 o                         
   2  15   1         90.64         87.28         1.05 o                         
   3  15   1          0.16          0.32         0.35 o                         
   4  15   1         15.39         17.80         0.56 o                         
   5  15   1         72.39         70.88         0.92 o                         
   6  15   1         69.59         73.93         0.96 o                         
   7  15   1        271.03        260.29         2.07 o                         
   8  15   1          1.84          0.67         0.41 o                         
   9  15   1          1.27          1.16         0.46 o                         
  10  15   1         69.05         73.54         1.15 o                         
  11  15   1          6.45          6.50         0.62 o                         
  12  15   1        149.47        146.92         1.70 o                         
  13  15   1        138.84        140.43         1.71 o                         
  14  15   1          0.28          0.53         0.66 o                         
  15  15   1         68.45         64.03         1.36 o                         
  16  15   1          0.16          0.48         0.75 o                         
  17  15   1         36.41         37.41         1.21 o                         
  18  15   1          0.03         -0.70         1.26 o                         
 -18  16   1          3.02          3.43         1.09 o                         
 -17  16   1          2.59          2.57         0.82 o                         
 -16  16   1         10.59         10.08         0.89 o                         
 -15  16   1          0.85          0.28         0.82 o                         
 -14  16   1          5.34          5.22         0.80 o                         
 -13  16   1          4.96          3.38         0.77 o                         
 -12  16   1        352.09        356.46         3.12 o                         
 -11  16   1         70.16         66.00         1.15 o                         
 -10  16   1          0.01          0.24         0.54 o                         
  -9  16   1        194.24        200.28         1.91 o                         
  -8  16   1        143.69        143.73         1.43 o                         
  -7  16   1          0.06          0.29         0.42 o                         
  -6  16   1         29.91         31.20         0.80 o                         
  -5  16   1         37.55         33.87         0.83 o                         
  -4  16   1         54.55         57.73         1.00 o                         
  -3  16   1         85.63         91.56         1.04 o                         
  -2  16   1        126.64        122.95         1.53 o                         
  -1  16   1         44.20         46.64         0.91 o                         
   0  16   1        470.50        474.68         3.15 o                         
   1  16   1        152.49        161.96         1.46 o                         
   2  16   1        356.04        362.78         2.61 o                         
   3  16   1        366.15        361.37         2.69 o                         
   4  16   1        239.40        234.82         2.02 o                         
   5  16   1          0.01         -0.17         0.45 o                         
   6  16   1         13.80         13.27         0.55 o                         
   7  16   1          6.38          8.12         0.50 o                         
   8  16   1        169.06        167.29         1.95 o                         
   9  16   1         53.50         57.24         1.00 o                         
  10  16   1        321.56        320.16         2.65 o                         
  11  16   1         76.17         83.64         1.25 o                         
  12  16   1         28.89         26.25         0.89 o                         
  13  16   1         11.91         12.06         0.80 o                         
  14  16   1          0.26          0.14         0.71 o                         
  15  16   1         10.12         11.05         0.80 o                         
  16  16   1          0.04         -0.24         0.86 o                         
  17  16   1          2.14          3.23         1.33 o                         
 -17  17   1         10.34          9.42         1.25 o                         
 -16  17   1          3.79          3.62         0.85 o                         
 -15  17   1          1.14          0.71         0.81 o                         
 -14  17   1         93.11         99.36         1.72 o                         
 -13  17   1         35.21         35.79         1.14 o                         
 -12  17   1          0.01          0.22         0.77 o                         
 -11  17   1         20.32         20.27         0.88 o                         
 -10  17   1         70.76         70.40         1.22 o                         
  -9  17   1         39.48         38.54         0.90 o                         
  -8  17   1         43.30         42.62         0.91 o                         
  -7  17   1        294.64        298.77         2.41 o                         
  -6  17   1         93.85         97.15         1.20 o                         
  -5  17   1        113.39        113.76         1.25 o                         
  -4  17   1          0.83          1.31         0.42 o                         
  -3  17   1        247.67        251.22         1.95 o                         
  -2  17   1        387.46        386.59         2.77 o                         
  -1  17   1        644.71        655.73         4.27 o                         
   0  17   1         13.86         13.82         0.64 o                         
   1  17   1        152.84        152.24         1.51 o                         
   2  17   1         69.62         72.08         1.30 o                         
   3  17   1         27.23         26.47         0.76 o                         
   4  17   1        143.53        142.22         1.73 o                         
   5  17   1         67.40         70.57         1.29 o                         
   6  17   1         15.36         16.75         0.71 o                         
   7  17   1          3.01          2.41         0.54 o                         
   8  17   1         58.00         55.62         1.13 o                         
   9  17   1          0.77          0.99         0.62 o                         
  10  17   1         42.47         41.36         1.05 o                         
  11  17   1          1.42          2.07         0.70 o                         
  12  17   1         58.23         56.51         1.33 o                         
  13  17   1        103.15        112.97         2.22 o                         
  14  17   1          1.01          0.36         0.80 o                         
  15  17   1         90.21         88.97         1.91 o                         
  16  17   1         12.91         11.05         1.57 o                         
 -16  18   1         27.58         31.10         2.08 o                         
 -15  18   1        128.88        127.39         3.05 o                         
 -14  18   1         95.62         98.88         1.87 o                         
 -13  18   1        161.91        167.78         2.45 o                         
 -12  18   1         45.43         48.25         1.48 o                         
 -11  18   1         93.71         93.72         1.64 o                         
 -10  18   1          2.53          2.56         0.71 o                         
  -9  18   1         28.11         30.32         1.02 o                         
  -8  18   1        262.07        265.13         2.54 o                         
  -7  18   1         39.56         35.58         0.91 o                         
  -6  18   1         27.16         27.60         0.79 o                         
  -5  18   1        183.56        183.23         1.74 o                         
  -4  18   1         43.98         43.94         0.83 o                         
  -3  18   1          0.16          0.95         0.48 o                         
  -2  18   1         23.82         25.92         0.69 o                         
  -1  18   1        218.54        216.93         2.10 o                         
   0  18   1         38.87         42.09         0.91 o                         
   1  18   1        434.94        431.44         3.18 o                         
   2  18   1         76.52         76.74         1.45 o                         
   3  18   1        132.71        133.56         1.73 o                         
   4  18   1          4.95          5.39         0.62 o                         
   5  18   1         62.00         61.11         1.29 o                         
   6  18   1         84.03         80.12         1.31 o                         
   7  18   1        189.06        184.83         2.17 o                         
   8  18   1         71.32         70.95         1.67 o                         
   9  18   1         66.66         65.13         1.65 o                         
  10  18   1        436.59        443.46         4.32 o                         
  11  18   1         65.71         65.74         1.66 o                         
  12  18   1        270.09        275.47         3.36 o                         
  13  18   1         31.19         30.37         1.39 o                         
  14  18   1         10.63         12.83         1.13 o                         
  15  18   1         14.79         14.36         2.06 o                         
 -15  19   1          0.04         -0.64         1.65 o                         
 -14  19   1          6.13          5.32         1.07 o                         
 -13  19   1          3.52          5.37         1.01 o                         
 -12  19   1          3.31          2.07         0.88 o                         
 -11  19   1          1.69          1.59         0.87 o                         
 -10  19   1         90.38         87.59         1.74 o                         
  -9  19   1          1.82          0.96         0.76 o                         
  -8  19   1        102.50        101.37         1.72 o                         
  -7  19   1          6.67          6.16         0.71 o                         
  -6  19   1          0.30          0.24         0.69 o                         
  -5  19   1         63.26         66.27         1.28 o                         
  -4  19   1         65.60         64.11         1.19 o                         
  -3  19   1        163.44        165.68         2.09 o                         
  -2  19   1         10.34         11.05         0.69 o                         
  -1  19   1         50.04         47.83         1.15 o                         
   0  19   1        154.26        158.25         1.97 o                         
   1  19   1          0.46          1.30         0.65 o                         
   2  19   1          7.69          8.03         0.65 o                         
   3  19   1          0.22          0.59         0.61 o                         
   4  19   1         70.09         68.91         1.28 o                         
   5  19   1         21.79         20.93         0.83 o                         
   6  19   1          3.69          2.32         0.69 o                         
   7  19   1          9.31          6.47         0.73 o                         
   8  19   1        123.14        124.38         1.93 o                         
   9  19   1          2.62          2.83         0.80 o                         
  10  19   1         19.13         20.39         1.16 o                         
  11  19   1         28.03         26.44         1.26 o                         
  12  19   1         61.39         60.71         1.90 o                         
  13  19   1        193.75        197.31         3.93 o                         
  14  19   1         16.47         13.06         2.04 o                         
 -14  20   1          8.16          8.08         2.15 o                         
 -13  20   1        108.41        108.99         3.57 o                         
 -12  20   1         24.96         23.99         1.31 o                         
 -11  20   1          7.12          6.74         1.02 o                         
 -10  20   1          1.88          3.00         0.90 o                         
  -9  20   1         19.14         19.36         1.07 o                         
  -8  20   1         28.94         30.11         1.10 o                         
  -7  20   1         28.84         27.30         1.05 o                         
  -6  20   1          0.06         -0.08         0.82 o                         
  -5  20   1         21.43         21.21         1.16 o                         
  -4  20   1        125.84        127.98         2.11 o                         
  -3  20   1         31.93         31.28         1.18 o                         
  -2  20   1          9.73          8.91         0.81 o                         
  -1  20   1        167.31        169.66         2.04 o                         
   0  20   1        165.71        171.36         2.21 o                         
   1  20   1         77.58         79.96         2.05 o                         
   2  20   1        300.73        307.19         3.32 o                         
   3  20   1         85.97         88.97         1.43 o                         
   4  20   1         73.19         78.59         1.36 o                         
   5  20   1          5.45          5.07         0.72 o                         
   6  20   1         28.16         27.38         1.01 o                         
   7  20   1        220.89        222.64         2.60 o                         
   8  20   1          9.65          9.64         0.88 o                         
   9  20   1          1.29          0.05         0.84 o                         
  10  20   1        113.11        112.15         2.28 o                         
  11  20   1         20.33         22.44         1.31 o                         
  12  20   1          9.45         11.16         1.30 o                         
 -12  21   1          4.26          4.04         1.87 o                         
 -11  21   1          9.49          8.84         1.76 o                         
 -10  21   1          8.21          5.76         1.21 o                         
  -9  21   1          0.02          0.03         1.08 o                         
  -8  21   1         34.65         31.04         1.67 o                         
  -7  21   1        107.48        107.63         2.21 o                         
  -6  21   1          8.85          9.02         1.01 o                         
  -5  21   1         95.30         92.22         2.06 o                         
  -4  21   1         19.46         20.90         1.32 o                         
  -3  21   1         56.92         58.75         1.98 o                         
  -2  21   1          0.54          1.79         1.00 o                         
  -1  21   1         80.64         83.38         1.93 o                         
   0  21   1        119.08        118.08         1.96 o                         
   1  21   1         86.45         83.54         2.09 o                         
   2  21   1          1.37          1.57         0.80 o                         
   3  21   1          2.13          2.56         0.88 o                         
   4  21   1         29.92         28.67         1.16 o                         
   5  21   1         17.93         18.17         0.93 o                         
   6  21   1          4.99          4.93         0.91 o                         
   7  21   1         13.26         14.18         1.04 o                         
   8  21   1         54.21         52.99         1.69 o                         
   9  21   1          3.28          2.40         1.02 o                         
  10  21   1          0.00         -0.18         1.10 o                         
  11  21   1        120.78        120.32         6.61 o                         
 -10  22   1          0.70          3.76         2.93 o                         
  -9  22   1        135.94        147.48         7.08 o                         
  -8  22   1          8.09          8.65         1.53 o                         
  -7  22   1         16.68         16.48         1.54 o                         
  -6  22   1          7.61          5.12         1.09 o                         
  -5  22   1          2.18          1.77         1.11 o                         
  -4  22   1         99.51        100.68         3.08 o                         
  -3  22   1          7.21          8.32         1.16 o                         
  -2  22   1         11.13         12.97         1.22 o                         
  -1  22   1        244.60        256.78         3.81 o                         
   0  22   1        113.92        112.40         2.40 o                         
   1  22   1          0.36          0.08         0.98 o                         
   2  22   1         18.09         19.33         1.19 o                         
   3  22   1        213.73        220.22         3.12 o                         
   4  22   1         50.62         51.91         1.60 o                         
   5  22   1         29.94         27.30         1.33 o                         
   6  22   1          2.29          2.66         1.06 o                         
   7  22   1        116.90        118.92         3.23 o                         
   8  22   1         50.58         49.02         2.74 o                         
   9  22   1         35.21         31.72         3.41 o                         
  -7  23   1          0.01         -2.76         2.76 o                         
  -6  23   1         39.77         36.19         4.00 o                         
  -5  23   1         51.17         45.69         3.26 o                         
  -4  23   1          6.41          4.84         1.39 o                         
  -3  23   1         63.60         56.55         1.93 o                         
  -2  23   1          0.03          0.06         1.17 o                         
  -1  23   1         22.63         21.90         1.40 o                         
   0  23   1        144.41        149.60         3.22 o                         
   1  23   1         47.85         45.94         2.11 o                         
   2  23   1        179.92        175.07         5.34 o                         
   3  23   1         56.01         57.86         3.53 o                         
   4  23   1         70.44         73.46         4.14 o                         
   5  23   1         20.01         15.81         1.79 o                         
 -25   0   2         14.94         18.15         3.80 o                         
 -24   0   2        332.66        348.58         4.66 o                         
 -23   0   2          1.00          0.34         0.97 o                         
 -22   0   2        229.41        240.05         3.92 o                         
 -21   0   2          0.21          1.57         0.80 o                         
 -20   0   2        563.65        573.40         5.30 o                         
 -19   0   2        642.95        617.88         5.84 o                         
 -18   0   2         35.50         35.10         1.11 o                         
 -17   0   2         71.39         65.04         1.28 o                         
 -16   0   2        255.85        263.31         2.66 o                         
 -15   0   2          1.45          0.08         0.43 o                         
 -14   0   2          0.30          2.74         0.41 o                         
 -13   0   2         13.27          0.94         0.24 o                         
 -12   0   2        975.46        815.77         5.21 o                         
 -11   0   2        473.83        430.42         3.18 o                         
 -10   0   2         22.87         36.70         0.62 o                         
  -9   0   2        911.24        857.18         5.72 o                         
  -8   0   2        256.70        154.42         1.21 o                         
  -7   0   2        348.62        411.49         2.42 o                         
  -6   0   2         76.89         55.53         0.56 o                         
  -5   0   2        344.13        356.82         2.00 o                         
  -4   0   2         16.98         17.51         0.27 o                         
  -3   0   2        886.03        938.73         4.77 o                         
  -2   0   2       2391.01       2293.73        11.56 o                         
  -1   0   2       2766.75       2838.51        13.59 o                         
   0   0   2        788.96        771.96         4.28 o                         
   1   0   2       4013.17       4170.53        22.21 o                         
   2   0   2        421.43        392.52         2.31 o                         
   3   0   2       1676.78       1673.63         8.34 o                         
   4   0   2       1046.90       1180.79         6.18 o                         
   5   0   2         24.10         22.30         0.35 o                         
   6   0   2        734.47        661.27         4.18 o                         
   7   0   2        145.33        132.97         1.24 o                         
   8   0   2        188.01        173.20         1.83 o                         
   9   0   2         86.67        107.39         1.20 o                         
  10   0   2       2312.76       2276.87        14.00 o                         
  11   0   2       5773.29       5537.93        33.01 o                         
  12   0   2       1376.92       1337.74         9.72 o                         
  13   0   2       1718.71       1626.49        12.07 o                         
  14   0   2         73.67         72.40         1.31 o                         
  15   0   2        329.50        313.72         3.22 o                         
  16   0   2         43.99         46.46         1.21 o                         
  17   0   2        519.70        533.59         5.02 o                         
  18   0   2         58.93         62.03         1.46 o                         
  19   0   2          5.74          8.20         0.86 o                         
  20   0   2         82.51         86.60         1.83 o                         
  21   0   2        161.80        161.66         2.52 o                         
  22   0   2          3.56          2.96         0.98 o                         
  23   0   2        238.07        231.37         3.75 o                         
 -25   1   2          3.56          2.75         2.16 o                         
 -24   1   2          3.54          5.30         0.86 o                         
 -23   1   2          0.80          0.05         0.70 o                         
 -22   1   2          2.70          2.98         0.64 o                         
 -21   1   2        334.51        336.46         3.25 o                         
 -20   1   2         33.88         32.81         0.80 o                         
 -19   1   2          3.51          4.23         0.55 o                         
 -18   1   2          2.11          2.41         0.51 o                         
 -17   1   2          1.19          0.66         0.42 o                         
 -16   1   2          0.90          2.07         0.39 o                         
 -15   1   2         15.68         14.84         0.46 o                         
 -14   1   2        582.82        463.50         2.83 o                         
 -13   1   2         57.21         49.48         0.50 o                         
 -12   1   2          1.90          0.20         0.20 o                         
 -11   1   2         36.60         28.87         0.40 o                         
 -10   1   2         97.77         89.68         0.70 o                         
  -9   1   2         78.35         68.54         0.62 o                         
  -8   1   2         19.65         22.26         0.29 o                         
  -7   1   2        843.20        916.76         3.49 o                         
  -6   1   2        368.89        386.40         1.61 o                         
  -5   1   2         72.73         68.86         0.40 o                         
  -4   1   2        140.83        165.24         0.76 o                         
  -3   1   2       1068.19       1167.52         4.34 o                         
  -2   1   2       1906.29       1972.93         7.28 o                         
  -1   1   2        321.01        339.04         1.26 o                         
   0   1   2         54.85         63.54         0.33 o                         
   1   1   2        648.04        623.50         2.28 o                         
   2   1   2        166.74        187.07         0.77 o                         
   3   1   2        999.42       1109.39         3.91 o                         
   4   1   2         59.57         58.68         0.47 o                         
   5   1   2       1811.32       2064.39         7.84 o                         
   6   1   2          0.30          0.74         0.16 o                         
   7   1   2        188.29        175.93         1.14 o                         
   8   1   2        171.91        178.82         1.18 o                         
   9   1   2          0.02          0.19         0.22 o                         
  10   1   2        159.14        156.65         1.15 o                         
  11   1   2         13.09         12.12         0.46 o                         
  12   1   2        979.73        930.54         4.64 o                         
  13   1   2         77.21         69.40         0.90 o                         
  14   1   2          0.19          0.05         0.39 o                         
  15   1   2         34.47         34.38         0.65 o                         
  16   1   2        109.56        112.69         1.19 o                         
  17   1   2          0.09          1.14         0.51 o                         
  18   1   2         14.37         11.75         0.62 o                         
  19   1   2         25.92         27.47         0.78 o                         
  20   1   2         32.90         32.16         0.89 o                         
  21   1   2          0.28          0.48         0.64 o                         
  22   1   2         55.71         56.63         1.11 o                         
  23   1   2         60.21         58.88         1.55 o                         
 -25   2   2         19.82         15.17         3.98 o                         
 -24   2   2        232.24        234.57         2.60 o                         
 -23   2   2          6.54          5.82         0.73 o                         
 -22   2   2         72.66         73.35         1.23 o                         
 -21   2   2         19.47         21.84         0.77 o                         
 -20   2   2         12.61         11.43         0.61 o                         
 -19   2   2        297.93        304.18         2.40 o                         
 -18   2   2         25.53         29.17         0.83 o                         
 -17   2   2        624.31        606.97         4.09 o                         
 -16   2   2        435.59        449.58         3.19 o                         
 -15   2   2         81.42         94.04         1.06 o                         
 -14   2   2          0.71          0.41         0.22 o                         
 -13   2   2         97.38        104.81         0.79 o                         
 -12   2   2       1461.93       1332.45         6.37 o                         
 -11   2   2         51.47         38.88         0.43 o                         
 -10   2   2        477.36        440.78         1.99 o                         
  -9   2   2        877.39        879.36         3.80 o                         
  -8   2   2        573.67        562.06         2.51 o                         
  -7   2   2        155.58        169.14         0.80 o                         
  -6   2   2       3713.23       3900.35        13.94 o                         
  -5   2   2       2065.12       2178.38         8.25 o                         
  -4   2   2        355.62        345.92         1.46 o                         
  -3   2   2          1.70          1.04         0.09 o                         
  -2   2   2       1180.69       1245.75         4.36 o                         
  -1   2   2        822.28        850.48         2.97 o                         
   0   2   2        218.94        257.18         0.96 o                         
   1   2   2         66.03         87.38         0.43 o                         
   2   2   2        188.80        150.57         0.66 o                         
   3   2   2       2682.69       2888.44        10.18 o                         
   4   2   2        166.36        169.68         0.80 o                         
   5   2   2       1332.43       1446.63         5.39 o                         
   6   2   2        894.31        894.62         3.95 o                         
   7   2   2        456.21        440.61         2.26 o                         
   8   2   2        686.32        677.55         3.58 o                         
   9   2   2        265.61        244.50         1.72 o                         
  10   2   2       2241.52       2120.94        10.11 o                         
  11   2   2         91.58         82.91         0.80 o                         
  12   2   2        921.35        883.12         4.19 o                         
  13   2   2        126.17        122.35         1.11 o                         
  14   2   2         29.28         29.81         0.55 o                         
  15   2   2        214.40        208.80         1.72 o                         
  16   2   2         73.07         75.26         0.98 o                         
  17   2   2        469.65        470.81         3.15 o                         
  18   2   2        134.15        132.11         1.44 o                         
  19   2   2          9.72          8.71         0.67 o                         
  20   2   2         84.54         86.88         1.25 o                         
  21   2   2        123.63        126.15         1.85 o                         
  22   2   2         13.81         13.48         0.81 o                         
  23   2   2         11.26         10.96         1.25 o                         
 -25   3   2         10.96         11.64         2.47 o                         
 -24   3   2          0.32          0.17         0.81 o                         
 -23   3   2          0.23          0.47         0.68 o                         
 -22   3   2         26.64         24.58         0.87 o                         
 -21   3   2        315.68        323.20         2.65 o                         
 -20   3   2          8.83          6.90         0.62 o                         
 -19   3   2         50.73         52.55         1.08 o                         
 -18   3   2         47.32         52.09         1.15 o                         
 -17   3   2          2.14          3.00         0.48 o                         
 -16   3   2          9.11          7.29         0.44 o                         
 -15   3   2        137.87        121.55         1.51 o                         
 -14   3   2        162.91        123.67         0.99 o                         
 -13   3   2          0.50          0.44         0.22 o                         
 -12   3   2         38.51         47.26         0.58 o                         
 -11   3   2         25.56         29.57         0.41 o                         
 -10   3   2        524.81        542.66         2.69 o                         
  -9   3   2          0.71          1.31         0.14 o                         
  -8   3   2        167.09        160.32         0.90 o                         
  -7   3   2         38.44         48.60         0.37 o                         
  -6   3   2        158.69        180.24         0.79 o                         
  -5   3   2        708.72        768.89         2.63 o                         
  -4   3   2         99.86        119.51         0.55 o                         
  -3   3   2        206.10        223.65         0.86 o                         
  -2   3   2        141.77        161.79         0.63 o                         
  -1   3   2        750.49        853.35         2.68 o                         
   0   3   2       1300.17       1410.54         4.59 o                         
   1   3   2       1055.76       1155.21         4.01 o                         
   2   3   2          3.74          3.07         0.11 o                         
   3   3   2       3461.66       3860.64        12.87 o                         
   4   3   2        334.22        394.20         1.56 o                         
   5   3   2        654.81        772.62         2.96 o                         
   6   3   2         78.81         93.52         0.64 o                         
   7   3   2        108.24         97.62         0.68 o                         
   8   3   2        323.69        313.16         1.62 o                         
   9   3   2         60.99         55.33         0.51 o                         
  10   3   2         69.82         62.77         0.67 o                         
  11   3   2          1.53          0.71         0.21 o                         
  12   3   2        328.08        314.47         1.62 o                         
  13   3   2        147.48        154.72         1.08 o                         
  14   3   2          1.20          0.69         0.21 o                         
  15   3   2         57.84         55.98         0.96 o                         
  16   3   2          1.96          2.17         0.44 o                         
  17   3   2         21.89         21.73         0.68 o                         
  18   3   2          4.05          4.83         0.54 o                         
  19   3   2         13.82         13.77         0.67 o                         
  20   3   2        123.20        125.01         1.81 o                         
  21   3   2         69.35         71.94         1.40 o                         
  22   3   2         12.62         12.38         0.85 o                         
  23   3   2          4.37          5.77         1.38 o                         
 -25   4   2        113.94        109.24         6.56 o                         
 -24   4   2         26.90         28.43         1.07 o                         
 -23   4   2        111.90        112.60         1.75 o                         
 -22   4   2        306.05        318.60         2.83 o                         
 -21   4   2         82.25         84.16         1.69 o                         
 -20   4   2          6.71          7.44         0.65 o                         
 -19   4   2         62.05         67.38         1.10 o                         
 -18   4   2          1.11          1.43         0.48 o                         
 -17   4   2        648.93        615.00         3.94 o                         
 -16   4   2        420.84        428.24         2.88 o                         
 -15   4   2         22.22         22.31         0.46 o                         
 -14   4   2         49.19         55.33         0.70 o                         
 -13   4   2       1266.97       1218.57         5.72 o                         
 -12   4   2        881.78        870.45         4.12 o                         
 -11   4   2         41.95         39.92         0.49 o                         
 -10   4   2       1985.71       1978.10         8.49 o                         
  -9   4   2        834.94        864.92         3.83 o                         
  -8   4   2       2472.58       2791.12        11.05 o                         
  -7   4   2        158.32        207.05         0.95 o                         
  -6   4   2       5514.72       5976.02        19.26 o                         
  -5   4   2       1039.69       1022.75         3.36 o                         
  -4   4   2        261.83        367.81         1.35 o                         
  -3   4   2       1130.62       1281.19         4.11 o                         
  -2   4   2        773.78        799.64         2.50 o                         
  -1   4   2       3028.86       3170.84         9.62 o                         
   0   4   2        141.78        138.99         0.58 o                         
   1   4   2        252.44        279.12         1.10 o                         
   2   4   2       2355.78       2381.84         7.73 o                         
   3   4   2       1172.80       1227.75         4.20 o                         
   4   4   2       1389.35       1481.24         5.23 o                         
   5   4   2       1466.23       1497.22         5.86 o                         
   6   4   2        223.56        201.09         1.04 o                         
   7   4   2        622.21        533.01         2.49 o                         
   8   4   2         10.87         11.79         0.24 o                         
   9   4   2        255.73        245.76         1.37 o                         
  10   4   2       1142.90       1099.92         4.85 o                         
  11   4   2        802.88        777.92         3.58 o                         
  12   4   2         16.42         13.72         0.32 o                         
  13   4   2          6.09          6.01         0.29 o                         
  14   4   2         78.18         75.09         0.83 o                         
  15   4   2          0.60          0.51         0.31 o                         
  16   4   2         18.19         17.35         0.70 o                         
  17   4   2        144.46        141.59         1.43 o                         
  18   4   2        112.77        110.71         1.60 o                         
  19   4   2          8.10          7.42         0.61 o                         
  20   4   2        124.95        129.02         1.55 o                         
  21   4   2         73.40         74.18         1.49 o                         
  22   4   2         16.65         17.66         0.95 o                         
  23   4   2        272.33        281.94         7.83 o                         
 -24   5   2         32.40         32.64         1.69 o                         
 -23   5   2          0.16          0.82         0.74 o                         
 -22   5   2          6.86          6.52         0.71 o                         
 -21   5   2         10.61         10.99         0.76 o                         
 -20   5   2         26.53         24.73         0.86 o                         
 -19   5   2        328.96        342.32         2.58 o                         
 -18   5   2          1.45          1.25         0.48 o                         
 -17   5   2          3.76          5.97         0.49 o                         
 -16   5   2          9.70          9.79         0.49 o                         
 -15   5   2        141.99        130.25         1.17 o                         
 -14   5   2        481.76        414.31         2.58 o                         
 -13   5   2        331.90        307.82         1.86 o                         
 -12   5   2         11.99         10.75         0.30 o                         
 -11   5   2          0.16          0.65         0.21 o                         
 -10   5   2         54.55         56.51         0.52 o                         
  -9   5   2         22.92         22.06         0.31 o                         
  -8   5   2          8.53         13.76         0.28 o                         
  -7   5   2        595.49        611.49         2.50 o                         
  -6   5   2        555.64        575.22         2.14 o                         
  -5   5   2          0.03          0.84         0.11 o                         
  -4   5   2        291.99        378.47         1.34 o                         
  -3   5   2       1501.45       1591.90         5.15 o                         
  -2   5   2       1918.80       2072.99         6.55 o                         
  -1   5   2        153.45        143.19         0.58 o                         
   0   5   2         47.24         51.47         0.33 o                         
   1   5   2        988.24       1106.49         3.59 o                         
   2   5   2         71.38         77.24         0.48 o                         
   3   5   2        554.51        613.40         2.11 o                         
   4   5   2          1.86          4.80         0.15 o                         
   5   5   2        476.32        502.04         2.24 o                         
   6   5   2         40.86         48.46         0.46 o                         
   7   5   2         33.33         38.21         0.42 o                         
   8   5   2          1.45          0.64         0.21 o                         
   9   5   2        190.07        203.09         1.22 o                         
  10   5   2        111.01        100.59         0.91 o                         
  11   5   2          6.48          3.24         0.25 o                         
  12   5   2        246.98        234.34         1.38 o                         
  13   5   2          4.98          4.85         0.28 o                         
  14   5   2          3.36          3.27         0.37 o                         
  15   5   2         90.88         97.55         1.00 o                         
  16   5   2        114.07        110.93         1.20 o                         
  17   5   2         45.50         47.93         0.88 o                         
  18   5   2         50.10         49.55         1.25 o                         
  19   5   2        196.97        211.10         2.29 o                         
  20   5   2         14.96         17.00         0.82 o                         
  21   5   2         46.25         47.10         1.10 o                         
  22   5   2        127.36        134.85         1.97 o                         
  23   5   2         80.34         86.51         6.03 o                         
 -24   6   2         12.68         16.11         1.67 o                         
 -23   6   2        223.85        229.59         2.26 o                         
 -22   6   2         48.62         49.97         1.05 o                         
 -21   6   2        406.35        417.41         3.10 o                         
 -20   6   2        218.00        223.76         2.15 o                         
 -19   6   2        113.56        113.49         1.36 o                         
 -18   6   2          6.34          8.00         0.53 o                         
 -17   6   2        109.90        105.51         1.19 o                         
 -16   6   2        279.83        273.62         2.11 o                         
 -15   6   2         15.48         14.31         0.48 o                         
 -14   6   2        172.18        153.45         1.33 o                         
 -13   6   2        980.22        981.25         4.89 o                         
 -12   6   2          4.25          1.86         0.24 o                         
 -11   6   2         24.66         25.34         0.36 o                         
 -10   6   2          1.92          4.02         0.22 o                         
  -9   6   2        302.72        292.64         1.56 o                         
  -8   6   2       2180.70       2207.67         9.24 o                         
  -7   6   2         53.51         58.14         0.47 o                         
  -6   6   2        570.68        606.03         2.33 o                         
  -5   6   2        302.29        288.02         1.14 o                         
  -4   6   2        281.85        340.63         1.24 o                         
  -3   6   2        199.25        272.05         0.99 o                         
  -2   6   2         57.40         28.75         0.28 o                         
  -1   6   2       7018.78       7601.55        22.14 o                         
   0   6   2       2066.35       2334.88         6.88 o                         
   1   6   2       5808.62       6457.45        19.83 o                         
   2   6   2       2910.53       3131.46        10.78 o                         
   4   6   2          0.08          0.28         0.13 o                         
   5   6   2        355.95        336.00         1.58 o                         
   6   6   2        471.63        461.39         2.24 o                         
   7   6   2          1.30          0.49         0.20 o                         
   8   6   2        264.56        241.44         1.41 o                         
   9   6   2        283.62        263.95         1.51 o                         
  10   6   2        336.50        334.75         1.92 o                         
  11   6   2        134.46        130.65         1.19 o                         
  12   6   2         35.38         36.13         0.60 o                         
  13   6   2        430.00        428.19         2.46 o                         
  14   6   2        437.72        424.04         2.81 o                         
  15   6   2          3.70          5.42         0.45 o                         
  16   6   2         36.26         35.81         0.71 o                         
  17   6   2        103.49        100.14         1.36 o                         
  18   6   2         46.25         45.94         1.02 o                         
  19   6   2         28.49         30.56         0.96 o                         
  20   6   2         59.38         56.91         1.38 o                         
  21   6   2        103.94        105.15         1.99 o                         
  22   6   2        197.45        208.09         2.87 o                         
 -24   7   2         20.27         17.19         1.73 o                         
 -23   7   2          2.01          1.80         0.74 o                         
 -22   7   2         85.56         87.57         1.35 o                         
 -21   7   2          0.11          0.03         0.63 o                         
 -20   7   2          1.37          0.78         0.58 o                         
 -19   7   2         37.50         37.70         0.83 o                         
 -18   7   2         13.02         15.26         0.64 o                         
 -17   7   2         15.10         16.27         0.57 o                         
 -16   7   2         18.99         17.37         0.57 o                         
 -15   7   2         58.71         63.31         0.88 o                         
 -14   7   2         45.02         41.94         0.76 o                         
 -13   7   2         95.64         92.47         1.01 o                         
 -12   7   2        129.24        118.70         1.17 o                         
 -11   7   2        202.66        194.87         1.30 o                         
 -10   7   2       2671.59       2545.32        11.33 o                         
  -9   7   2         59.75         64.17         0.64 o                         
  -8   7   2        339.47        315.82         1.75 o                         
  -7   7   2         98.26         92.96         0.71 o                         
  -6   7   2         40.49         50.18         0.40 o                         
  -5   7   2        636.15        649.42         2.46 o                         
  -4   7   2        385.52        396.28         1.62 o                         
  -3   7   2        109.20        124.12         0.61 o                         
  -2   7   2        167.77        163.27         0.74 o                         
  -1   7   2        759.90        893.46         2.99 o                         
   0   7   2        732.61        795.71         2.82 o                         
   1   7   2       9422.30       9919.68        34.54 o                         
   2   7   2        207.80        205.17         0.99 o                         
   3   7   2         36.04         55.59         0.46 o                         
   4   7   2         31.62         38.34         0.43 o                         
   5   7   2          0.06          0.16         0.12 o                         
   6   7   2        402.60        389.98         2.00 o                         
   7   7   2         74.93         59.12         0.58 o                         
   8   7   2         23.13         23.04         0.40 o                         
   9   7   2         26.97         39.44         0.54 o                         
  10   7   2          1.53          1.57         0.29 o                         
  11   7   2         37.64         33.11         0.53 o                         
  12   7   2         22.21         22.51         0.50 o                         
  13   7   2         86.73         87.19         1.18 o                         
  14   7   2          3.41          3.93         0.41 o                         
  15   7   2        105.54        100.84         1.20 o                         
  16   7   2          2.81          4.31         0.54 o                         
  17   7   2         18.17         20.03         0.75 o                         
  18   7   2          4.10          3.89         0.64 o                         
  19   7   2         36.32         37.73         1.00 o                         
  20   7   2          0.07         -0.19         0.69 o                         
  21   7   2         16.41         16.13         0.90 o                         
  22   7   2         29.42         30.44         1.49 o                         
 -23   8   2        100.70         97.65         2.04 o                         
 -22   8   2         59.07         54.49         1.19 o                         
 -21   8   2          4.38          4.85         0.66 o                         
 -20   8   2         95.41         98.77         1.29 o                         
 -19   8   2        182.03        186.93         1.71 o                         
 -18   8   2         43.98         49.01         0.89 o                         
 -17   8   2        377.35        391.17         2.85 o                         
 -16   8   2        265.53        262.69         2.09 o                         
 -15   8   2        158.10        154.95         1.45 o                         
 -14   8   2         13.33         11.75         0.47 o                         
 -13   8   2        174.11        173.76         1.47 o                         
 -12   8   2          0.70          1.10         0.33 o                         
 -11   8   2        242.05        236.91         1.59 o                         
 -10   8   2       1224.76       1189.17         5.62 o                         
  -9   8   2         54.93         56.88         0.70 o                         
  -8   8   2        360.27        339.61         1.72 o                         
  -7   8   2         80.72         92.47         0.62 o                         
  -6   8   2        149.66        134.99         0.73 o                         
  -5   8   2        692.86        708.33         2.90 o                         
  -4   8   2        524.87        554.62         2.14 o                         
  -3   8   2        154.29        145.45         0.72 o                         
  -2   8   2          0.16          0.95         0.13 o                         
  -1   8   2       1696.46       1843.03         6.49 o                         
   0   8   2        214.69        250.74         1.11 o                         
   1   8   2       3366.65       3595.06        14.06 o                         
   2   8   2        107.85        108.00         0.71 o                         
   3   8   2         93.49         75.32         0.79 o                         
   4   8   2         13.24         11.51         0.31 o                         
   5   8   2        321.68        319.27         1.73 o                         
   6   8   2       1398.29       1454.28         6.57 o                         
   7   8   2        396.77        374.10         2.06 o                         
   8   8   2         79.87         65.42         0.63 o                         
   9   8   2       1254.63       1185.46         5.52 o                         
  10   8   2        349.23        317.40         1.98 o                         
  11   8   2         25.33         22.45         0.49 o                         
  12   8   2        158.22        156.73         1.36 o                         
  13   8   2         38.28         40.34         0.70 o                         
  14   8   2        470.33        473.06         3.04 o                         
  15   8   2        255.22        245.55         1.91 o                         
  16   8   2        231.34        239.83         2.13 o                         
  17   8   2        245.61        238.70         2.30 o                         
  18   8   2         64.77         63.01         1.19 o                         
  19   8   2        127.16        135.50         2.01 o                         
  20   8   2          2.72          2.01         0.72 o                         
  21   8   2        196.75        211.47         2.24 o                         
  22   8   2         16.45         15.68         2.00 o                         
 -23   9   2          3.96          2.32         2.12 o                         
 -22   9   2          6.37          5.36         0.83 o                         
 -21   9   2         16.60         13.85         0.79 o                         
 -20   9   2          0.02          0.51         0.61 o                         
 -19   9   2         54.27         56.02         1.00 o                         
 -18   9   2        125.78        132.43         1.44 o                         
 -17   9   2        216.21        227.41         2.81 o                         
 -16   9   2         12.30         13.31         0.56 o                         
 -15   9   2        151.79        156.69         1.45 o                         
 -14   9   2          6.83          8.07         0.44 o                         
 -13   9   2          1.67          0.41         0.35 o                         
 -12   9   2          5.20          5.59         0.41 o                         
 -11   9   2        246.22        241.48         1.65 o                         
 -10   9   2        117.98        107.27         1.04 o                         
  -9   9   2        267.64        258.76         1.48 o                         
  -8   9   2        284.13        284.56         1.48 o                         
  -7   9   2        121.55        112.27         0.69 o                         
  -6   9   2         27.11         39.32         0.41 o                         
  -5   9   2          4.80          8.86         0.22 o                         
  -4   9   2        424.29        421.32         1.80 o                         
  -3   9   2         21.79         19.24         0.26 o                         
  -2   9   2          9.64         19.42         0.33 o                         
  -1   9   2         55.74         52.08         0.38 o                         
   0   9   2        191.21        182.76         0.98 o                         
   1   9   2          3.85          7.42         0.20 o                         
   2   9   2        240.47        238.28         1.63 o                         
   3   9   2        111.06        106.89         0.78 o                         
   4   9   2        146.40        130.60         1.02 o                         
   5   9   2         30.32         32.17         0.64 o                         
   6   9   2         51.49         52.92         0.48 o                         
   7   9   2         12.08         16.89         0.37 o                         
   8   9   2        817.77        756.03         3.71 o                         
   9   9   2        377.83        392.89         2.23 o                         
  10   9   2        271.61        247.37         1.77 o                         
  11   9   2         65.45         63.15         0.79 o                         
  12   9   2        140.53        143.19         1.27 o                         
  13   9   2         12.55         12.92         0.50 o                         
  14   9   2         40.24         43.63         0.77 o                         
  15   9   2        185.12        194.70         1.84 o                         
  16   9   2          9.55          7.22         0.57 o                         
  17   9   2         66.49         65.34         1.14 o                         
  18   9   2         16.80         16.60         0.81 o                         
  19   9   2         57.02         56.76         1.47 o                         
  20   9   2          6.17          6.71         0.81 o                         
  21   9   2          2.90          3.35         0.99 o                         
  22   9   2         40.23         35.15         4.11 o                         
 -22  10   2          0.54          0.01         0.82 o                         
 -21  10   2          6.62          4.04         0.84 o                         
 -20  10   2         93.85         95.89         1.63 o                         
 -19  10   2         45.39         41.80         1.30 o                         
 -18  10   2         11.02         10.95         0.62 o                         
 -17  10   2        158.72        159.99         1.73 o                         
 -16  10   2         71.07         70.84         1.01 o                         
 -15  10   2        182.06        186.50         1.62 o                         
 -14  10   2         19.47         20.48         0.56 o                         
 -13  10   2         72.27         72.95         0.91 o                         
 -12  10   2        544.32        527.95         3.00 o                         
 -11  10   2          2.21          1.67         0.33 o                         
 -10  10   2          0.20          0.12         0.26 o                         
  -9  10   2        624.55        634.39         3.09 o                         
  -8  10   2        141.65        134.70         0.83 o                         
  -7  10   2         90.39         87.04         0.68 o                         
  -6  10   2        342.91        345.98         1.75 o                         
  -5  10   2        289.56        282.63         1.56 o                         
  -4  10   2        412.58        422.41         1.85 o                         
  -3  10   2          0.14          0.65         0.17 o                         
  -2  10   2         35.71         31.34         0.36 o                         
  -1  10   2        682.92        668.03         2.76 o                         
   0  10   2        463.31        430.52         1.96 o                         
   1  10   2         20.44         12.90         0.29 o                         
   2  10   2        421.97        398.03         2.29 o                         
   3  10   2        843.56        843.35         4.70 o                         
   4  10   2         43.66         43.25         0.67 o                         
   5  10   2         92.55         76.72         0.84 o                         
   6  10   2        670.22        646.86         3.70 o                         
   7  10   2        191.64        231.45         1.66 o                         
   8  10   2         12.62          6.93         0.28 o                         
   9  10   2        315.57        326.12         2.02 o                         
  10  10   2        199.25        179.58         1.37 o                         
  11  10   2         36.14         35.80         0.64 o                         
  12  10   2         44.14         39.24         0.70 o                         
  13  10   2         21.73         21.28         0.57 o                         
  14  10   2        103.02        104.66         1.25 o                         
  15  10   2         62.54         65.40         1.04 o                         
  16  10   2         19.70         19.62         0.76 o                         
  17  10   2         48.27         47.54         1.04 o                         
  18  10   2         47.36         45.67         1.10 o                         
  19  10   2         28.25         31.28         1.02 o                         
  20  10   2          4.35          4.77         0.81 o                         
  21  10   2        124.18        135.46         3.52 o                         
 -22  11   2          3.62          5.58         1.59 o                         
 -21  11   2         14.49         14.60         0.92 o                         
 -20  11   2         12.76         13.26         0.93 o                         
 -19  11   2         16.17         17.07         0.90 o                         
 -18  11   2        142.87        151.59         1.68 o                         
 -17  11   2        151.63        157.24         1.69 o                         
 -16  11   2         92.35         93.31         1.17 o                         
 -15  11   2        189.89        188.51         1.69 o                         
 -14  11   2         15.77         12.66         0.52 o                         
 -13  11   2         15.96         15.28         0.51 o                         
 -12  11   2         46.73         44.40         0.93 o                         
 -11  11   2         72.53         74.16         0.86 o                         
 -10  11   2          1.77          2.59         0.29 o                         
  -9  11   2        394.23        380.82         2.24 o                         
  -8  11   2        803.58        796.10         4.02 o                         
  -7  11   2         58.42         55.88         0.59 o                         
  -6  11   2         28.97         29.73         0.41 o                         
  -5  11   2        176.21        178.39         1.02 o                         
  -4  11   2         28.81         31.53         0.38 o                         
  -3  11   2        569.32        557.43         2.63 o                         
  -2  11   2        163.86        158.87         1.02 o                         
  -1  11   2          2.98          4.03         0.19 o                         
   0  11   2       1426.52       1406.97         6.20 o                         
   1  11   2        326.73        344.83         2.15 o                         
   2  11   2         71.01         73.60         0.80 o                         
   3  11   2        655.09        610.86         3.25 o                         
   4  11   2         59.53         56.81         0.69 o                         
   5  11   2          0.25          0.77         0.27 o                         
   6  11   2         24.22         19.80         0.46 o                         
   7  11   2         95.48         80.91         0.93 o                         
   8  11   2        695.50        681.96         4.02 o                         
   9  11   2        131.26        114.91         1.36 o                         
  10  11   2         76.01         72.18         0.87 o                         
  11  11   2         86.37         86.64         1.04 o                         
  12  11   2        180.73        184.52         1.53 o                         
  13  11   2          9.17          9.67         0.48 o                         
  14  11   2        156.41        156.84         1.67 o                         
  15  11   2        157.88        160.10         1.65 o                         
  16  11   2         20.22         20.26         0.79 o                         
  17  11   2         37.40         36.93         1.00 o                         
  18  11   2         36.90         38.01         1.18 o                         
  19  11   2        126.38        139.48         1.84 o                         
  20  11   2          8.21          7.73         1.18 o                         
 -21  12   2         85.61         82.45         2.36 o                         
 -20  12   2        102.19        100.88         1.80 o                         
 -19  12   2         30.16         30.13         1.04 o                         
 -18  12   2         99.97        104.62         1.52 o                         
 -17  12   2          4.54          5.24         0.67 o                         
 -16  12   2         87.18         84.97         1.17 o                         
 -15  12   2          1.37          1.14         0.50 o                         
 -14  12   2         37.66         36.40         0.72 o                         
 -13  12   2        211.67        216.92         1.77 o                         
 -12  12   2        383.77        377.98         2.45 o                         
 -11  12   2        296.24        287.50         1.96 o                         
 -10  12   2       1278.36       1283.43         6.45 o                         
  -9  12   2        176.34        177.45         1.53 o                         
  -8  12   2        280.43        263.35         1.74 o                         
  -7  12   2         29.77         31.36         0.51 o                         
  -6  12   2        212.95        199.50         1.44 o                         
  -5  12   2        267.92        243.98         1.34 o                         
  -4  12   2         33.96         30.22         0.48 o                         
  -3  12   2        206.04        219.28         1.26 o                         
  -2  12   2        903.75        895.11         3.97 o                         
  -1  12   2        644.81        635.02         2.81 o                         
   0  12   2        205.87        209.72         1.33 o                         
   1  12   2         81.48         85.16         0.92 o                         
   2  12   2        856.44        848.60         4.92 o                         
   3  12   2        582.57        555.26         3.10 o                         
   4  12   2         23.69         23.96         0.58 o                         
   5  12   2        134.41        113.95         1.11 o                         
   6  12   2        122.21        110.93         1.05 o                         
   7  12   2          8.73          4.37         0.34 o                         
   8  12   2        154.44        144.84         1.32 o                         
   9  12   2         44.66         34.40         0.81 o                         
  10  12   2        100.47         96.08         1.20 o                         
  11  12   2        115.47        119.10         1.38 o                         
  12  12   2          9.03         12.11         0.59 o                         
  13  12   2        165.97        171.57         1.83 o                         
  14  12   2          4.72          4.26         0.62 o                         
  15  12   2         16.31         15.29         0.75 o                         
  16  12   2         17.34         16.89         0.82 o                         
  17  12   2         15.14         14.29         0.84 o                         
  18  12   2         70.63         69.33         1.37 o                         
  19  12   2         45.44         42.45         1.64 o                         
  20  12   2        131.07        132.36         4.98 o                         
 -21  13   2          1.03         -0.17         2.29 o                         
 -20  13   2         19.59         20.67         1.05 o                         
 -19  13   2          2.88          2.83         0.80 o                         
 -18  13   2          0.65          0.27         0.74 o                         
 -17  13   2          5.53          7.01         0.75 o                         
 -16  13   2          1.61          0.61         0.61 o                         
 -15  13   2        156.95        163.23         2.17 o                         
 -14  13   2         14.90         14.89         0.69 o                         
 -13  13   2          5.33          6.62         0.52 o                         
 -12  13   2         31.48         29.35         0.68 o                         
 -11  13   2        584.73        576.15         3.49 o                         
 -10  13   2       1802.83       1787.69         8.71 o                         
  -9  13   2        106.91        108.51         1.06 o                         
  -8  13   2       1096.54       1077.15         5.27 o                         
  -7  13   2         58.12         50.91         0.66 o                         
  -6  13   2          2.65          1.84         0.30 o                         
  -5  13   2         15.48         16.51         0.38 o                         
  -4  13   2        346.57        348.78         1.91 o                         
  -3  13   2         45.24         44.54         0.52 o                         
  -2  13   2        226.66        221.66         1.56 o                         
  -1  13   2         78.09         84.67         0.90 o                         
   0  13   2         13.13         15.34         0.35 o                         
   1  13   2       1611.19       1575.20         8.41 o                         
   2  13   2        252.49        259.54         2.02 o                         
   3  13   2        260.40        262.71         1.95 o                         
   4  13   2          4.35          3.79         0.30 o                         
   5  13   2          0.03          0.04         0.36 o                         
   6  13   2         69.65         67.41         1.30 o                         
   7  13   2         17.83         22.73         0.56 o                         
   8  13   2         67.63         74.42         1.01 o                         
   9  13   2        100.35         96.42         1.17 o                         
  10  13   2         13.78         14.61         0.61 o                         
  11  13   2        120.10        122.87         1.50 o                         
  12  13   2        152.14        154.37         1.93 o                         
  13  13   2          0.03          0.31         0.57 o                         
  14  13   2         44.65         47.58         1.11 o                         
  15  13   2          5.77          5.03         0.68 o                         
  16  13   2          9.46          7.24         0.75 o                         
  17  13   2         15.11         14.58         0.99 o                         
  18  13   2         79.43         77.99         2.07 o                         
  19  13   2         53.65         55.33         4.42 o                         
 -20  14   2          9.60          9.66         3.44 o                         
 -19  14   2         62.84         59.51         1.46 o                         
 -18  14   2         19.54         17.99         0.95 o                         
 -17  14   2         76.46         78.73         1.68 o                         
 -16  14   2        146.91        151.24         1.95 o                         
 -15  14   2          0.06          0.30         0.60 o                         
 -14  14   2         10.97          9.82         0.66 o                         
 -13  14   2         62.75         61.68         1.12 o                         
 -12  14   2        193.77        194.31         1.85 o                         
 -11  14   2         34.35         36.25         0.79 o                         
 -10  14   2        596.79        597.97         3.51 o                         
  -9  14   2          0.37          0.62         0.38 o                         
  -8  14   2         20.97         19.24         0.48 o                         
  -7  14   2          0.00          0.15         0.34 o                         
  -6  14   2        117.29        114.04         1.03 o                         
  -5  14   2        527.84        530.99         2.90 o                         
  -4  14   2        209.60        206.10         1.59 o                         
  -3  14   2         56.87         55.47         0.66 o                         
  -2  14   2       1169.79       1175.35         5.83 o                         
  -1  14   2         21.17         22.60         0.48 o                         
   0  14   2        632.06        619.21         3.65 o                         
   1  14   2        169.61        168.65         1.48 o                         
   2  14   2         25.56         26.37         0.70 o                         
   3  14   2        419.66        415.78         2.66 o                         
   4  14   2          3.11          1.50         0.37 o                         
   5  14   2        486.95        481.51         3.72 o                         
   6  14   2         59.46         64.84         0.96 o                         
   7  14   2        172.29        170.74         1.85 o                         
   8  14   2          0.07          0.01         0.47 o                         
   9  14   2         33.81         33.74         0.76 o                         
  10  14   2        320.93        313.15         2.65 o                         
  11  14   2          2.85          2.61         0.52 o                         
  12  14   2        150.75        148.73         1.63 o                         
  13  14   2         79.12         80.76         1.49 o                         
  14  14   2          5.30          5.18         0.67 o                         
  15  14   2          7.70          7.70         0.77 o                         
  16  14   2         43.67         41.16         1.27 o                         
  17  14   2        122.00        116.47         2.13 o                         
  18  14   2         25.81         28.93         1.74 o                         
  19  14   2          0.34          0.70         2.79 o                         
 -19  15   2         54.17         52.15         1.93 o                         
 -18  15   2         14.39         14.40         1.00 o                         
 -17  15   2          6.88          8.37         0.84 o                         
 -16  15   2         30.92         27.73         1.10 o                         
 -15  15   2        125.93        129.49         2.24 o                         
 -14  15   2        254.51        264.40         2.57 o                         
 -13  15   2          0.26          0.15         0.62 o                         
 -12  15   2          0.57          0.51         0.58 o                         
 -11  15   2         88.68         90.03         1.45 o                         
 -10  15   2        385.52        391.14         2.79 o                         
  -9  15   2         42.35         42.72         0.84 o                         
  -8  15   2         53.56         55.33         1.05 o                         
  -7  15   2        463.54        457.86         2.85 o                         
  -6  15   2         15.27         13.59         0.49 o                         
  -5  15   2         18.06         19.04         0.52 o                         
  -4  15   2        238.03        227.42         1.67 o                         
  -3  15   2         91.69         97.61         0.99 o                         
  -2  15   2        109.72        113.16         1.13 o                         
  -1  15   2         48.42         54.94         0.94 o                         
   0  15   2        281.06        267.44         2.09 o                         
   1  15   2        635.70        631.61         4.17 o                         
   2  15   2         53.39         53.02         0.75 o                         
   3  15   2          9.36          8.11         0.46 o                         
   4  15   2        110.09        114.16         1.29 o                         
   5  15   2        123.88        125.34         1.46 o                         
   6  15   2        242.48        232.04         2.59 o                         
   7  15   2        140.71        134.10         1.55 o                         
   8  15   2         68.33         65.11         1.04 o                         
   9  15   2        128.77        135.56         1.53 o                         
  10  15   2          0.07          0.49         0.54 o                         
  11  15   2        100.76        101.83         1.28 o                         
  12  15   2          3.54          2.92         0.60 o                         
  13  15   2          5.13          4.99         0.68 o                         
  14  15   2          4.88          4.59         0.74 o                         
  15  15   2          0.15          0.43         0.74 o                         
  16  15   2         40.96         41.06         1.21 o                         
  17  15   2         40.82         39.59         1.72 o                         
  18  15   2          2.23          2.30         2.04 o                         
 -18  16   2         27.18         25.99         1.38 o                         
 -17  16   2          2.38          2.48         0.83 o                         
 -16  16   2         14.55         15.50         1.02 o                         
 -15  16   2         35.61         35.09         1.19 o                         
 -14  16   2          1.84          1.96         0.71 o                         
 -13  16   2          9.40          9.28         0.70 o                         
 -12  16   2        204.11        204.93         2.06 o                         
 -11  16   2         28.16         26.29         0.78 o                         
 -10  16   2          3.75          5.06         0.55 o                         
  -9  16   2        374.21        373.90         2.77 o                         
  -8  16   2         35.32         32.07         0.97 o                         
  -7  16   2          7.76          9.12         0.56 o                         
  -6  16   2         12.51         10.29         0.54 o                         
  -5  16   2        149.13        150.28         1.54 o                         
  -4  16   2        137.45        137.86         1.42 o                         
  -3  16   2        678.69        670.26         4.13 o                         
  -2  16   2         88.82         91.45         1.03 o                         
  -1  16   2         20.75         21.06         0.55 o                         
   0  16   2         46.47         46.26         0.78 o                         
   1  16   2          7.18          6.57         0.48 o                         
   2  16   2         16.58         16.68         0.60 o                         
   3  16   2         82.73         84.90         1.35 o                         
   4  16   2          4.34          4.24         0.53 o                         
   5  16   2         20.41         18.76         0.61 o                         
   6  16   2         65.54         70.43         1.21 o                         
   7  16   2        124.38        122.39         1.58 o                         
   8  16   2          0.00         -0.26         0.58 o                         
   9  16   2        101.04        102.05         1.63 o                         
  10  16   2        163.38        167.20         1.86 o                         
  11  16   2        314.68        317.17         2.72 o                         
  12  16   2        155.71        159.57         1.91 o                         
  13  16   2        267.16        264.43         2.69 o                         
  14  16   2         42.53         41.36         1.19 o                         
  15  16   2          4.40          4.82         0.93 o                         
  16  16   2         80.80         81.03         1.98 o                         
  17  16   2         65.64         64.25         5.04 o                         
 -17  17   2         43.45         44.45         1.76 o                         
 -16  17   2          3.38          2.58         0.90 o                         
 -15  17   2         51.75         49.75         1.55 o                         
 -14  17   2         36.99         40.06         1.32 o                         
 -13  17   2          4.69          3.15         0.80 o                         
 -12  17   2          0.20          0.23         0.71 o                         
 -11  17   2          0.04          0.56         0.62 o                         
 -10  17   2          9.17          7.14         0.67 o                         
  -9  17   2        104.71        106.64         1.51 o                         
  -8  17   2         15.98         14.48         0.72 o                         
  -7  17   2         94.42        103.41         1.41 o                         
  -6  17   2        152.30        156.57         1.76 o                         
  -5  17   2          1.73          1.19         0.50 o                         
  -4  17   2         14.60         14.30         0.59 o                         
  -3  17   2        230.02        234.81         2.02 o                         
  -2  17   2        151.07        150.71         1.44 o                         
  -1  17   2         57.30         59.26         0.89 o                         
   0  17   2        292.41        293.16         2.58 o                         
   1  17   2         41.49         43.59         0.97 o                         
   2  17   2          0.23          1.14         0.51 o                         
   3  17   2        311.45        310.00         2.58 o                         
   4  17   2         58.77         61.57         1.10 o                         
   5  17   2          0.29          0.03         0.53 o                         
   6  17   2         10.93         11.61         0.67 o                         
   7  17   2          7.18          6.86         0.66 o                         
   8  17   2        204.63        202.68         2.25 o                         
   9  17   2          0.31          1.05         0.68 o                         
  10  17   2         87.16         90.39         1.88 o                         
  11  17   2         80.25         83.26         1.54 o                         
  12  17   2        234.77        243.15         2.68 o                         
  13  17   2         22.65         21.71         1.08 o                         
  14  17   2         55.50         55.37         1.45 o                         
  15  17   2         21.91         20.68         1.41 o                         
  16  17   2         81.80         82.93         5.60 o                         
 -16  18   2          8.03          8.23         1.47 o                         
 -15  18   2         88.82         89.10         2.05 o                         
 -14  18   2          6.33          7.18         0.99 o                         
 -13  18   2         46.37         46.48         1.40 o                         
 -12  18   2         29.80         31.18         1.16 o                         
 -11  18   2         15.42         13.70         0.92 o                         
 -10  18   2         20.04         20.65         0.85 o                         
  -9  18   2        292.18        300.26         3.23 o                         
  -8  18   2         25.97         25.97         0.90 o                         
  -7  18   2          0.41         -0.02         0.62 o                         
  -6  18   2          8.14          5.82         0.61 o                         
  -5  18   2         48.04         46.31         1.13 o                         
  -4  18   2         87.19         90.44         1.27 o                         
  -3  18   2         23.02         25.20         0.80 o                         
  -2  18   2          8.22          8.47         0.55 o                         
  -1  18   2         85.34         91.16         1.31 o                         
   0  18   2        199.14        194.56         2.23 o                         
   1  18   2         92.71         89.50         1.33 o                         
   2  18   2         16.20         15.78         0.73 o                         
   3  18   2         11.57         12.30         0.68 o                         
   4  18   2         37.77         34.95         0.87 o                         
   5  18   2         47.44         45.82         1.08 o                         
   6  18   2        170.14        168.82         1.99 o                         
   7  18   2          8.69          7.97         0.79 o                         
   8  18   2          3.27          3.47         0.80 o                         
   9  18   2         20.93         19.83         1.15 o                         
  10  18   2          4.68          5.91         0.96 o                         
  11  18   2        179.00        176.18         2.52 o                         
  12  18   2         36.48         38.25         1.47 o                         
  13  18   2         73.01         71.95         1.94 o                         
  14  18   2         98.62         97.07         4.46 o                         
 -15  19   2         82.48         86.93         4.32 o                         
 -14  19   2          9.16         10.69         1.28 o                         
 -13  19   2          0.89          1.07         0.95 o                         
 -12  19   2          1.13          0.08         0.92 o                         
 -11  19   2         71.08         74.17         1.64 o                         
 -10  19   2         49.92         49.70         1.27 o                         
  -9  19   2          7.73          7.55         0.78 o                         
  -8  19   2         49.29         48.60         1.23 o                         
  -7  19   2          3.50          4.30         0.73 o                         
  -6  19   2         49.85         52.26         1.18 o                         
  -5  19   2          8.81          9.59         0.71 o                         
  -4  19   2         52.57         54.11         1.45 o                         
  -3  19   2         64.51         69.03         1.35 o                         
  -2  19   2          1.74          1.38         0.60 o                         
  -1  19   2          6.50          6.91         0.67 o                         
   0  19   2        304.36        308.28         3.00 o                         
   1  19   2        203.12        202.41         2.41 o                         
   2  19   2         45.78         50.16         1.24 o                         
   3  19   2        414.94        413.05         3.69 o                         
   4  19   2         66.01         64.73         1.27 o                         
   5  19   2         39.14         34.78         1.19 o                         
   6  19   2          4.09          3.01         0.72 o                         
   7  19   2         20.42         21.07         1.00 o                         
   8  19   2        270.60        283.66         3.08 o                         
   9  19   2          7.57          5.81         0.85 o                         
  10  19   2          7.96          8.18         1.00 o                         
  11  19   2          5.04          6.12         1.09 o                         
  12  19   2        251.64        271.20         4.22 o                         
  13  19   2          5.76          3.69         3.31 o                         
 -14  20   2          0.98          1.75         2.80 o                         
 -13  20   2        191.45        198.33         4.78 o                         
 -12  20   2          5.94          3.93         1.14 o                         
 -11  20   2          0.19         -0.36         1.07 o                         
 -10  20   2          7.50          8.07         1.14 o                         
  -9  20   2          5.98          5.73         1.03 o                         
  -8  20   2         96.38         91.91         2.05 o                         
  -7  20   2          0.09         -0.01         0.88 o                         
  -6  20   2         54.46         51.41         1.44 o                         
  -5  20   2         59.23         60.37         1.79 o                         
  -4  20   2         64.40         63.70         1.50 o                         
  -3  20   2         46.61         45.82         1.39 o                         
  -2  20   2         53.33         51.99         1.76 o                         
  -1  20   2         12.94         12.89         0.82 o                         
   0  20   2         13.69         14.38         0.94 o                         
   1  20   2         12.88         12.90         1.06 o                         
   2  20   2          0.38          0.45         0.82 o                         
   3  20   2         28.35         27.13         1.10 o                         
   4  20   2        102.54        106.34         1.69 o                         
   5  20   2          1.01          1.95         0.71 o                         
   6  20   2         91.95         89.20         1.55 o                         
   7  20   2         72.28         76.42         1.56 o                         
   8  20   2          2.70          2.91         0.85 o                         
   9  20   2         91.03         85.42         1.85 o                         
  10  20   2          8.57          7.40         0.98 o                         
  11  20   2        242.46        252.91         3.45 o                         
 -11  21   2          8.35          5.99         2.30 o                         
 -10  21   2         19.45         18.65         1.74 o                         
  -9  21   2          0.08          0.61         1.04 o                         
  -8  21   2         70.25         70.94         2.37 o                         
  -7  21   2        179.75        192.73         3.02 o                         
  -6  21   2          5.87          7.81         1.07 o                         
  -5  21   2         14.45         13.81         1.12 o                         
  -4  21   2         27.45         25.38         1.32 o                         
  -3  21   2         66.72         70.93         2.41 o                         
  -2  21   2         55.04         58.01         2.37 o                         
  -1  21   2          0.01          0.63         0.87 o                         
   0  21   2         48.29         49.69         1.44 o                         
   1  21   2        118.91        118.08         2.19 o                         
   2  21   2          0.47          1.26         0.93 o                         
   3  21   2         13.47         12.04         1.02 o                         
   4  21   2        100.03        105.72         1.90 o                         
   5  21   2        102.39        107.10         1.92 o                         
   6  21   2          6.01          6.22         0.91 o                         
   7  21   2        150.46        155.46         2.47 o                         
   8  21   2         67.32         64.05         1.61 o                         
   9  21   2          0.93          0.22         1.05 o                         
  10  21   2        164.18        157.97         6.32 o                         
  -9  22   2         11.71          5.00         2.96 o                         
  -8  22   2          1.09          0.76         1.67 o                         
  -7  22   2          4.02          2.88         1.21 o                         
  -6  22   2          0.15          0.05         1.03 o                         
  -5  22   2          6.76          7.22         1.06 o                         
  -4  22   2          1.39          1.31         1.03 o                         
  -3  22   2         13.13         12.70         1.32 o                         
  -2  22   2          1.32          2.19         1.15 o                         
  -1  22   2          5.08          4.18         1.01 o                         
   0  22   2         10.22         10.42         1.21 o                         
   1  22   2          2.62          1.91         1.01 o                         
   2  22   2         92.97         93.58         2.11 o                         
   3  22   2          8.28          7.92         1.04 o                         
   4  22   2          0.75          0.89         1.00 o                         
   5  22   2          3.00          2.77         0.99 o                         
   6  22   2          9.28          9.50         1.43 o                         
   7  22   2         40.82         42.12         2.33 o                         
   8  22   2         75.53         81.13         5.33 o                         
  -5  23   2          8.45          7.11         2.18 o                         
  -4  23   2         15.65         18.19         2.01 o                         
  -3  23   2         57.02         53.11         2.50 o                         
  -2  23   2         58.52         58.71         3.24 o                         
  -1  23   2          2.32          2.79         1.64 o                         
   0  23   2         94.22         85.44         3.14 o                         
   1  23   2        196.56        189.76         4.23 o                         
   2  23   2         31.04         29.60         1.94 o                         
   3  23   2         12.12         11.84         1.43 o                         
   4  23   2          6.08          4.66         1.91 o                         
   5  23   2        110.36        102.66         6.00 o                         
 -24   1   3         38.82         36.97         1.12 o                         
 -23   1   3        141.83        145.18         1.86 o                         
 -22   1   3          6.03          7.75         0.79 o                         
 -21   1   3        114.31        112.30         1.53 o                         
 -20   1   3        319.05        336.40         2.92 o                         
 -19   1   3        318.34        325.16         2.47 o                         
 -18   1   3        425.53        432.34         3.00 o                         
 -17   1   3          0.24          0.69         0.41 o                         
 -16   1   3        828.67        804.49         4.61 o                         
 -15   1   3        314.55        307.25         1.71 o                         
 -14   1   3        630.97        604.81         3.13 o                         
 -13   1   3        326.02        302.93         1.80 o                         
 -12   1   3        770.59        770.50         3.98 o                         
 -11   1   3       2029.66       1990.94         9.07 o                         
 -10   1   3        450.76        467.02         2.42 o                         
  -9   1   3       1060.22       1032.84         4.79 o                         
  -8   1   3       1263.77       1348.01         6.85 o                         
  -7   1   3       1081.87       1147.19         5.43 o                         
  -6   1   3        124.01        158.91         0.88 o                         
  -5   1   3       4046.12       4308.62        14.44 o                         
  -4   1   3        207.21        169.11         0.78 o                         
  -3   1   3        386.09        359.76         1.46 o                         
  -2   1   3       1232.42       1376.70         4.68 o                         
  -1   1   3       2543.20       2702.84         8.88 o                         
   0   1   3       1805.40       1854.27         6.08 o                         
   1   1   3        980.09       1008.83         3.40 o                         
   2   1   3         13.19         27.02         0.28 o                         
   3   1   3       1960.28       1978.47         6.92 o                         
   4   1   3       6294.26       6652.73        22.89 o                         
   5   1   3         11.59          8.39         0.24 o                         
   6   1   3        583.73        637.71         2.86 o                         
   7   1   3        404.71        361.70         2.03 o                         
   8   1   3       1674.76       1595.08         8.27 o                         
   9   1   3        143.06        138.29         1.10 o                         
  10   1   3       1383.42       1345.14         6.62 o                         
  11   1   3        303.42        293.70         1.89 o                         
  12   1   3         48.13         42.77         0.76 o                         
  13   1   3          9.39          7.63         0.34 o                         
  14   1   3        287.61        284.47         2.15 o                         
  15   1   3         57.39         57.07         0.90 o                         
  16   1   3        103.55         98.36         1.16 o                         
  17   1   3         42.53         45.54         0.90 o                         
  18   1   3         32.76         30.58         0.84 o                         
  19   1   3         98.87         99.40         1.30 o                         
  20   1   3         18.80         19.92         0.78 o                         
  21   1   3         25.72         26.57         1.13 o                         
  22   1   3        249.17        262.21         3.47 o                         
 -24   2   3          1.65          1.14         0.81 o                         
 -23   2   3          7.46          8.18         0.84 o                         
 -22   2   3        182.68        188.66         2.24 o                         
 -21   2   3        451.54        449.59         3.78 o                         
 -20   2   3         94.36         97.18         1.48 o                         
 -19   2   3          2.44          1.83         0.57 o                         
 -18   2   3          1.82          2.36         0.51 o                         
 -17   2   3          7.47          9.50         0.53 o                         
 -16   2   3          0.18          0.60         0.30 o                         
 -15   2   3         22.97         21.35         0.42 o                         
 -14   2   3        239.34        195.47         1.25 o                         
 -13   2   3         72.52         79.34         0.70 o                         
 -12   2   3        647.21        600.92         2.90 o                         
 -11   2   3        271.44        230.48         1.28 o                         
 -10   2   3         32.47         39.52         0.47 o                         
  -9   2   3         75.09         91.00         0.67 o                         
  -8   2   3         12.73         15.46         0.28 o                         
  -7   2   3        709.86        812.49         3.85 o                         
  -6   2   3         42.12         76.38         0.56 o                         
  -5   2   3        567.90        576.19         2.34 o                         
  -4   2   3        393.97        444.16         1.75 o                         
  -3   2   3        566.44        657.71         2.41 o                         
  -2   2   3       4760.06       5314.06        16.50 o                         
  -1   2   3        184.06        195.74         0.80 o                         
   0   2   3         70.86         95.16         0.47 o                         
   1   2   3        491.79        526.08         1.86 o                         
   2   2   3        176.23        211.70         0.87 o                         
   3   2   3         16.02         17.03         0.23 o                         
   4   2   3        776.50        873.24         3.35 o                         
   5   2   3        589.98        650.97         2.91 o                         
   6   2   3        202.97        222.85         1.44 o                         
   7   2   3          1.22          2.28         0.18 o                         
   8   2   3        127.46        123.00         1.06 o                         
   9   2   3        900.38        854.32         4.73 o                         
  10   2   3         62.02         58.37         0.67 o                         
  11   2   3        291.38        272.77         1.88 o                         
  12   2   3        330.13        308.94         1.92 o                         
  13   2   3         31.29         32.75         0.57 o                         
  14   2   3         10.77         11.51         0.46 o                         
  15   2   3        100.09        103.13         1.17 o                         
  16   2   3         92.21         94.12         1.15 o                         
  17   2   3        173.29        179.30         1.69 o                         
  18   2   3         58.22         61.23         1.00 o                         
  19   2   3          1.23          0.48         0.57 o                         
  20   2   3          0.59          0.12         0.65 o                         
  21   2   3          0.00         -0.57         0.78 o                         
  22   2   3        114.48        111.40         4.18 o                         
 -24   3   3          7.65          7.91         0.81 o                         
 -23   3   3        188.06        190.74         2.30 o                         
 -22   3   3        126.28        128.52         1.92 o                         
 -21   3   3        353.09        368.33         3.60 o                         
 -20   3   3        168.99        177.93         2.00 o                         
 -19   3   3        363.56        366.85         3.03 o                         
 -18   3   3        545.91        516.17         3.73 o                         
 -17   3   3         57.87         61.88         0.93 o                         
 -16   3   3         18.01         17.05         0.56 o                         
 -15   3   3        429.98        441.44         2.61 o                         
 -14   3   3          0.07          0.81         0.29 o                         
 -13   3   3          1.59          4.74         0.29 o                         
 -12   3   3        509.20        528.27         2.78 o                         
 -11   3   3          2.96          3.84         0.24 o                         
 -10   3   3       2390.83       2309.33         9.83 o                         
  -9   3   3        111.34        103.70         0.78 o                         
  -8   3   3        880.31        808.80         3.63 o                         
  -7   3   3       1176.52       1137.15         4.67 o                         
  -6   3   3         51.51         48.08         0.41 o                         
  -5   3   3          0.65          0.33         0.12 o                         
  -4   3   3        190.81        195.10         0.85 o                         
  -3   3   3          0.10          2.56         0.12 o                         
  -2   3   3         79.33        131.72         0.59 o                         
  -1   3   3        711.41        682.01         2.40 o                         
   0   3   3       1551.78       1679.79         5.61 o                         
   1   3   3        225.86        231.42         0.97 o                         
   2   3   3         62.85         81.19         0.46 o                         
   3   3   3        479.53        478.41         2.01 o                         
   4   3   3         90.40         68.34         0.52 o                         
   5   3   3        245.73        256.70         1.44 o                         
   6   3   3         77.39         79.25         0.68 o                         
   7   3   3        181.72        161.63         1.11 o                         
   8   3   3         69.89         58.45         0.67 o                         
   9   3   3         11.21         17.90         0.56 o                         
  10   3   3        235.40        227.63         1.84 o                         
  11   3   3       1219.12       1205.44         5.75 o                         
  12   3   3        890.65        854.54         4.34 o                         
  13   3   3        324.10        322.59         2.20 o                         
  14   3   3        179.54        179.08         1.91 o                         
  15   3   3        239.27        239.15         1.95 o                         
  16   3   3          6.00          8.67         0.53 o                         
  17   3   3         36.61         38.72         0.84 o                         
  18   3   3        187.81        194.39         1.81 o                         
  19   3   3         24.47         23.32         0.82 o                         
  20   3   3         20.61         20.64         0.88 o                         
  21   3   3         76.32         76.53         1.44 o                         
  22   3   3         40.86         39.18         1.76 o                         
 -24   4   3         12.08         13.81         1.07 o                         
 -23   4   3          0.14          1.71         0.85 o                         
 -22   4   3         65.49         63.92         1.41 o                         
 -21   4   3         13.26         13.55         0.92 o                         
 -20   4   3          0.81          0.25         0.61 o                         
 -19   4   3         11.53         11.44         0.68 o                         
 -18   4   3          4.06          3.14         0.54 o                         
 -17   4   3          8.84         10.39         0.57 o                         
 -16   4   3          2.21          1.48         0.37 o                         
 -15   4   3         55.69         47.92         0.71 o                         
 -14   4   3         13.26         15.42         0.50 o                         
 -13   4   3        261.89        208.03         1.42 o                         
 -12   4   3          7.67          3.82         0.23 o                         
 -11   4   3       1291.52       1159.49         5.46 o                         
 -10   4   3        632.02        576.56         2.89 o                         
  -9   4   3       1295.72       1191.39         5.39 o                         
  -8   4   3        111.71        109.49         0.74 o                         
  -7   4   3         50.13         51.89         0.41 o                         
  -6   4   3        289.23        303.63         1.44 o                         
  -5   4   3         70.01         74.42         0.47 o                         
  -4   4   3         81.66         80.82         0.46 o                         
  -3   4   3         37.77         52.51         0.35 o                         
  -2   4   3          1.73          1.04         0.11 o                         
  -1   4   3         39.74         42.92         0.38 o                         
   0   4   3         25.76         18.63         0.22 o                         
   1   4   3         41.95         55.09         0.41 o                         
   2   4   3        358.11        340.19         1.48 o                         
   3   4   3         19.43         20.46         0.24 o                         
   4   4   3          0.95          1.65         0.16 o                         
   5   4   3         16.85         17.28         0.27 o                         
   6   4   3         96.82        136.11         1.11 o                         
   7   4   3          0.00          0.37         0.20 o                         
   8   4   3        229.76        194.37         1.26 o                         
   9   4   3         41.46         36.29         0.48 o                         
  10   4   3          2.18          0.79         0.25 o                         
  11   4   3        342.00        352.80         2.36 o                         
  12   4   3         10.21         10.58         0.39 o                         
  13   4   3        716.15        699.67         3.99 o                         
  14   4   3         19.93         19.37         0.53 o                         
  15   4   3         18.28         18.37         0.64 o                         
  16   4   3         74.70         79.56         1.08 o                         
  17   4   3          4.10          4.82         0.55 o                         
  18   4   3         10.50         13.33         0.66 o                         
  19   4   3         27.74         26.33         0.89 o                         
  20   4   3         20.17         21.23         0.91 o                         
  21   4   3         25.44         24.72         1.04 o                         
  22   4   3          0.00         -0.16         1.40 o                         
 -24   5   3         16.75         16.43         1.22 o                         
 -23   5   3        153.88        156.47         2.31 o                         
 -22   5   3         30.64         29.80         1.09 o                         
 -21   5   3         15.95         17.03         0.86 o                         
 -20   5   3         45.80         45.04         1.09 o                         
 -19   5   3         35.39         34.50         1.02 o                         
 -18   5   3        410.07        423.16         3.21 o                         
 -17   5   3          0.62          1.19         0.47 o                         
 -16   5   3        128.32        135.84         1.36 o                         
 -15   5   3        291.74        317.14         2.13 o                         
 -14   5   3        257.37        251.08         1.80 o                         
 -13   5   3        185.83        151.38         1.21 o                         
 -12   5   3        458.85        439.40         2.41 o                         
 -11   5   3         21.44         21.81         0.36 o                         
 -10   5   3        165.53        160.44         1.13 o                         
  -9   5   3        563.92        529.91         2.74 o                         
  -8   5   3        493.22        493.88         2.45 o                         
  -7   5   3       1310.67       1266.63         5.29 o                         
  -6   5   3        205.49        217.45         1.05 o                         
  -5   5   3        369.23        392.04         1.73 o                         
  -4   5   3        354.41        323.48         1.30 o                         
  -3   5   3        909.68        945.60         3.28 o                         
  -2   5   3         30.31         36.06         0.26 o                         
  -1   5   3         75.62         79.49         0.46 o                         
   0   5   3        754.52        720.88         2.56 o                         
   1   5   3        368.21        390.91         1.62 o                         
   2   5   3          0.94          4.22         0.14 o                         
   3   5   3        737.32        745.61         3.11 o                         
   4   5   3          7.42          4.15         0.16 o                         
   5   5   3        160.84        154.16         0.92 o                         
   6   5   3        255.32        240.38         1.34 o                         
   7   5   3        114.84        125.04         0.93 o                         
   8   5   3        675.44        606.67         3.25 o                         
   9   5   3        136.40        124.95         1.28 o                         
  10   5   3        338.68        293.39         2.07 o                         
  11   5   3       1086.25       1047.71         5.48 o                         
  12   5   3         55.02         58.52         0.95 o                         
  13   5   3        268.73        260.45         1.83 o                         
  14   5   3          1.79          1.12         0.39 o                         
  15   5   3        525.98        533.86         4.58 o                         
  16   5   3         76.01         73.06         1.06 o                         
  17   5   3         43.99         45.33         0.95 o                         
  18   5   3         82.72         83.65         1.27 o                         
  19   5   3        137.81        141.56         1.65 o                         
  20   5   3         94.85         94.47         1.52 o                         
  21   5   3        100.47         98.07         1.66 o                         
  22   5   3         19.24         17.28         3.72 o                         
 -24   6   3        133.79        136.18         4.91 o                         
 -23   6   3          1.20          0.35         0.76 o                         
 -22   6   3          0.94          0.42         0.76 o                         
 -21   6   3        264.73        270.01         2.56 o                         
 -20   6   3          0.22          0.30         0.67 o                         
 -19   6   3          0.21         -0.02         0.59 o                         
 -18   6   3          0.31          0.40         0.57 o                         
 -17   6   3        282.75        292.02         2.33 o                         
 -16   6   3        134.60        132.94         1.41 o                         
 -15   6   3        117.73        108.62         1.07 o                         
 -14   6   3         15.55         19.91         0.53 o                         
 -13   6   3         15.29         11.27         0.41 o                         
 -12   6   3         94.13         84.73         0.80 o                         
 -11   6   3        107.93         98.12         0.88 o                         
 -10   6   3        181.26        185.11         1.21 o                         
  -9   6   3        844.38        788.68         4.13 o                         
  -8   6   3          0.08          0.24         0.21 o                         
  -7   6   3        126.59        143.90         0.92 o                         
  -6   6   3        553.83        560.57         2.59 o                         
  -5   6   3         74.92         76.05         0.56 o                         
  -4   6   3          1.40          2.45         0.14 o                         
  -3   6   3        303.05        342.18         1.44 o                         
  -2   6   3         46.28         50.73         0.33 o                         
  -1   6   3        162.95        147.67         0.71 o                         
   0   6   3       1636.06       1690.38         6.14 o                         
   1   6   3         14.51         14.36         0.21 o                         
   2   6   3        439.53        445.38         1.79 o                         
   3   6   3         33.10         36.62         0.56 o                         
   4   6   3        537.06        565.71         2.51 o                         
   5   6   3          3.01          3.60         0.20 o                         
   6   6   3          1.16          0.65         0.19 o                         
   7   6   3          0.02          0.74         0.21 o                         
   8   6   3         44.14         37.09         0.51 o                         
   9   6   3        325.15        275.28         1.77 o                         
  10   6   3         22.94         18.79         0.44 o                         
  11   6   3          5.36          6.87         0.36 o                         
  12   6   3        509.72        521.10         3.23 o                         
  13   6   3        101.18        102.81         1.07 o                         
  14   6   3         16.81         15.79         0.56 o                         
  15   6   3        156.34        164.46         1.79 o                         
  16   6   3         22.02         22.33         0.77 o                         
  17   6   3         21.55         20.73         0.90 o                         
  18   6   3         61.03         64.69         1.23 o                         
  19   6   3          7.70          8.30         0.72 o                         
  20   6   3        138.42        146.87         1.90 o                         
  21   6   3          5.64          4.09         0.95 o                         
  22   6   3          2.98          1.68         3.00 o                         
 -24   7   3         13.46         12.74         2.47 o                         
 -23   7   3         28.50         25.47         0.98 o                         
 -22   7   3         69.45         66.17         1.26 o                         
 -21   7   3         69.12         70.20         1.20 o                         
 -20   7   3          6.71          6.20         0.66 o                         
 -19   7   3         22.20         21.58         0.83 o                         
 -18   7   3          3.31          2.06         0.56 o                         
 -17   7   3         94.86        101.46         1.29 o                         
 -16   7   3        256.44        240.42         2.15 o                         
 -15   7   3        147.72        162.43         1.51 o                         
 -14   7   3        212.14        204.25         1.61 o                         
 -13   7   3         51.24         53.22         0.66 o                         
 -12   7   3        375.67        369.76         2.23 o                         
 -11   7   3        784.38        750.46         3.95 o                         
 -10   7   3        155.03        140.92         1.09 o                         
  -9   7   3          0.63          0.47         0.21 o                         
  -8   7   3       1213.72       1270.24         6.31 o                         
  -7   7   3       1614.85       1625.16         7.37 o                         
  -6   7   3        186.42        228.73         1.29 o                         
  -5   7   3       1328.50       1388.70         5.94 o                         
  -4   7   3        122.81         98.66         0.64 o                         
  -3   7   3       1224.95       1274.57         4.85 o                         
  -2   7   3          0.61          1.32         0.13 o                         
  -1   7   3        736.20        758.21         2.80 o                         
   0   7   3       1120.53       1009.40         4.02 o                         
   1   7   3        760.13        730.21         2.83 o                         
   2   7   3         86.96         68.94         0.52 o                         
   3   7   3       1291.11       1251.98         4.92 o                         
   4   7   3        815.43        753.06         3.25 o                         
   5   7   3        132.47        128.22         0.86 o                         
   6   7   3        335.93        284.48         1.62 o                         
   7   7   3         95.85        101.21         0.74 o                         
   8   7   3        256.60        263.64         1.68 o                         
   9   7   3        323.04        273.51         1.78 o                         
  10   7   3        220.92        222.45         1.79 o                         
  11   7   3        366.48        348.20         2.30 o                         
  12   7   3         16.52         15.88         0.50 o                         
  13   7   3        114.94        116.60         1.19 o                         
  14   7   3         30.19         28.96         0.75 o                         
  15   7   3        188.63        184.71         1.86 o                         
  16   7   3        108.53        114.58         1.43 o                         
  17   7   3          3.11          3.45         0.68 o                         
  18   7   3         57.95         54.09         1.12 o                         
  19   7   3        208.12        217.28         2.61 o                         
  20   7   3         14.15         14.53         0.93 o                         
  21   7   3         62.54         59.51         2.91 o                         
 -23   8   3          0.00         -0.36         1.13 o                         
 -22   8   3          0.55          0.66         0.69 o                         
 -21   8   3         54.26         55.58         1.14 o                         
 -20   8   3          0.58          0.88         0.62 o                         
 -19   8   3         32.30         32.21         0.99 o                         
 -18   8   3          3.34          2.22         0.56 o                         
 -17   8   3        143.83        143.60         1.62 o                         
 -16   8   3        115.51        112.94         1.29 o                         
 -15   8   3         42.08         42.37         0.75 o                         
 -14   8   3        226.99        218.77         1.76 o                         
 -13   8   3         27.07         21.12         0.55 o                         
 -12   8   3          2.81          2.28         0.32 o                         
 -11   8   3        171.26        168.83         1.47 o                         
 -10   8   3         46.53         48.83         0.72 o                         
  -9   8   3         37.86         28.81         0.55 o                         
  -8   8   3         60.49         66.42         0.68 o                         
  -7   8   3         27.07         16.02         0.36 o                         
  -6   8   3        961.98       1009.46         4.66 o                         
  -5   8   3        101.47        111.27         0.74 o                         
  -4   8   3          4.63          6.98         0.19 o                         
  -3   8   3        231.08        210.29         1.02 o                         
  -2   8   3        185.85        181.55         0.95 o                         
  -1   8   3        137.32        159.00         0.82 o                         
   0   8   3         23.17         22.78         0.38 o                         
   1   8   3        749.43        718.64         3.12 o                         
   2   8   3        191.81        217.77         1.15 o                         
   3   8   3        129.47        119.95         0.84 o                         
   4   8   3        348.14        324.51         1.77 o                         
   5   8   3         13.99         17.55         0.39 o                         
   6   8   3        166.39        216.46         1.39 o                         
   7   8   3          0.34          0.18         0.24 o                         
   8   8   3         32.88         14.57         0.38 o                         
   9   8   3        180.58        158.15         1.21 o                         
  10   8   3         55.54         52.97         0.89 o                         
  11   8   3          2.08          1.90         0.37 o                         
  12   8   3        253.00        259.69         1.96 o                         
  13   8   3          4.01          3.41         0.45 o                         
  14   8   3          6.67          6.05         0.55 o                         
  15   8   3          2.92          2.70         0.52 o                         
  16   8   3          8.87          8.15         0.64 o                         
  17   8   3        158.32        163.67         1.86 o                         
  18   8   3         42.63         41.66         1.14 o                         
  19   8   3         24.49         27.28         0.95 o                         
  20   8   3         62.85         67.74         1.39 o                         
  21   8   3         14.35         14.50         2.39 o                         
 -23   9   3         48.89         49.03         3.35 o                         
 -22   9   3        180.67        190.73         2.66 o                         
 -21   9   3          2.04          2.23         0.74 o                         
 -20   9   3        162.13        169.37         1.85 o                         
 -19   9   3        146.44        144.55         1.66 o                         
 -18   9   3          0.59          0.89         0.57 o                         
 -17   9   3          2.57          2.12         0.56 o                         
 -16   9   3         98.40         95.26         1.22 o                         
 -15   9   3        227.03        224.47         1.84 o                         
 -14   9   3          5.51          3.06         0.44 o                         
 -13   9   3        275.02        265.40         1.96 o                         
 -12   9   3        134.27        140.99         1.23 o                         
 -11   9   3        475.50        462.29         2.75 o                         
 -10   9   3        167.80        153.73         1.37 o                         
  -9   9   3         27.20         28.48         0.50 o                         
  -8   9   3        775.39        742.51         3.71 o                         
  -7   9   3       1642.20       1574.63         7.74 o                         
  -6   9   3        316.88        311.96         1.75 o                         
  -5   9   3        225.91        201.64         1.15 o                         
  -4   9   3        567.77        540.19         2.23 o                         
  -3   9   3        499.72        506.02         2.14 o                         
  -2   9   3         90.84        122.48         0.72 o                         
  -1   9   3       3527.74       3447.83        12.64 o                         
   0   9   3       1141.58       1247.62         5.58 o                         
   1   9   3       1239.49       1200.28         5.18 o                         
   2   9   3       1051.21       1150.52         5.12 o                         
   3   9   3        367.22        321.68         1.69 o                         
   4   9   3        895.15        799.83         3.64 o                         
   5   9   3        111.17         90.29         0.84 o                         
   6   9   3        229.60        197.63         1.38 o                         
   7   9   3        221.48        222.58         1.48 o                         
   8   9   3         65.91         50.82         0.61 o                         
   9   9   3        155.45        155.73         1.18 o                         
  10   9   3         43.56         49.22         0.73 o                         
  11   9   3        184.72        175.19         1.46 o                         
  12   9   3        491.59        509.42         3.06 o                         
  13   9   3         85.53         82.71         0.99 o                         
  14   9   3        251.66        255.83         2.04 o                         
  15   9   3         76.64         72.60         1.06 o                         
  16   9   3          5.07          4.73         0.56 o                         
  17   9   3          1.45          1.35         0.62 o                         
  18   9   3        171.42        178.66         1.91 o                         
  19   9   3        115.67        120.63         1.79 o                         
  20   9   3         94.44         93.28         2.43 o                         
 -22  10   3          2.84          3.37         1.32 o                         
 -21  10   3          0.01          0.16         0.83 o                         
 -20  10   3         44.91         42.14         1.04 o                         
 -19  10   3          5.89          6.71         0.74 o                         
 -18  10   3          1.69          1.87         0.57 o                         
 -17  10   3         37.62         35.86         0.94 o                         
 -16  10   3         44.39         47.53         0.87 o                         
 -15  10   3          2.95          3.80         0.47 o                         
 -14  10   3        191.87        186.72         1.59 o                         
 -13  10   3         55.88         58.45         0.82 o                         
 -12  10   3          0.67          0.59         0.34 o                         
 -11  10   3         35.90         34.49         0.63 o                         
 -10  10   3       1185.21       1140.03         6.01 o                         
  -9  10   3         42.00         40.01         0.59 o                         
  -8  10   3          9.75          7.87         0.31 o                         
  -7  10   3        397.59        357.62         2.27 o                         
  -6  10   3          0.09          0.18         0.23 o                         
  -5  10   3         57.41         65.64         0.56 o                         
  -4  10   3        235.02        237.05         1.23 o                         
  -3  10   3        383.15        375.08         1.78 o                         
  -2  10   3        143.08        154.73         0.92 o                         
  -1  10   3         41.10         34.78         0.41 o                         
   0  10   3       4793.31       4878.58        21.10 o                         
   1  10   3        604.08        616.37         2.99 o                         
   2  10   3       5970.22       5980.39        25.23 o                         
   3  10   3        139.43        133.54         1.16 o                         
   4  10   3         79.59         86.20         0.70 o                         
   5  10   3         62.54         51.55         0.55 o                         
   6  10   3        135.04        143.97         1.16 o                         
   7  10   3         95.00         90.40         0.86 o                         
   8  10   3         90.60        100.15         0.86 o                         
   9  10   3         58.73         61.17         0.78 o                         
  10  10   3        257.23        254.93         1.84 o                         
  11  10   3         25.27         25.25         0.69 o                         
  12  10   3         13.11         12.10         0.50 o                         
  13  10   3         22.16         22.70         0.62 o                         
  14  10   3          7.52          6.26         0.53 o                         
  15  10   3         75.68         74.20         1.62 o                         
  16  10   3         16.84         15.42         0.69 o                         
  17  10   3          8.34          6.99         0.66 o                         
  18  10   3          1.36          1.11         0.75 o                         
  19  10   3         84.34         87.86         1.85 o                         
  20  10   3          2.12         -0.34         2.78 o                         
 -22  11   3         12.64         10.92         2.77 o                         
 -21  11   3          0.11         -0.01         0.89 o                         
 -20  11   3          5.68          6.12         0.85 o                         
 -19  11   3         92.95         96.36         2.08 o                         
 -18  11   3        246.83        253.89         2.30 o                         
 -17  11   3         15.72         14.99         0.71 o                         
 -16  11   3        163.80        170.29         1.73 o                         
 -15  11   3        121.14        114.24         1.24 o                         
 -14  11   3        147.99        144.09         1.34 o                         
 -13  11   3         41.77         42.55         0.70 o                         
 -12  11   3        103.52        108.04         1.08 o                         
 -11  11   3         44.37         47.56         0.72 o                         
 -10  11   3        119.65        111.18         1.10 o                         
  -9  11   3          0.19          0.21         0.39 o                         
  -8  11   3        136.12        133.23         1.29 o                         
  -7  11   3        329.62        328.77         2.23 o                         
  -6  11   3        155.86        158.32         1.26 o                         
  -5  11   3        108.02         97.40         0.78 o                         
  -4  11   3        967.82        936.27         4.07 o                         
  -3  11   3        183.18        178.26         1.10 o                         
  -2  11   3          3.12          0.37         0.22 o                         
  -1  11   3        521.33        511.49         2.45 o                         
   0  11   3         58.42         87.60         0.88 o                         
   1  11   3        324.15        313.58         2.04 o                         
   2  11   3         36.32         46.49         0.53 o                         
   3  11   3         39.26         28.86         0.56 o                         
   4  11   3        271.13        264.19         1.74 o                         
   5  11   3          0.07          1.56         0.29 o                         
   6  11   3         50.04         55.06         0.82 o                         
   7  11   3        290.24        300.09         2.22 o                         
   8  11   3        350.50        335.95         2.36 o                         
   9  11   3          6.12          4.96         0.38 o                         
  10  11   3        186.46        184.95         1.70 o                         
  11  11   3        234.33        238.80         1.80 o                         
  12  11   3          0.02          0.35         0.44 o                         
  13  11   3        151.61        153.62         1.53 o                         
  14  11   3        102.13        108.78         1.34 o                         
  15  11   3        179.50        183.43         1.89 o                         
  16  11   3         26.64         25.02         0.96 o                         
  17  11   3         69.81         67.99         1.58 o                         
  18  11   3         46.64         44.46         1.53 o                         
  19  11   3         60.86         55.66         2.56 o                         
  20  11   3         51.80         47.29         4.28 o                         
 -21  12   3          0.64          0.86         1.85 o                         
 -20  12   3         16.39         15.80         1.04 o                         
 -19  12   3          8.10          8.85         0.90 o                         
 -18  12   3          0.81          0.44         0.71 o                         
 -17  12   3         79.97         83.61         1.31 o                         
 -16  12   3        172.57        176.34         1.68 o                         
 -15  12   3          0.02          0.86         0.49 o                         
 -14  12   3         68.79         68.39         0.97 o                         
 -13  12   3        173.27        176.07         1.57 o                         
 -12  12   3          1.06          0.40         0.44 o                         
 -11  12   3         16.78         16.61         0.64 o                         
 -10  12   3         69.15         67.13         0.94 o                         
  -9  12   3         11.69          7.24         0.48 o                         
  -8  12   3         53.98         54.43         0.79 o                         
  -7  12   3         57.21         65.03         0.91 o                         
  -6  12   3         68.65         56.45         0.70 o                         
  -5  12   3        154.81        144.09         1.19 o                         
  -4  12   3         34.57         26.54         0.44 o                         
  -3  12   3         22.41         22.68         0.41 o                         
  -2  12   3         69.28         64.64         0.71 o                         
  -1  12   3          0.74          0.68         0.25 o                         
   0  12   3        680.89        677.46         4.08 o                         
   1  12   3         17.65         22.37         0.47 o                         
   2  12   3        587.18        584.24         3.41 o                         
   3  12   3         59.28         61.04         0.71 o                         
   4  12   3          0.05          0.86         0.29 o                         
   5  12   3          6.85          7.94         0.38 o                         
   6  12   3        163.03        154.64         1.42 o                         
   7  12   3        295.00        291.63         2.32 o                         
   8  12   3         69.12         60.72         0.90 o                         
   9  12   3        142.10        145.00         1.45 o                         
  10  12   3        234.08        230.14         1.93 o                         
  11  12   3        227.35        227.25         1.91 o                         
  12  12   3         54.72         55.68         0.92 o                         
  13  12   3          0.25          0.70         0.58 o                         
  14  12   3         26.34         22.64         0.90 o                         
  15  12   3         16.31         15.68         0.82 o                         
  16  12   3         12.72         12.88         0.85 o                         
  17  12   3         20.72         18.49         0.94 o                         
  18  12   3         34.94         34.42         1.16 o                         
 -20  13   3          5.29          6.01         0.97 o                         
 -19  13   3         89.08         86.44         1.74 o                         
 -18  13   3        153.83        153.73         2.14 o                         
 -17  13   3          5.72          5.00         0.73 o                         
 -16  13   3          6.65          6.28         0.68 o                         
 -15  13   3         16.54         15.68         0.73 o                         
 -14  13   3        133.45        133.97         1.50 o                         
 -13  13   3         26.17         26.36         0.81 o                         
 -12  13   3         27.43         27.07         0.68 o                         
 -11  13   3        163.60        161.96         1.55 o                         
 -10  13   3        220.93        224.76         1.87 o                         
  -9  13   3         80.65         74.70         1.30 o                         
  -8  13   3        256.65        265.18         1.98 o                         
  -7  13   3         81.41         72.83         1.09 o                         
  -6  13   3        323.19        312.12         2.06 o                         
  -5  13   3         31.01         33.95         0.57 o                         
  -4  13   3        137.45        132.09         1.04 o                         
  -3  13   3         25.73         24.14         0.43 o                         
  -2  13   3         90.58         80.20         0.76 o                         
  -1  13   3        103.95        103.42         0.90 o                         
   0  13   3        295.14        289.20         2.15 o                         
   1  13   3         66.87         65.39         0.90 o                         
   2  13   3        238.39        236.10         1.84 o                         
   3  13   3        238.77        237.74         1.79 o                         
   4  13   3         32.24         35.69         0.59 o                         
   5  13   3        114.30        116.14         1.19 o                         
   6  13   3         24.16         25.24         0.61 o                         
   7  13   3        146.05        152.26         2.03 o                         
   8  13   3        405.29        387.51         3.38 o                         
   9  13   3        204.58        212.91         2.00 o                         
  10  13   3         10.88         10.58         0.59 o                         
  11  13   3        142.22        145.78         1.57 o                         
  12  13   3         84.96         84.34         1.52 o                         
  13  13   3         65.07         66.68         1.24 o                         
  14  13   3         79.23         81.76         1.45 o                         
  15  13   3         43.61         43.18         1.15 o                         
  16  13   3          2.14          1.82         0.78 o                         
  17  13   3         30.71         29.41         1.25 o                         
  18  13   3          3.81          3.10         2.05 o                         
 -20  14   3         52.89         50.57         5.00 o                         
 -19  14   3          1.89          1.92         0.90 o                         
 -18  14   3          2.49          2.50         0.85 o                         
 -17  14   3        344.12        347.69         3.30 o                         
 -16  14   3        115.98        117.89         1.60 o                         
 -15  14   3         57.97         57.00         1.43 o                         
 -14  14   3         68.95         69.57         1.17 o                         
 -13  14   3          3.08          2.75         0.54 o                         
 -12  14   3         14.49         14.23         0.58 o                         
 -11  14   3          4.48          4.96         0.50 o                         
 -10  14   3         23.75         21.64         0.64 o                         
  -9  14   3        214.28        217.25         1.90 o                         
  -8  14   3         19.50         19.07         0.56 o                         
  -7  14   3          6.94          2.77         0.41 o                         
  -6  14   3        216.86        210.57         1.87 o                         
  -5  14   3        136.08        129.29         1.14 o                         
  -4  14   3          1.83          1.59         0.32 o                         
  -3  14   3         18.07         17.88         0.42 o                         
  -2  14   3         10.91         12.18         0.41 o                         
  -1  14   3        213.81        209.35         1.65 o                         
   0  14   3        248.47        251.85         2.04 o                         
   1  14   3         86.55         85.07         1.48 o                         
   2  14   3         27.02         25.86         0.65 o                         
   3  14   3          9.28          8.77         0.50 o                         
   4  14   3        135.64        134.90         1.28 o                         
   5  14   3         25.87         22.70         0.63 o                         
   6  14   3         26.31         24.64         0.66 o                         
   7  14   3         37.56         38.33         0.82 o                         
   8  14   3         30.65         26.36         0.75 o                         
   9  14   3        244.38        241.80         2.25 o                         
  10  14   3          9.97         10.68         0.69 o                         
  11  14   3          3.99          5.45         0.63 o                         
  12  14   3        470.37        478.90         3.62 o                         
  13  14   3         76.82         81.08         1.49 o                         
  14  14   3          9.76          7.37         0.78 o                         
  15  14   3         96.65         97.54         1.63 o                         
  16  14   3         10.02          9.93         0.93 o                         
  17  14   3         30.00         33.88         2.26 o                         
 -19  15   3         42.40         42.04         2.78 o                         
 -18  15   3         16.00         15.91         1.09 o                         
 -17  15   3          4.40          5.93         0.82 o                         
 -16  15   3         14.65         13.05         0.87 o                         
 -15  15   3        100.67        103.84         1.54 o                         
 -14  15   3          3.92          4.06         0.66 o                         
 -13  15   3         36.53         37.26         0.92 o                         
 -12  15   3         75.53         79.57         1.18 o                         
 -11  15   3        178.70        177.58         1.79 o                         
 -10  15   3         38.21         40.66         0.89 o                         
  -9  15   3        298.84        299.74         2.29 o                         
  -8  15   3         20.68         21.21         0.60 o                         
  -7  15   3          1.64          1.87         0.42 o                         
  -6  15   3          4.41          4.91         0.43 o                         
  -5  15   3          0.06          0.29         0.40 o                         
  -4  15   3         59.66         57.33         0.89 o                         
  -3  15   3         74.51         76.47         1.13 o                         
  -2  15   3         33.57         34.58         0.74 o                         
  -1  15   3         82.02         83.30         1.06 o                         
   0  15   3        349.03        344.16         2.75 o                         
   1  15   3        370.60        358.35         2.77 o                         
   2  15   3          2.35          3.16         0.46 o                         
   3  15   3        114.47        117.37         1.45 o                         
   4  15   3        286.23        285.55         2.39 o                         
   5  15   3         22.42         20.87         0.65 o                         
   6  15   3         26.18         25.87         0.74 o                         
   7  15   3        134.90        133.06         1.96 o                         
   8  15   3          7.79          8.61         0.69 o                         
   9  15   3          2.89          2.70         0.66 o                         
  10  15   3          3.38          2.71         0.68 o                         
  11  15   3          5.90          5.67         0.73 o                         
  12  15   3        295.38        310.40         3.13 o                         
  13  15   3         35.95         40.25         1.31 o                         
  14  15   3         41.29         42.49         1.24 o                         
  15  15   3          7.01          7.59         0.89 o                         
  16  15   3          0.57         -0.39         1.26 o                         
  17  15   3          4.11          1.38         2.85 o                         
 -18  16   3          6.18          6.35         2.20 o                         
 -17  16   3         61.79         63.39         1.46 o                         
 -16  16   3         51.57         48.72         1.25 o                         
 -15  16   3         80.50         85.68         1.43 o                         
 -14  16   3        196.10        202.18         2.08 o                         
 -13  16   3         13.70         13.96         0.74 o                         
 -12  16   3         36.20         35.33         0.93 o                         
 -11  16   3         50.68         49.17         1.02 o                         
 -10  16   3        498.81        506.06         3.59 o                         
  -9  16   3        787.79        781.59         5.19 o                         
  -8  16   3        244.94        250.15         2.15 o                         
  -7  16   3         68.87         69.49         1.24 o                         
  -6  16   3         36.55         39.89         0.84 o                         
  -5  16   3         30.93         29.08         0.76 o                         
  -4  16   3         40.61         39.71         0.80 o                         
  -3  16   3        231.75        234.06         2.24 o                         
  -2  16   3         19.35         18.76         0.67 o                         
  -1  16   3        121.79        125.13         1.42 o                         
   0  16   3          0.33          0.94         0.50 o                         
   1  16   3        235.18        223.42         2.09 o                         
   2  16   3        415.25        411.74         3.22 o                         
   3  16   3         94.19         93.74         1.18 o                         
   4  16   3        219.87        222.65         2.26 o                         
   5  16   3         38.84         38.96         0.93 o                         
   6  16   3         47.70         51.04         1.08 o                         
   7  16   3          0.11          0.15         0.63 o                         
   8  16   3        180.68        184.36         2.77 o                         
   9  16   3        162.85        166.89         2.13 o                         
  10  16   3         17.68         14.74         0.89 o                         
  11  16   3        158.67        167.17         2.20 o                         
  12  16   3         83.87         82.68         1.67 o                         
  13  16   3        334.00        355.18         3.46 o                         
  14  16   3          0.15         -0.53         0.89 o                         
  15  16   3         80.01         77.56         3.00 o                         
 -17  17   3          6.35          5.48         1.81 o                         
 -16  17   3         32.09         33.49         1.40 o                         
 -15  17   3         88.09         85.62         1.60 o                         
 -14  17   3         94.46         94.32         1.65 o                         
 -13  17   3          0.11          0.37         0.74 o                         
 -12  17   3        196.82        194.34         2.52 o                         
 -11  17   3        247.69        252.51         2.54 o                         
 -10  17   3        237.78        241.35         2.36 o                         
  -9  17   3        166.89        174.76         1.97 o                         
  -8  17   3         26.09         27.78         1.02 o                         
  -7  17   3        148.94        148.69         1.62 o                         
  -6  17   3          2.97          3.32         0.54 o                         
  -5  17   3         67.17         66.69         1.08 o                         
  -4  17   3        188.38        188.09         2.44 o                         
  -3  17   3         74.69         74.31         1.29 o                         
  -2  17   3         16.88         17.00         0.70 o                         
  -1  17   3        142.93        137.84         1.67 o                         
   0  17   3          2.09          2.33         0.60 o                         
   1  17   3        135.34        140.46         1.73 o                         
   2  17   3         19.87         19.64         0.92 o                         
   3  17   3         20.20         20.38         0.75 o                         
   4  17   3        359.55        358.79         3.08 o                         
   5  17   3         20.63         23.00         0.85 o                         
   6  17   3         10.87          9.27         0.76 o                         
   7  17   3        174.31        180.39         2.44 o                         
   8  17   3        119.50        119.86         2.51 o                         
   9  17   3         15.38         17.20         1.06 o                         
  10  17   3        268.30        272.33         3.39 o                         
  11  17   3          7.33          8.85         0.96 o                         
  12  17   3         53.71         50.53         1.44 o                         
  13  17   3         20.91         22.27         1.14 o                         
  14  17   3         12.75         12.60         1.33 o                         
 -16  18   3         69.13         67.68         3.66 o                         
 -15  18   3          0.93          1.69         1.29 o                         
 -14  18   3        281.45        289.34         3.23 o                         
 -13  18   3         11.89         14.38         0.96 o                         
 -12  18   3         16.97         19.72         0.90 o                         
 -11  18   3          8.50          7.26         0.74 o                         
 -10  18   3        252.26        249.56         2.54 o                         
  -9  18   3         93.00         92.25         1.41 o                         
  -8  18   3         36.44         37.07         0.95 o                         
  -7  18   3        199.91        199.91         2.24 o                         
  -6  18   3         94.78         96.00         1.51 o                         
  -5  18   3         46.47         48.77         1.23 o                         
  -4  18   3         12.91         12.78         0.80 o                         
  -3  18   3         40.63         38.72         1.12 o                         
  -2  18   3        380.09        386.00         3.32 o                         
  -1  18   3         76.57         79.87         1.39 o                         
   0  18   3         14.12         14.12         0.80 o                         
   1  18   3        184.34        189.97         2.25 o                         
   2  18   3         85.33         88.68         1.69 o                         
   3  18   3          7.41          6.69         0.65 o                         
   4  18   3          5.80          5.96         0.65 o                         
   5  18   3        284.92        299.09         3.24 o                         
   6  18   3        250.08        251.77         2.72 o                         
   7  18   3          0.85          2.19         0.71 o                         
   8  18   3         51.51         50.66         1.34 o                         
   9  18   3          0.26          1.44         0.94 o                         
  10  18   3         20.00         18.80         1.21 o                         
  11  18   3         12.21         11.63         1.12 o                         
  12  18   3          1.27          1.36         1.00 o                         
  13  18   3        101.80        100.21         3.83 o                         
 -15  19   3          7.49          5.78         3.05 o                         
 -14  19   3         56.25         53.08         2.80 o                         
 -13  19   3          1.31          0.24         0.94 o                         
 -12  19   3         27.75         29.15         1.14 o                         
 -11  19   3        132.01        134.57         2.15 o                         
 -10  19   3          0.52          0.25         0.81 o                         
  -9  19   3          1.16          1.47         0.83 o                         
  -8  19   3         81.60         82.47         1.80 o                         
  -7  19   3          0.02          0.58         0.69 o                         
  -6  19   3         17.38         15.29         0.90 o                         
  -5  19   3          7.17          7.51         0.79 o                         
  -4  19   3        105.61        102.12         1.71 o                         
  -3  19   3          0.77          0.45         0.77 o                         
  -2  19   3        125.49        124.91         1.75 o                         
  -1  19   3         19.56         18.99         0.92 o                         
   0  19   3          1.14          1.84         0.68 o                         
   1  19   3         62.54         61.26         1.30 o                         
   2  19   3          9.73          9.25         0.86 o                         
   3  19   3         69.73         71.77         1.47 o                         
   4  19   3          4.22          5.56         0.84 o                         
   5  19   3         30.39         31.51         1.13 o                         
   6  19   3          1.56          1.62         0.80 o                         
   7  19   3        158.29        162.31         3.24 o                         
   8  19   3         40.47         41.40         1.35 o                         
   9  19   3         77.51         80.69         1.85 o                         
  10  19   3         30.70         31.10         1.40 o                         
  11  19   3        103.86        102.15         2.33 o                         
 -13  20   3          0.05          0.42         3.13 o                         
 -12  20   3          7.70          2.35         2.24 o                         
 -11  20   3         71.93         72.81         1.67 o                         
 -10  20   3          0.52          0.07         0.97 o                         
  -9  20   3         74.18         75.37         1.72 o                         
  -8  20   3        100.03        100.75         2.07 o                         
  -7  20   3         28.30         28.79         1.24 o                         
  -6  20   3         32.46         31.75         1.54 o                         
  -5  20   3        113.85        113.71         1.90 o                         
  -4  20   3         20.02         17.25         0.96 o                         
  -3  20   3         21.08         20.73         1.13 o                         
  -2  20   3        214.58        213.51         3.08 o                         
  -1  20   3         26.54         25.28         1.02 o                         
   0  20   3         22.56         21.82         1.00 o                         
   1  20   3        153.81        155.38         2.77 o                         
   2  20   3          9.51          9.69         0.91 o                         
   3  20   3         32.59         29.75         1.22 o                         
   4  20   3          1.41          0.56         0.84 o                         
   5  20   3         22.71         24.19         1.13 o                         
   6  20   3         16.91         18.23         1.07 o                         
   7  20   3          1.30          1.78         0.88 o                         
   8  20   3          1.36          1.39         0.91 o                         
   9  20   3         17.92         18.58         1.77 o                         
  10  20   3         80.36         81.02         2.93 o                         
 -10  21   3         86.46         76.92         5.23 o                         
  -9  21   3         22.00         18.39         1.85 o                         
  -8  21   3         48.35         45.67         1.88 o                         
  -7  21   3          1.85          2.00         1.03 o                         
  -6  21   3         11.92         10.40         1.07 o                         
  -5  21   3         48.24         43.54         1.48 o                         
  -4  21   3         95.68         97.59         2.39 o                         
  -3  21   3         35.09         33.35         1.51 o                         
  -2  21   3         70.49         72.27         1.74 o                         
  -1  21   3          3.16          2.92         0.96 o                         
   0  21   3         32.35         32.21         1.33 o                         
   1  21   3          0.04          0.10         0.92 o                         
   2  21   3         20.45         19.59         1.18 o                         
   3  21   3          4.40          4.72         0.92 o                         
   4  21   3         40.72         37.76         1.38 o                         
   5  21   3         36.68         31.62         1.25 o                         
   6  21   3          1.58          0.80         0.90 o                         
   7  21   3         89.14         76.96         1.99 o                         
   8  21   3         15.46         13.63         1.92 o                         
  -7  22   3          1.87          1.78         2.17 o                         
  -6  22   3         32.89         29.74         2.48 o                         
  -5  22   3        111.50        109.76         2.56 o                         
  -4  22   3         14.73         15.68         1.24 o                         
  -3  22   3        122.29        127.65         2.80 o                         
  -2  22   3          2.15          2.19         1.10 o                         
  -1  22   3          0.02         -0.62         1.11 o                         
   0  22   3         10.24          7.53         1.16 o                         
   1  22   3         25.37         25.19         1.53 o                         
   2  22   3         86.60         80.54         3.46 o                         
   3  22   3          4.00          1.24         1.36 o                         
   4  22   3         64.92         59.55         2.96 o                         
   5  22   3         16.53         17.59         3.76 o                         
   6  22   3          1.48          0.34         2.71 o                         
   1  23   3          4.11          5.31         2.83 o                         
 -24   0   4         67.02         67.62         2.22 o                         
 -23   0   4         33.28         32.38         1.70 o                         
 -22   0   4        160.92        155.21         3.05 o                         
 -21   0   4        843.39        865.05         7.94 o                         
 -20   0   4          0.73          1.50         0.90 o                         
 -19   0   4        104.27        110.20         2.00 o                         
 -18   0   4        525.89        539.99         4.75 o                         
 -17   0   4         71.63         66.04         1.22 o                         
 -16   0   4         26.33         31.14         0.91 o                         
 -15   0   4        105.93        107.23         1.56 o                         
 -14   0   4        715.25        713.27         6.04 o                         
 -13   0   4         42.53         45.36         1.17 o                         
 -12   0   4        898.57        870.42         6.13 o                         
 -11   0   4        195.27        160.58         1.72 o                         
 -10   0   4         40.14         36.45         0.67 o                         
  -9   0   4       8719.86       8317.57        47.76 o                         
  -8   0   4          7.15         10.86         0.32 o                         
  -7   0   4       1366.26       1257.08         7.64 o                         
  -6   0   4        498.29        516.87         3.39 o                         
  -5   0   4        173.86        200.02         1.48 o                         
  -4   0   4        572.80        658.44         4.55 o                         
  -3   0   4        659.80        636.64         3.58 o                         
  -2   0   4         10.21         16.45         0.33 o                         
  -1   0   4       1497.84       1666.99         8.66 o                         
   0   0   4        961.72        977.15         5.23 o                         
   1   0   4        229.46        283.64         1.82 o                         
   2   0   4        922.39        876.49         5.23 o                         
   3   0   4        101.11        113.54         0.95 o                         
   4   0   4          3.14          1.95         0.22 o                         
   5   0   4          1.32          4.42         0.29 o                         
   6   0   4         36.80         40.05         0.65 o                         
   7   0   4         27.05         35.15         0.58 o                         
   8   0   4        434.14        389.88         3.09 o                         
   9   0   4         22.01         20.02         0.55 o                         
  10   0   4         72.88         62.70         1.05 o                         
  11   0   4         47.10         45.72         1.06 o                         
  12   0   4        224.41        220.40         2.53 o                         
  13   0   4        156.19        153.54         1.94 o                         
  14   0   4          0.09         -0.12         0.54 o                         
  15   0   4        304.09        322.19         4.25 o                         
  16   0   4          2.87          3.19         0.71 o                         
  17   0   4         63.60         70.10         1.77 o                         
  18   0   4          1.36          0.59         0.94 o                         
  19   0   4         72.78         70.75         2.50 o                         
  20   0   4        132.57        130.24         3.42 o                         
  21   0   4         20.85         28.24         4.57 o                         
 -24   1   4         26.71         24.76         1.28 o                         
 -23   1   4          2.61          2.24         0.86 o                         
 -22   1   4          2.98          3.19         0.83 o                         
 -21   1   4          1.19          2.90         0.75 o                         
 -20   1   4        164.89        160.75         1.82 o                         
 -19   1   4         10.86         10.25         0.59 o                         
 -18   1   4        108.62        115.26         1.38 o                         
 -17   1   4         34.50         40.78         0.68 o                         
 -16   1   4          1.31          0.99         0.33 o                         
 -15   1   4         10.53         11.49         0.42 o                         
 -14   1   4         42.87         46.65         0.71 o                         
 -13   1   4        141.30        123.58         1.21 o                         
 -12   1   4        466.07        461.74         2.46 o                         
 -11   1   4        151.85        144.01         1.15 o                         
 -10   1   4        806.08        776.25         4.25 o                         
  -9   1   4        918.86        870.17         4.55 o                         
  -8   1   4        164.58        157.13         1.04 o                         
  -7   1   4        104.02        115.91         0.78 o                         
  -6   1   4         10.55         10.21         0.21 o                         
  -5   1   4         17.60         24.43         0.38 o                         
  -4   1   4          2.56          4.51         0.18 o                         
  -3   1   4       1060.27       1186.07         4.79 o                         
  -2   1   4        175.09        181.24         0.89 o                         
  -1   1   4        166.04        198.22         0.93 o                         
   0   1   4         99.21         96.21         0.57 o                         
   1   1   4        319.39        340.20         1.55 o                         
   2   1   4        246.64        236.23         1.12 o                         
   3   1   4        109.85        122.00         0.75 o                         
   4   1   4          0.37          0.50         0.16 o                         
   5   1   4          4.55          4.55         0.21 o                         
   6   1   4        100.32        105.49         0.84 o                         
   7   1   4          6.90          8.89         0.25 o                         
   8   1   4          2.06          1.82         0.22 o                         
   9   1   4        313.16        283.68         1.73 o                         
  10   1   4         54.68         57.31         0.67 o                         
  11   1   4          5.75          4.31         0.32 o                         
  12   1   4          0.02          0.63         0.33 o                         
  13   1   4          0.04          0.30         0.37 o                         
  14   1   4         40.87         40.92         0.81 o                         
  15   1   4          1.61          2.51         0.48 o                         
  16   1   4        180.49        186.06         1.77 o                         
  17   1   4         13.23         13.96         0.78 o                         
  18   1   4          6.31          4.71         0.66 o                         
  19   1   4          4.06          3.48         0.71 o                         
  20   1   4         17.50         17.80         0.92 o                         
  21   1   4          8.97          5.45         3.75 o                         
 -24   2   4        107.95        106.33         2.40 o                         
 -23   2   4         14.04         12.68         0.93 o                         
 -22   2   4        125.22        124.64         1.88 o                         
 -21   2   4         19.78         19.16         0.94 o                         
 -20   2   4          0.05         -0.09         0.61 o                         
 -19   2   4          4.81          3.94         0.58 o                         
 -18   2   4        278.98        277.05         2.33 o                         
 -17   2   4        390.41        398.22         2.78 o                         
 -16   2   4         10.94         13.10         0.48 o                         
 -15   2   4        135.87        143.25         1.63 o                         
 -14   2   4        670.18        654.61         3.28 o                         
 -13   2   4        454.73        433.16         2.52 o                         
 -12   2   4        347.29        341.48         1.87 o                         
 -11   2   4        257.72        264.20         1.76 o                         
 -10   2   4          6.24          3.69         0.26 o                         
  -9   2   4        273.02        245.32         1.55 o                         
  -8   2   4          7.97          5.61         0.24 o                         
  -7   2   4       1558.91       1619.40         7.39 o                         
  -6   2   4        847.33        824.86         3.77 o                         
  -5   2   4          2.69          7.62         0.19 o                         
  -4   2   4         80.49         79.09         0.55 o                         
  -3   2   4         98.21         77.63         0.52 o                         
  -2   2   4       1040.62       1097.40         4.33 o                         
  -1   2   4        563.70        594.01         2.34 o                         
   0   2   4        460.68        463.63         1.92 o                         
   1   2   4       1462.01       1428.90         5.64 o                         
   2   2   4         80.50         82.39         0.58 o                         
   3   2   4         99.84        102.00         0.68 o                         
   4   2   4       1076.28       1084.72         4.62 o                         
   5   2   4        794.41        767.70         4.27 o                         
   6   2   4        111.28        104.21         0.74 o                         
   7   2   4         50.29         54.18         0.58 o                         
   8   2   4        334.51        321.74         2.10 o                         
   9   2   4        949.38        871.82         4.98 o                         
  10   2   4         40.19         42.38         0.63 o                         
  11   2   4        374.53        353.70         2.27 o                         
  12   2   4         38.68         39.07         0.70 o                         
  13   2   4          3.99          4.33         0.38 o                         
  14   2   4         17.39         15.80         0.49 o                         
  15   2   4        214.85        226.51         1.88 o                         
  16   2   4        115.77        122.38         1.34 o                         
  17   2   4         31.86         28.59         1.02 o                         
  18   2   4         12.50         11.25         0.79 o                         
  19   2   4          6.13          4.68         0.72 o                         
  20   2   4        199.19        213.61         2.78 o                         
  21   2   4         35.01         36.73         3.16 o                         
 -24   3   4         47.91         44.98         1.72 o                         
 -23   3   4         26.86         26.84         1.07 o                         
 -22   3   4          3.94          3.68         0.73 o                         
 -21   3   4        149.92        156.46         2.01 o                         
 -20   3   4         26.01         23.19         0.91 o                         
 -19   3   4         99.30        105.26         1.37 o                         
 -18   3   4        244.19        255.97         2.17 o                         
 -17   3   4         21.62         24.20         0.75 o                         
 -16   3   4        210.92        216.52         1.71 o                         
 -15   3   4         55.95         55.30         0.82 o                         
 -14   3   4          6.18          8.71         0.39 o                         
 -13   3   4         72.46         68.07         0.67 o                         
 -12   3   4        289.86        268.98         1.54 o                         
 -11   3   4         43.78         49.54         0.62 o                         
 -10   3   4        628.71        591.63         2.90 o                         
  -9   3   4        577.96        556.95         2.73 o                         
  -8   3   4        448.37        408.66         2.00 o                         
  -7   3   4         41.61         38.30         0.42 o                         
  -6   3   4          3.31          1.76         0.17 o                         
  -5   3   4        357.12        374.99         1.77 o                         
  -4   3   4        215.18        217.98         1.14 o                         
  -3   3   4        171.01        196.38         1.02 o                         
  -2   3   4         49.07         47.72         0.37 o                         
  -1   3   4         32.90         47.96         0.37 o                         
   0   3   4        134.63        138.16         0.76 o                         
   1   3   4        350.28        330.95         1.58 o                         
   2   3   4        349.19        356.17         1.71 o                         
   3   3   4          7.10          7.91         0.23 o                         
   4   3   4          4.74          6.51         0.23 o                         
   5   3   4        118.68        133.35         1.26 o                         
   6   3   4         34.65         45.91         0.51 o                         
   7   3   4          4.35          3.08         0.27 o                         
   8   3   4        211.76        188.25         1.44 o                         
   9   3   4         27.50         18.90         0.56 o                         
  10   3   4        133.35        123.21         1.21 o                         
  11   3   4         25.38         29.28         0.55 o                         
  12   3   4        122.07        117.11         1.09 o                         
  13   3   4         36.49         38.30         0.82 o                         
  14   3   4         35.87         37.49         0.65 o                         
  15   3   4          0.00          0.14         0.48 o                         
  16   3   4         93.02         97.99         1.45 o                         
  17   3   4          0.50          0.45         0.67 o                         
  18   3   4         27.48         27.38         0.95 o                         
  19   3   4          0.16          0.58         0.73 o                         
  20   3   4         14.36         15.97         0.91 o                         
  21   3   4          2.28         -0.31         1.74 o                         
 -24   4   4         26.79         23.63         1.42 o                         
 -23   4   4          0.56          0.33         0.77 o                         
 -22   4   4         58.11         53.26         1.20 o                         
 -21   4   4         26.01         25.51         0.91 o                         
 -20   4   4        207.29        215.22         2.12 o                         
 -19   4   4          1.91          2.06         0.60 o                         
 -18   4   4        106.93        103.08         1.54 o                         
 -17   4   4        348.40        348.57         2.59 o                         
 -16   4   4         86.47         98.02         1.08 o                         
 -15   4   4        186.54        184.24         1.54 o                         
 -14   4   4        607.37        596.44         3.46 o                         
 -13   4   4        176.14        175.68         1.20 o                         
 -12   4   4          9.62         10.65         0.32 o                         
 -11   4   4        932.80        931.94         4.42 o                         
 -10   4   4        616.44        610.56         2.96 o                         
  -9   4   4        454.87        450.85         2.18 o                         
  -8   4   4         23.42         17.42         0.32 o                         
  -7   4   4       1861.47       1890.72         7.75 o                         
  -6   4   4        459.44        432.59         1.97 o                         
  -5   4   4          6.46          8.02         0.22 o                         
  -4   4   4       1249.20       1291.23         5.19 o                         
  -3   4   4        182.02        165.85         0.93 o                         
  -2   4   4       3023.60       3067.91        11.94 o                         
  -1   4   4        179.85        193.16         1.14 o                         
   0   4   4        423.16        420.72         1.96 o                         
   1   4   4       3009.10       2823.70        11.83 o                         
   2   4   4        640.09        660.79         3.00 o                         
   3   4   4          3.74          1.97         0.18 o                         
   4   4   4       3049.45       2990.86        13.25 o                         
   5   4   4       1688.64       1622.42         7.44 o                         
   6   4   4          0.39          1.02         0.23 o                         
   7   4   4         49.44         39.78         0.49 o                         
   8   4   4        151.89        178.39         1.29 o                         
   9   4   4       1516.29       1481.78         7.69 o                         
  10   4   4        128.17        106.81         1.04 o                         
  11   4   4        494.49        472.86         2.84 o                         
  12   4   4        104.97        101.90         1.46 o                         
  13   4   4        331.26        337.58         2.22 o                         
  14   4   4         15.75         13.25         0.52 o                         
  15   4   4         91.33         88.80         1.15 o                         
  16   4   4        246.35        251.59         2.45 o                         
  17   4   4        118.69        123.85         1.74 o                         
  18   4   4          8.35          8.79         0.78 o                         
  19   4   4         59.61         58.44         1.36 o                         
  20   4   4        127.89        136.34         1.88 o                         
  21   4   4          2.21          3.45         3.07 o                         
 -24   5   4          0.30         -0.38         1.50 o                         
 -23   5   4         11.62         10.88         0.80 o                         
 -22   5   4          4.07          3.38         0.72 o                         
 -21   5   4        110.19        115.80         1.71 o                         
 -20   5   4        266.95        269.63         2.44 o                         
 -19   5   4         15.55         18.11         0.78 o                         
 -18   5   4         19.53         19.89         0.79 o                         
 -17   5   4         63.49         65.46         1.10 o                         
 -16   5   4        238.95        237.60         2.17 o                         
 -15   5   4          0.42          0.24         0.42 o                         
 -14   5   4          1.39          1.03         0.40 o                         
 -13   5   4        117.75        100.80         0.97 o                         
 -12   5   4        227.03        222.82         1.60 o                         
 -11   5   4          1.91          1.07         0.26 o                         
 -10   5   4         96.81         94.62         0.80 o                         
  -9   5   4         25.20         26.97         0.43 o                         
  -8   5   4        176.30        151.68         1.21 o                         
  -7   5   4        212.06        176.88         1.12 o                         
  -6   5   4         49.71         40.32         0.43 o                         
  -5   5   4        163.25        172.42         1.00 o                         
  -4   5   4        121.22        115.45         0.75 o                         
  -3   5   4         17.09         25.76         0.28 o                         
  -2   5   4        516.29        517.76         2.21 o                         
  -1   5   4         81.19         99.42         0.62 o                         
   0   5   4         67.48         73.73         0.56 o                         
   1   5   4        489.19        505.41         2.36 o                         
   2   5   4        588.59        530.37         2.54 o                         
   3   5   4        102.40        108.95         0.79 o                         
   4   5   4          1.91         10.73         0.30 o                         
   5   5   4         12.28         19.10         0.32 o                         
   6   5   4        203.21        255.35         1.50 o                         
   7   5   4          0.02          0.53         0.19 o                         
   8   5   4         95.35         70.89         0.82 o                         
   9   5   4        391.85        361.61         2.33 o                         
  10   5   4         61.08         52.98         0.73 o                         
  11   5   4        184.08        192.00         1.55 o                         
  12   5   4          6.69          5.39         0.43 o                         
  13   5   4         39.30         45.12         0.76 o                         
  14   5   4         38.39         38.24         0.77 o                         
  15   5   4          3.79          3.33         0.54 o                         
  16   5   4        102.39        104.87         1.55 o                         
  17   5   4         31.17         33.71         1.01 o                         
  18   5   4        125.65        130.06         1.93 o                         
  19   5   4          3.45          4.07         0.82 o                         
  20   5   4          4.42          6.03         0.91 o                         
 -24   6   4          4.08          3.24         2.09 o                         
 -23   6   4         50.40         49.90         1.36 o                         
 -22   6   4         42.44         41.02         1.07 o                         
 -21   6   4        122.47        129.32         1.60 o                         
 -20   6   4        356.95        363.00         2.99 o                         
 -19   6   4        151.09        158.12         1.91 o                         
 -18   6   4        253.84        251.39         2.45 o                         
 -17   6   4         52.78         45.24         0.95 o                         
 -16   6   4          0.49         -0.12         0.47 o                         
 -15   6   4         85.98         86.43         1.16 o                         
 -14   6   4        351.33        355.46         2.39 o                         
 -13   6   4          4.10          6.08         0.41 o                         
 -12   6   4         31.50         27.10         0.54 o                         
 -11   6   4        124.89        125.71         1.15 o                         
 -10   6   4       1265.15       1195.41         5.81 o                         
  -9   6   4        885.60        832.48         4.11 o                         
  -8   6   4          6.85          8.59         0.33 o                         
  -7   6   4       1061.36        937.56         4.26 o                         
  -6   6   4        645.81        603.11         2.94 o                         
  -5   6   4          2.20          8.59         0.25 o                         
  -4   6   4        119.83        110.34         0.75 o                         
  -3   6   4       1473.09       1469.19         5.65 o                         
  -2   6   4        844.03        830.21         3.42 o                         
  -1   6   4        635.53        569.35         2.29 o                         
   0   6   4        436.17        433.71         1.97 o                         
   1   6   4         80.62         90.34         0.61 o                         
   2   6   4       2039.22       1942.97         8.00 o                         
   3   6   4         16.59         19.76         0.33 o                         
   4   6   4       1339.20       1229.67         5.77 o                         
   5   6   4        198.52        197.57         1.20 o                         
   6   6   4        272.57        242.51         1.82 o                         
   7   6   4          1.30          2.82         0.25 o                         
   8   6   4        108.64        119.61         1.01 o                         
   9   6   4        198.26        215.66         1.58 o                         
  10   6   4        561.80        555.05         3.23 o                         
  11   6   4        182.70        180.55         1.46 o                         
  12   6   4        813.46        804.50         4.69 o                         
  13   6   4        416.58        423.13         2.94 o                         
  14   6   4         71.38         71.99         1.05 o                         
  15   6   4         19.57         20.12         0.84 o                         
  16   6   4        130.00        131.14         1.83 o                         
  17   6   4          2.55          2.48         0.69 o                         
  18   6   4         16.88         16.18         0.90 o                         
  19   6   4        257.09        266.77         3.09 o                         
  20   6   4         55.84         54.96         1.82 o                         
 -23   7   4          0.51          0.22         0.97 o                         
 -22   7   4         31.61         30.89         0.96 o                         
 -21   7   4         28.47         29.90         0.96 o                         
 -20   7   4         17.37         17.70         0.83 o                         
 -19   7   4         28.30         27.32         0.91 o                         
 -18   7   4          0.64          1.62         0.64 o                         
 -17   7   4         36.80         33.62         0.87 o                         
 -16   7   4          7.45          7.88         0.52 o                         
 -15   7   4          0.58          0.52         0.43 o                         
 -14   7   4         62.49         56.36         0.86 o                         
 -13   7   4         68.10         72.67         0.95 o                         
 -12   7   4         44.66         38.15         0.86 o                         
 -11   7   4        176.09        151.04         1.38 o                         
 -10   7   4         63.75         57.19         0.79 o                         
  -9   7   4        176.27        156.34         1.31 o                         
  -8   7   4         39.27         41.31         0.55 o                         
  -7   7   4        137.62        123.80         1.08 o                         
  -6   7   4         73.06         63.79         0.63 o                         
  -5   7   4          0.83          0.81         0.20 o                         
  -4   7   4          0.27          0.79         0.18 o                         
  -3   7   4        742.04        728.63         3.38 o                         
  -2   7   4        104.28        116.14         0.77 o                         
  -1   7   4        233.13        201.95         1.12 o                         
   0   7   4         88.89         88.36         0.63 o                         
   1   7   4       1709.51       1623.33         6.47 o                         
   2   7   4       1633.12       1597.65         5.98 o                         
   3   7   4        187.41        197.87         1.16 o                         
   4   7   4         14.40          7.51         0.29 o                         
   5   7   4         81.68         99.97         0.80 o                         
   6   7   4         54.90         46.60         0.50 o                         
   7   7   4        125.55        114.27         1.08 o                         
   8   7   4         87.47         89.38         0.91 o                         
   9   7   4          2.14          0.89         0.39 o                         
  10   7   4         26.49         25.40         0.62 o                         
  11   7   4         52.65         54.96         0.84 o                         
  12   7   4        359.25        356.70         2.51 o                         
  13   7   4         23.27         26.52         0.73 o                         
  14   7   4         43.60         40.45         1.06 o                         
  15   7   4          9.19          9.86         0.62 o                         
  16   7   4         34.83         35.20         0.99 o                         
  17   7   4          0.42          0.32         0.69 o                         
  18   7   4         11.46         11.64         0.86 o                         
  19   7   4          8.10          6.67         0.86 o                         
  20   7   4         22.00         23.14         2.24 o                         
 -23   8   4        250.12        255.61         4.21 o                         
 -22   8   4         27.18         25.68         1.04 o                         
 -21   8   4          5.96          5.14         0.76 o                         
 -20   8   4          5.18          4.86         0.68 o                         
 -19   8   4          0.14          0.80         0.62 o                         
 -18   8   4        345.35        348.17         2.80 o                         
 -17   8   4        124.16        129.65         1.46 o                         
 -16   8   4          2.86          3.14         0.48 o                         
 -15   8   4          9.53          9.87         0.54 o                         
 -14   8   4         70.32         72.73         0.94 o                         
 -13   8   4        869.91        839.52         4.89 o                         
 -12   8   4        127.77        119.68         1.25 o                         
 -11   8   4        256.01        249.74         1.99 o                         
 -10   8   4        371.48        348.08         2.37 o                         
  -9   8   4        343.14        337.45         2.21 o                         
  -8   8   4         93.25         75.89         0.77 o                         
  -7   8   4        118.25        127.79         1.01 o                         
  -6   8   4       1375.97       1320.38         6.29 o                         
  -5   8   4        122.92        114.13         1.06 o                         
  -4   8   4         51.69         41.96         0.46 o                         
  -3   8   4       1015.27        919.80         4.15 o                         
  -2   8   4          0.95          2.55         0.22 o                         
  -1   8   4         32.87         23.90         0.28 o                         
   0   8   4         40.45         39.55         0.48 o                         
   1   8   4        673.67        641.49         2.87 o                         
   2   8   4        237.81        230.70         1.16 o                         
   3   8   4         25.73         30.69         0.53 o                         
   4   8   4        234.06        212.15         1.30 o                         
   5   8   4         12.84         15.95         0.41 o                         
   6   8   4        117.75        132.05         1.19 o                         
   7   8   4         59.06         52.24         0.74 o                         
   8   8   4        138.14        130.17         1.19 o                         
   9   8   4        232.92        228.48         1.81 o                         
  10   8   4         68.65         74.25         0.91 o                         
  11   8   4        264.04        265.08         1.96 o                         
  12   8   4        849.38        855.67         4.77 o                         
  13   8   4        346.12        351.72         2.47 o                         
  14   8   4         98.06         97.63         1.29 o                         
  15   8   4         14.19         16.10         0.67 o                         
  16   8   4        120.08        122.29         2.01 o                         
  17   8   4         32.36         31.68         1.03 o                         
  18   8   4         22.30         24.52         0.97 o                         
  19   8   4         12.19         12.38         0.99 o                         
  20   8   4        122.16        125.66         7.26 o                         
 -22   9   4          0.71         -0.37         0.94 o                         
 -21   9   4          3.11          2.94         0.73 o                         
 -20   9   4        148.40        147.99         2.39 o                         
 -19   9   4          0.21          0.27         0.69 o                         
 -18   9   4          4.31          3.97         0.66 o                         
 -17   9   4         17.99         16.14         0.68 o                         
 -16   9   4        166.27        163.08         1.63 o                         
 -15   9   4        138.08        142.39         1.44 o                         
 -14   9   4         43.90         39.19         0.75 o                         
 -13   9   4          1.46          1.54         0.44 o                         
 -12   9   4        154.50        153.17         1.86 o                         
 -11   9   4         53.24         56.04         0.91 o                         
 -10   9   4          0.01          0.19         0.38 o                         
  -9   9   4         71.94         73.99         0.88 o                         
  -8   9   4          3.49          1.51         0.32 o                         
  -7   9   4        475.97        420.60         3.00 o                         
  -6   9   4          2.97          2.07         0.25 o                         
  -5   9   4        618.26        562.80         2.83 o                         
  -4   9   4         42.67         51.90         0.51 o                         
  -3   9   4         58.88         53.67         0.61 o                         
  -2   9   4        231.62        208.76         1.28 o                         
  -1   9   4         11.23         18.57         0.32 o                         
   0   9   4         26.38         23.69         0.28 o                         
   1   9   4         25.26         17.28         0.33 o                         
   2   9   4          0.02          0.18         0.16 o                         
   3   9   4         74.29         73.77         0.67 o                         
   4   9   4          0.62          1.04         0.26 o                         
   5   9   4          0.35          1.92         0.29 o                         
   6   9   4          0.75          0.39         0.31 o                         
   7   9   4        156.36        138.70         1.37 o                         
   8   9   4          0.92          0.07         0.35 o                         
   9   9   4         17.98         14.51         0.49 o                         
  10   9   4          3.97          3.79         0.41 o                         
  11   9   4        130.61        128.02         1.25 o                         
  12   9   4        159.37        162.38         1.41 o                         
  13   9   4        265.63        265.62         1.96 o                         
  14   9   4         40.72         41.48         0.87 o                         
  15   9   4         29.49         27.66         0.91 o                         
  16   9   4          1.78          1.00         0.69 o                         
  17   9   4          0.05         -0.78         0.78 o                         
  18   9   4         15.36         13.28         0.94 o                         
  19   9   4         64.37         64.10         3.16 o                         
 -22  10   4          2.96          4.28         2.46 o                         
 -21  10   4          6.68          5.32         0.90 o                         
 -20  10   4          0.02          0.59         0.74 o                         
 -19  10   4         28.15         27.94         0.97 o                         
 -18  10   4         72.99         74.20         1.34 o                         
 -17  10   4         47.84         45.04         1.19 o                         
 -16  10   4         27.36         29.19         0.81 o                         
 -15  10   4         12.18         11.86         0.61 o                         
 -14  10   4         54.74         58.24         0.89 o                         
 -13  10   4        256.16        249.72         1.97 o                         
 -12  10   4          0.42          0.40         0.42 o                         
 -11  10   4        155.89        146.02         1.40 o                         
 -10  10   4        292.12        279.67         2.05 o                         
  -9  10   4         49.83         60.94         1.00 o                         
  -8  10   4        129.55        112.82         1.05 o                         
  -7  10   4        243.36        290.40         1.96 o                         
  -6  10   4        132.35        147.22         1.31 o                         
  -5  10   4          0.35          5.01         0.32 o                         
  -4  10   4         90.33         84.70         0.73 o                         
  -3  10   4        186.21        163.75         1.11 o                         
  -2  10   4          9.72         12.70         0.25 o                         
  -1  10   4          2.28          1.62         0.21 o                         
   0  10   4         10.36         10.64         0.33 o                         
   1  10   4        116.50        105.05         0.76 o                         
   2  10   4        101.73        112.30         0.85 o                         
   3  10   4          1.50          1.35         0.19 o                         
   4  10   4        279.64        282.61         1.69 o                         
   5  10   4         77.29         75.24         0.82 o                         
   6  10   4        120.13        114.35         1.33 o                         
   7  10   4         23.78         25.94         0.56 o                         
   8  10   4         64.42         61.30         0.81 o                         
   9  10   4        330.17        313.65         2.30 o                         
  10  10   4          1.48          1.77         0.40 o                         
  11  10   4         12.61         13.59         0.51 o                         
  12  10   4        267.11        262.84         2.22 o                         
  13  10   4          1.49          1.47         0.54 o                         
  14  10   4         13.93         11.27         0.67 o                         
  15  10   4         99.40        100.89         1.84 o                         
  16  10   4         37.44         35.49         1.08 o                         
  17  10   4         30.55         30.65         1.14 o                         
  18  10   4         21.17         21.54         1.47 o                         
  19  10   4          4.15          0.85         3.02 o                         
 -21  11   4         35.05         39.53         1.71 o                         
 -20  11   4        254.78        260.93         2.89 o                         
 -19  11   4         17.44         18.55         0.89 o                         
 -18  11   4          1.15          1.92         0.70 o                         
 -17  11   4         12.50         12.38         0.77 o                         
 -16  11   4        428.25        426.13         3.24 o                         
 -15  11   4        125.37        129.78         1.52 o                         
 -14  11   4         82.86         84.50         1.12 o                         
 -13  11   4         14.84         14.78         0.60 o                         
 -12  11   4         44.57         41.90         0.73 o                         
 -11  11   4         27.35         30.75         0.64 o                         
 -10  11   4          0.77          0.44         0.35 o                         
  -9  11   4          7.97          8.07         0.36 o                         
  -8  11   4         37.26         40.41         0.84 o                         
  -7  11   4        644.62        621.67         3.76 o                         
  -6  11   4         20.49         15.08         0.48 o                         
  -5  11   4       1239.66       1202.65         6.13 o                         
  -4  11   4         42.92         39.17         0.65 o                         
  -3  11   4         57.87         64.56         0.68 o                         
  -2  11   4         21.68         23.01         0.43 o                         
  -1  11   4        323.32        325.51         2.01 o                         
   0  11   4        405.75        401.51         2.31 o                         
   1  11   4        389.90        376.42         2.29 o                         
   2  11   4          0.18          0.04         0.27 o                         
   3  11   4        431.55        433.53         2.43 o                         
   4  11   4         33.46         38.01         0.73 o                         
   5  11   4          1.02          0.85         0.38 o                         
   6  11   4        194.46        186.66         1.57 o                         
   7  11   4         19.78         19.67         0.55 o                         
   8  11   4         17.12         15.32         0.56 o                         
   9  11   4         40.45         40.38         0.83 o                         
  10  11   4          0.82          0.81         0.47 o                         
  11  11   4        326.43        328.74         2.49 o                         
  12  11   4        128.82        130.23         1.45 o                         
  13  11   4        272.05        287.72         2.37 o                         
  14  11   4          0.85          0.14         0.67 o                         
  15  11   4          1.03          1.37         0.72 o                         
  16  11   4          1.69          1.04         0.75 o                         
  17  11   4          2.83          2.43         0.82 o                         
  18  11   4         55.13         62.29         2.58 o                         
 -20  12   4         70.27         67.70         1.85 o                         
 -19  12   4          8.64          8.89         0.86 o                         
 -18  12   4          0.11         -0.48         0.82 o                         
 -17  12   4         43.71         38.99         1.05 o                         
 -16  12   4         39.43         41.32         0.97 o                         
 -15  12   4         54.00         52.82         1.11 o                         
 -14  12   4        279.91        287.93         2.31 o                         
 -13  12   4         43.37         41.52         0.86 o                         
 -12  12   4         59.40         61.86         1.00 o                         
 -11  12   4         14.71         12.90         0.59 o                         
 -10  12   4        114.17        113.82         1.27 o                         
  -9  12   4        154.69        162.04         1.57 o                         
  -8  12   4          0.18          0.61         0.41 o                         
  -7  12   4        563.62        561.67         3.58 o                         
  -6  12   4          8.57         14.10         0.52 o                         
  -5  12   4         22.60         26.04         0.57 o                         
  -4  12   4         14.62         14.68         0.44 o                         
  -3  12   4        236.01        230.47         1.53 o                         
  -2  12   4        612.15        622.62         3.32 o                         
  -1  12   4          0.37          1.08         0.29 o                         
   0  12   4        507.70        507.21         3.13 o                         
   1  12   4       1521.01       1496.97         7.59 o                         
   2  12   4         49.78         46.27         0.65 o                         
   3  12   4         46.69         47.42         0.74 o                         
   4  12   4        118.20        117.83         1.20 o                         
   5  12   4        491.45        479.00         3.18 o                         
   6  12   4         20.85         21.78         0.61 o                         
   7  12   4         83.66         84.00         1.19 o                         
   8  12   4         76.12         76.18         1.16 o                         
   9  12   4        156.90        160.91         1.86 o                         
  10  12   4         13.88         14.27         0.73 o                         
  11  12   4          2.42          2.70         0.65 o                         
  12  12   4          3.94          5.52         0.66 o                         
  13  12   4        980.51       1015.62         6.78 o                         
  14  12   4         38.49         38.98         1.23 o                         
  15  12   4        119.70        117.68         1.79 o                         
  16  12   4         59.76         62.36         1.45 o                         
  17  12   4          0.46         -0.25         1.24 o                         
  18  12   4          1.21          2.34         2.68 o                         
 -20  13   4         31.59         27.82         2.95 o                         
 -19  13   4         78.00         78.39         1.59 o                         
 -18  13   4          5.41          4.65         0.84 o                         
 -17  13   4          0.09          0.48         0.77 o                         
 -16  13   4         45.41         48.22         1.07 o                         
 -15  13   4         78.56         78.10         1.22 o                         
 -14  13   4        186.71        197.90         1.97 o                         
 -13  13   4        166.70        165.93         1.69 o                         
 -12  13   4          5.80          4.68         0.55 o                         
 -11  13   4         18.99         17.95         0.67 o                         
 -10  13   4         16.46         16.49         0.63 o                         
  -9  13   4        180.15        184.53         1.77 o                         
  -8  13   4         38.19         36.00         0.76 o                         
  -7  13   4          0.18          0.89         0.44 o                         
  -6  13   4         58.28         60.76         1.02 o                         
  -5  13   4         74.34         80.24         0.96 o                         
  -4  13   4         16.39         15.11         0.45 o                         
  -3  13   4        100.64        101.02         1.08 o                         
  -2  13   4         56.08         54.08         0.86 o                         
  -1  13   4          3.64          3.15         0.32 o                         
   0  13   4       1008.22        997.91         5.67 o                         
   1  13   4        413.63        418.14         2.78 o                         
   2  13   4       1390.49       1375.44         7.60 o                         
   3  13   4        871.42        865.72         4.96 o                         
   4  13   4         32.76         33.07         0.70 o                         
   5  13   4         58.62         63.44         1.13 o                         
   6  13   4         99.26         97.01         1.63 o                         
   7  13   4        175.39        178.06         1.87 o                         
   8  13   4         29.95         30.09         0.85 o                         
   9  13   4        154.82        154.82         2.14 o                         
  10  13   4         18.62         18.77         0.87 o                         
  11  13   4         37.64         39.29         1.10 o                         
  12  13   4        250.15        263.83         2.47 o                         
  13  13   4         28.09         30.81         1.09 o                         
  14  13   4         91.38         97.95         2.48 o                         
  15  13   4          3.30          1.91         0.78 o                         
  16  13   4          9.14          9.73         1.04 o                         
  17  13   4          1.59          1.67         2.05 o                         
 -19  14   4         12.60         12.48         1.49 o                         
 -18  14   4         18.17         19.98         0.98 o                         
 -17  14   4        220.60        224.95         2.52 o                         
 -16  14   4          2.04          1.65         0.70 o                         
 -15  14   4         26.54         27.77         0.88 o                         
 -14  14   4        234.48        246.14         2.24 o                         
 -13  14   4        177.32        176.48         1.83 o                         
 -12  14   4         10.87         13.10         0.68 o                         
 -11  14   4        146.93        155.13         1.69 o                         
 -10  14   4         16.91         16.57         0.66 o                         
  -9  14   4          3.53          3.83         0.53 o                         
  -8  14   4         11.97         10.76         0.55 o                         
  -7  14   4        238.68        236.60         2.01 o                         
  -6  14   4        340.60        335.31         2.45 o                         
  -5  14   4        101.60        103.69         1.14 o                         
  -4  14   4         86.33         88.36         1.01 o                         
  -3  14   4         77.73         73.13         0.99 o                         
  -2  14   4        361.88        354.42         2.77 o                         
  -1  14   4        187.67        197.48         1.68 o                         
   0  14   4        270.57        269.97         2.09 o                         
   1  14   4        587.46        601.21         3.88 o                         
   2  14   4         78.26         78.92         1.12 o                         
   3  14   4         35.16         34.91         0.80 o                         
   4  14   4          1.38          2.32         0.55 o                         
   5  14   4        517.61        514.44         4.01 o                         
   6  14   4        161.00        166.93         1.93 o                         
   7  14   4          8.18         10.67         0.74 o                         
   8  14   4        349.39        350.26         3.35 o                         
   9  14   4        123.45        121.11         1.68 o                         
  10  14   4         26.99         25.09         0.92 o                         
  11  14   4        169.11        173.37         2.40 o                         
  12  14   4         53.86         52.13         1.31 o                         
  13  14   4         57.98         63.45         1.46 o                         
  14  14   4          0.01          0.73         0.82 o                         
  15  14   4         67.83         70.17         1.66 o                         
  16  14   4         91.16         84.41         4.02 o                         
 -18  15   4         51.41         46.94         1.86 o                         
 -17  15   4          0.07          0.43         0.81 o                         
 -16  15   4        136.44        144.05         2.17 o                         
 -15  15   4         74.82         75.46         1.34 o                         
 -14  15   4         30.52         33.00         0.95 o                         
 -13  15   4        148.52        155.76         2.11 o                         
 -12  15   4          0.13         -0.34         0.60 o                         
 -11  15   4          8.61          8.61         0.66 o                         
 -10  15   4         52.96         49.43         1.02 o                         
  -9  15   4         12.38         13.05         0.64 o                         
  -8  15   4         23.82         23.71         0.68 o                         
  -7  15   4          5.94          5.95         0.54 o                         
  -6  15   4         80.47         76.83         1.10 o                         
  -5  15   4         19.62         18.53         0.63 o                         
  -4  15   4        108.54        107.81         1.48 o                         
  -3  15   4          0.74          0.47         0.46 o                         
  -2  15   4          0.25          0.30         0.44 o                         
  -1  15   4         38.01         41.73         0.82 o                         
   0  15   4        237.09        244.99         2.62 o                         
   1  15   4         14.11         14.23         0.61 o                         
   2  15   4        902.15        895.01         5.54 o                         
   3  15   4          9.90         10.37         0.61 o                         
   4  15   4         46.03         48.36         0.99 o                         
   5  15   4          0.38          0.69         0.56 o                         
   6  15   4        142.14        155.56         1.83 o                         
   7  15   4        195.54        197.86         2.26 o                         
   8  15   4          3.79          5.35         0.75 o                         
   9  15   4          8.41          7.87         0.80 o                         
  10  15   4         85.60         83.72         1.79 o                         
  11  15   4          1.73          0.46         0.84 o                         
  12  15   4          5.13          5.51         0.84 o                         
  13  15   4         24.36         23.84         1.13 o                         
  14  15   4          4.85          6.13         0.90 o                         
  15  15   4          0.17         -0.05         1.64 o                         
 -17  16   4         19.85         19.21         1.84 o                         
 -16  16   4          2.40          2.03         0.88 o                         
 -15  16   4          4.09          4.00         0.78 o                         
 -14  16   4         39.24         37.97         1.22 o                         
 -13  16   4        191.95        199.18         2.15 o                         
 -12  16   4         19.52         20.69         0.88 o                         
 -11  16   4         11.25         12.18         0.77 o                         
 -10  16   4         81.48         81.74         1.33 o                         
  -9  16   4        198.81        204.65         2.37 o                         
  -8  16   4         24.48         22.47         0.77 o                         
  -7  16   4         38.07         40.92         0.98 o                         
  -6  16   4         26.41         23.22         0.77 o                         
  -5  16   4        107.35        107.04         1.52 o                         
  -4  16   4         21.86         22.01         0.88 o                         
  -3  16   4         20.11         17.87         0.78 o                         
  -2  16   4          0.33          0.35         0.59 o                         
  -1  16   4        117.31        118.91         1.53 o                         
   0  16   4          0.96          0.82         0.58 o                         
   1  16   4        129.60        131.95         1.99 o                         
   2  16   4         48.46         48.71         0.99 o                         
   3  16   4          0.07          0.74         0.53 o                         
   4  16   4          4.28          3.10         0.60 o                         
   5  16   4          9.32          7.96         0.67 o                         
   6  16   4        245.67        248.67         2.41 o                         
   7  16   4         75.37         80.89         1.57 o                         
   8  16   4        360.47        370.24         3.31 o                         
   9  16   4          5.78          6.09         0.78 o                         
  10  16   4        141.47        144.46         2.13 o                         
  11  16   4          0.06         -0.45         0.90 o                         
  12  16   4         47.20         46.31         1.63 o                         
  13  16   4          5.17          4.40         1.03 o                         
  14  16   4          0.11          0.56         1.74 o                         
 -17  17   4          2.46          4.91         2.75 o                         
 -16  17   4        237.27        241.30         4.87 o                         
 -15  17   4          1.59          0.91         0.84 o                         
 -14  17   4          2.38          1.70         0.77 o                         
 -13  17   4         13.82         13.69         0.88 o                         
 -12  17   4          7.73          6.84         0.75 o                         
 -11  17   4         53.91         56.37         1.24 o                         
 -10  17   4         90.82         92.62         1.51 o                         
  -9  17   4         23.37         24.23         0.93 o                         
  -8  17   4        354.74        363.94         3.02 o                         
  -7  17   4          2.68          2.53         0.66 o                         
  -6  17   4          1.98          1.40         0.68 o                         
  -5  17   4        170.59        171.40         2.13 o                         
  -4  17   4         94.19         92.81         1.62 o                         
  -3  17   4          3.74          3.06         0.74 o                         
  -2  17   4          1.76          1.15         0.62 o                         
  -1  17   4         22.90         21.88         0.85 o                         
   0  17   4         56.77         56.31         1.21 o                         
   1  17   4        102.98        103.08         1.67 o                         
   2  17   4          7.30          5.81         0.69 o                         
   3  17   4         25.82         24.94         0.90 o                         
   4  17   4         19.76         18.17         0.83 o                         
   5  17   4          6.92          7.38         0.75 o                         
   6  17   4         25.86         27.13         1.00 o                         
   7  17   4          0.60          1.21         0.71 o                         
   8  17   4         11.79          9.45         0.80 o                         
   9  17   4          5.64          7.44         0.87 o                         
  10  17   4         38.91         37.14         1.19 o                         
  11  17   4         64.90         70.71         1.73 o                         
  12  17   4         43.78         38.61         1.65 o                         
  13  17   4         44.26         42.86         3.36 o                         
 -15  18   4          6.41          6.28         1.76 o                         
 -14  18   4          3.57          3.36         1.20 o                         
 -13  18   4          4.82          5.40         0.83 o                         
 -12  18   4          1.43          1.77         0.80 o                         
 -11  18   4          0.16          0.83         0.83 o                         
 -10  18   4         11.48          9.85         0.85 o                         
  -9  18   4         15.20         14.66         0.86 o                         
  -8  18   4         19.45         20.24         0.97 o                         
  -7  18   4         42.12         39.92         1.11 o                         
  -6  18   4          0.16          0.20         0.72 o                         
  -5  18   4         30.21         27.86         1.05 o                         
  -4  18   4         34.35         32.00         1.10 o                         
  -3  18   4        174.99        189.06         2.39 o                         
  -2  18   4         25.64         24.79         0.95 o                         
  -1  18   4          2.63          2.55         0.72 o                         
   0  18   4         49.97         52.34         1.25 o                         
   1  18   4         10.67          9.96         0.87 o                         
   2  18   4         90.13         86.40         1.51 o                         
   3  18   4          8.77          6.84         0.76 o                         
   4  18   4         32.42         31.43         1.09 o                         
   5  18   4          4.14          4.05         0.80 o                         
   6  18   4          2.53          1.24         0.75 o                         
   7  18   4         83.69         81.16         1.99 o                         
   8  18   4         29.70         27.69         1.11 o                         
   9  18   4         36.66         33.83         1.14 o                         
  10  18   4          1.14          1.36         0.84 o                         
  11  18   4         54.81         50.63         2.86 o                         
  12  18   4         84.64         82.80         5.74 o                         
 -13  19   4          6.64          6.70         1.94 o                         
 -12  19   4         77.92         77.13         2.14 o                         
 -11  19   4        173.69        167.41         2.40 o                         
 -10  19   4         72.59         67.64         1.50 o                         
  -9  19   4        340.43        347.90         3.56 o                         
  -8  19   4        152.55        157.74         2.08 o                         
  -7  19   4          3.88          3.85         0.77 o                         
  -6  19   4          0.19          1.15         0.76 o                         
  -5  19   4        188.97        201.78         2.55 o                         
  -4  19   4         65.85         70.11         1.79 o                         
  -3  19   4        175.95        180.03         2.77 o                         
  -2  19   4         23.78         26.29         1.05 o                         
  -1  19   4          1.98          0.83         0.72 o                         
   0  19   4         64.37         65.39         2.34 o                         
   1  19   4         12.15         11.82         0.94 o                         
   2  19   4          0.02          0.56         0.86 o                         
   3  19   4        167.58        170.79         2.50 o                         
   4  19   4          0.64         -0.13         0.76 o                         
   5  19   4          4.58          3.44         0.85 o                         
   6  19   4          3.93          2.95         0.85 o                         
   7  19   4         11.96         11.04         1.05 o                         
   8  19   4         33.49         35.41         1.40 o                         
   9  19   4         60.41         56.42         2.09 o                         
  10  19   4         55.11         53.94         4.97 o                         
 -11  20   4        195.67        181.11         6.05 o                         
 -10  20   4         41.75         43.70         1.80 o                         
  -9  20   4        503.93        504.69         4.60 o                         
  -8  20   4          0.01          0.64         0.93 o                         
  -7  20   4        143.31        141.63         2.14 o                         
  -6  20   4         80.55         79.74         1.61 o                         
  -5  20   4         42.89         42.52         1.35 o                         
  -4  20   4          0.05         -0.27         0.80 o                         
  -3  20   4         99.57        101.77         1.81 o                         
  -2  20   4         84.04         85.58         1.63 o                         
  -1  20   4         25.62         27.10         1.13 o                         
   0  20   4         40.86         37.98         1.28 o                         
   1  20   4          3.08          4.27         0.86 o                         
   2  20   4          0.72          0.95         1.01 o                         
   3  20   4          3.04          4.04         1.03 o                         
   4  20   4         23.47         23.96         1.36 o                         
   5  20   4        109.08        112.21         3.15 o                         
   6  20   4          0.80          0.63         1.00 o                         
   7  20   4          8.47          6.68         1.54 o                         
   8  20   4          0.05          1.67         2.89 o                         
  -9  21   4        123.95        120.88         7.09 o                         
  -8  21   4          4.20          3.10         2.07 o                         
  -7  21   4         16.78         18.10         3.41 o                         
  -6  21   4         39.71         44.50         1.85 o                         
  -5  21   4         98.50         97.59         2.09 o                         
  -4  21   4         86.89         87.17         1.88 o                         
  -3  21   4          0.49          0.35         0.94 o                         
  -2  21   4         73.68         70.41         1.80 o                         
  -1  21   4         97.58        101.14         2.11 o                         
   0  21   4         12.68         12.85         1.06 o                         
   1  21   4          4.97          4.60         1.11 o                         
   2  21   4         67.05         66.46         2.41 o                         
   3  21   4         74.79         76.62         2.50 o                         
   4  21   4         27.81         31.53         2.20 o                         
   5  21   4          4.04          3.00         2.83 o                         
  -5  22   4         49.94         51.26         4.88 o                         
  -4  22   4         37.85         35.30         4.35 o                         
  -3  22   4         16.68         17.92         2.04 o                         
  -2  22   4          4.92          6.41         2.10 o                         
  -1  22   4         38.27         36.62         6.62 o                         
   0  22   4         25.92         24.40         3.22 o                         
   1  22   4          2.18          4.57         3.16 o                         
 -23   1   5        124.87        121.19         2.09 o                         
 -22   1   5          0.51          0.64         0.84 o                         
 -21   1   5         42.03         43.30         1.23 o                         
 -20   1   5        160.20        164.30         2.08 o                         
 -19   1   5         25.29         22.69         0.90 o                         
 -18   1   5          0.26          0.51         0.54 o                         
 -17   1   5          0.71          0.33         0.45 o                         
 -16   1   5        923.80        944.93         5.16 o                         
 -15   1   5        178.00        182.77         1.52 o                         
 -14   1   5        114.09        121.40         1.31 o                         
 -13   1   5        475.62        474.70         2.82 o                         
 -12   1   5         46.51         43.77         0.55 o                         
 -11   1   5          5.85          4.70         0.29 o                         
 -10   1   5        198.89        198.66         1.33 o                         
  -9   1   5         71.42         60.01         0.57 o                         
  -8   1   5       1239.85       1155.35         5.08 o                         
  -7   1   5          2.59          4.09         0.23 o                         
  -6   1   5        862.08        845.99         3.90 o                         
  -5   1   5        697.84        676.60         3.28 o                         
  -4   1   5         81.37         80.26         0.62 o                         
  -3   1   5          1.09          1.47         0.19 o                         
  -2   1   5       1288.48       1279.06         5.50 o                         
  -1   1   5        592.92        580.14         2.63 o                         
   0   1   5        109.58        110.42         0.80 o                         
   1   1   5        625.07        607.20         2.84 o                         
   2   1   5       2024.29       1942.56         8.01 o                         
   3   1   5         83.72         76.92         0.64 o                         
   4   1   5        147.96        146.70         0.93 o                         
   5   1   5       1067.73       1005.73         4.22 o                         
   6   1   5        311.59        301.47         1.70 o                         
   7   1   5         71.78         78.28         0.85 o                         
   8   1   5          5.20          4.00         0.28 o                         
   9   1   5         65.02         71.78         0.76 o                         
  10   1   5       1152.42       1075.86         5.91 o                         
  11   1   5          3.44          3.91         0.41 o                         
  12   1   5         45.50         41.82         0.71 o                         
  13   1   5        239.10        243.57         2.04 o                         
  14   1   5        268.79        271.99         2.30 o                         
  15   1   5         39.46         36.94         1.00 o                         
  16   1   5        118.42        121.00         1.67 o                         
  17   1   5        126.79        134.19         1.87 o                         
  18   1   5        161.31        163.82         2.27 o                         
  19   1   5         42.16         45.31         1.41 o                         
 -23   2   5         21.67         21.30         1.17 o                         
 -22   2   5          3.15          2.25         0.92 o                         
 -21   2   5          5.29          5.42         0.80 o                         
 -20   2   5         12.87         13.68         0.86 o                         
 -19   2   5          0.04         -0.64         0.64 o                         
 -18   2   5         17.99         19.53         0.89 o                         
 -17   2   5         42.18         46.52         0.98 o                         
 -16   2   5          4.57          5.58         0.45 o                         
 -15   2   5         29.71         29.98         0.59 o                         
 -14   2   5          0.57          0.65         0.34 o                         
 -13   2   5          1.82          1.53         0.34 o                         
 -12   2   5         10.15          7.75         0.28 o                         
 -11   2   5         13.70         15.13         0.34 o                         
 -10   2   5       1044.86       1020.60         4.85 o                         
  -9   2   5        249.73        235.17         1.33 o                         
  -8   2   5        787.87        794.91         3.66 o                         
  -7   2   5         43.83         44.08         0.44 o                         
  -6   2   5        384.80        346.70         1.78 o                         
  -5   2   5         34.77         31.56         0.38 o                         
  -4   2   5         37.09         42.85         0.46 o                         
  -3   2   5         19.92         19.24         0.30 o                         
  -2   2   5          4.36          1.78         0.19 o                         
  -1   2   5        598.17        617.44         2.67 o                         
   0   2   5        599.49        559.82         2.76 o                         
   1   2   5        340.61        326.66         1.74 o                         
   2   2   5       1874.89       1817.23         7.85 o                         
   3   2   5        285.45        267.36         1.50 o                         
   4   2   5          3.32          3.07         0.22 o                         
   5   2   5        216.39        187.27         1.12 o                         
   6   2   5         27.97         22.01         0.42 o                         
   7   2   5         51.04         61.30         0.70 o                         
   8   2   5         29.58         26.75         0.55 o                         
   9   2   5        285.16        250.24         1.78 o                         
  10   2   5          1.79          1.10         0.28 o                         
  11   2   5        137.79        134.05         1.30 o                         
  12   2   5         20.10         22.25         0.58 o                         
  13   2   5         89.23         95.83         1.10 o                         
  14   2   5         29.67         28.77         0.81 o                         
  15   2   5          1.07          1.43         0.62 o                         
  16   2   5        137.84        150.74         1.98 o                         
  17   2   5          8.13          6.80         0.80 o                         
  18   2   5         56.63         58.68         1.31 o                         
  19   2   5          4.68          4.92         1.03 o                         
 -23   3   5          6.92          7.27         1.38 o                         
 -22   3   5         25.47         24.78         1.18 o                         
 -21   3   5        156.99        159.86         2.16 o                         
 -20   3   5        351.75        364.89         3.24 o                         
 -19   3   5          2.01          1.18         0.67 o                         
 -18   3   5         86.89         88.80         1.31 o                         
 -17   3   5        251.65        255.67         2.23 o                         
 -16   3   5          0.09         -0.43         0.43 o                         
 -15   3   5         17.53         15.57         0.51 o                         
 -14   3   5        421.26        415.86         2.51 o                         
 -13   3   5        470.25        470.71         2.73 o                         
 -12   3   5          8.70          9.63         0.32 o                         
 -11   3   5         26.14         29.85         0.42 o                         
 -10   3   5        501.05        465.49         2.41 o                         
  -9   3   5       2501.19       2303.40         9.28 o                         
  -8   3   5       2124.77       2042.61         8.50 o                         
  -7   3   5         76.99         78.06         0.63 o                         
  -6   3   5       1424.63       1280.88         5.52 o                         
  -5   3   5         78.35         68.86         0.60 o                         
  -4   3   5        359.49        390.02         1.94 o                         
  -3   3   5        251.29        229.42         1.40 o                         
  -2   3   5       1425.89       1349.02         5.77 o                         
  -1   3   5        348.94        358.27         1.78 o                         
   0   3   5         60.32         52.52         0.47 o                         
   1   3   5        115.40        102.06         1.00 o                         
   2   3   5        481.75        484.99         2.53 o                         
   3   3   5       1814.00       1723.49         7.62 o                         
   4   3   5         94.69         79.52         0.69 o                         
   5   3   5        211.41        189.31         1.29 o                         
   6   3   5          0.11          0.46         0.21 o                         
   7   3   5          0.04          0.02         0.29 o                         
   8   3   5          3.89          4.84         0.38 o                         
   9   3   5        221.93        226.81         1.76 o                         
  10   3   5         73.69         80.59         0.94 o                         
  11   3   5        152.68        153.41         1.53 o                         
  12   3   5         35.42         34.80         0.68 o                         
  13   3   5         87.81         90.97         1.14 o                         
  14   3   5        148.88        148.95         1.66 o                         
  15   3   5         10.82         12.00         0.72 o                         
  16   3   5         47.97         51.30         1.23 o                         
  17   3   5          1.24          0.79         0.74 o                         
  18   3   5          4.35          3.92         0.78 o                         
  19   3   5          3.05          3.97         1.05 o                         
 -23   4   5          6.29          5.33         1.11 o                         
 -22   4   5          8.23         10.25         0.86 o                         
 -21   4   5         32.46         34.29         1.20 o                         
 -20   4   5         53.18         55.86         1.17 o                         
 -19   4   5         50.73         48.84         1.12 o                         
 -18   4   5          1.86          1.54         0.60 o                         
 -17   4   5         21.89         21.46         0.72 o                         
 -16   4   5          3.58          3.13         0.47 o                         
 -15   4   5          5.50          4.69         0.48 o                         
 -14   4   5         45.07         49.52         0.72 o                         
 -13   4   5          0.33          0.49         0.33 o                         
 -12   4   5        167.90        169.75         1.16 o                         
 -11   4   5        503.31        486.34         2.62 o                         
 -10   4   5         88.67         94.79         0.83 o                         
  -9   4   5          2.90          7.28         0.32 o                         
  -8   4   5          1.25          0.90         0.25 o                         
  -7   4   5         90.90         93.42         0.67 o                         
  -6   4   5          0.06          0.90         0.23 o                         
  -5   4   5        460.27        441.32         2.39 o                         
  -4   4   5         38.50         44.32         0.48 o                         
  -3   4   5        338.49        299.96         1.73 o                         
  -2   4   5        868.06        886.58         4.23 o                         
  -1   4   5        397.59        378.34         1.94 o                         
   0   4   5        372.75        364.08         2.00 o                         
   1   4   5       1249.11       1213.48         5.30 o                         
   2   4   5        654.05        645.84         3.23 o                         
   3   4   5        586.28        574.86         2.91 o                         
   4   4   5          0.15          0.62         0.19 o                         
   5   4   5         39.18         36.46         0.47 o                         
   6   4   5          7.59          2.92         0.26 o                         
   7   4   5          1.70          1.89         0.28 o                         
   8   4   5        166.67        164.24         1.50 o                         
   9   4   5         12.56         13.44         0.49 o                         
  10   4   5         83.75         86.38         0.94 o                         
  11   4   5        156.52        157.29         1.42 o                         
  12   4   5         34.00         33.11         0.73 o                         
  13   4   5         21.73         20.71         0.68 o                         
  14   4   5         14.23         14.19         0.75 o                         
  15   4   5          0.42         -0.20         0.65 o                         
  16   4   5          1.09          0.45         0.73 o                         
  17   4   5         83.28         82.87         2.01 o                         
  18   4   5          0.54          0.53         0.84 o                         
  19   4   5          0.02          0.32         1.10 o                         
 -23   5   5          0.48         -0.61         1.26 o                         
 -22   5   5         74.85         78.33         1.45 o                         
 -21   5   5         85.61         82.28         1.47 o                         
 -20   5   5         10.57          9.43         0.74 o                         
 -19   5   5         36.29         35.79         0.96 o                         
 -18   5   5         25.46         25.84         0.86 o                         
 -17   5   5        489.34        483.39         3.52 o                         
 -16   5   5         52.56         52.89         0.89 o                         
 -15   5   5         48.43         48.57         0.88 o                         
 -14   5   5         12.10         12.57         0.46 o                         
 -13   5   5        743.30        728.39         4.12 o                         
 -12   5   5        423.96        417.81         2.54 o                         
 -11   5   5        157.23        159.24         1.52 o                         
 -10   5   5         84.58         83.94         0.84 o                         
  -9   5   5       1116.25       1043.73         5.03 o                         
  -8   5   5          8.23         13.62         0.36 o                         
  -7   5   5         68.44         68.49         0.61 o                         
  -6   5   5        659.32        699.34         3.41 o                         
  -5   5   5        573.83        503.80         2.57 o                         
  -4   5   5        113.30        101.08         0.82 o                         
  -3   5   5        118.51         82.83         0.73 o                         
  -2   5   5         76.28         60.88         0.57 o                         
  -1   5   5        223.96        255.82         1.40 o                         
   0   5   5          4.38          9.23         0.28 o                         
   1   5   5          2.61          4.27         0.23 o                         
   2   5   5         56.84         61.01         0.70 o                         
   3   5   5        762.47        740.84         3.76 o                         
   4   5   5        102.01         94.24         0.91 o                         
   5   5   5         96.61         99.77         0.88 o                         
   6   5   5        264.12        279.88         1.82 o                         
   7   5   5        260.52        245.31         1.70 o                         
   8   5   5         11.03          8.67         0.37 o                         
   9   5   5        502.04        467.60         3.23 o                         
  10   5   5          7.81          7.15         0.51 o                         
  11   5   5          4.29          4.12         0.46 o                         
  12   5   5        267.97        280.29         2.48 o                         
  13   5   5         74.51         75.97         1.47 o                         
  14   5   5          2.26          1.92         0.62 o                         
  15   5   5         65.96         65.68         1.25 o                         
  16   5   5         13.76         13.00         0.84 o                         
  17   5   5          8.92          8.26         0.78 o                         
  18   5   5         26.03         23.20         0.98 o                         
  19   5   5         13.29         10.94         2.62 o                         
 -23   6   5          6.10          3.40         2.97 o                         
 -22   6   5          3.71          3.41         0.78 o                         
 -21   6   5         14.47         14.28         0.85 o                         
 -20   6   5        195.17        193.17         2.15 o                         
 -19   6   5          7.60          9.08         0.77 o                         
 -18   6   5          4.54          4.29         0.66 o                         
 -17   6   5         69.51         71.92         1.13 o                         
 -16   6   5          8.31          7.79         0.57 o                         
 -15   6   5        228.92        226.31         2.11 o                         
 -14   6   5         46.36         49.62         0.83 o                         
 -13   6   5        123.38        117.25         1.20 o                         
 -12   6   5         75.30         77.07         0.93 o                         
 -11   6   5        408.63        399.37         2.55 o                         
 -10   6   5        139.52        158.85         1.68 o                         
  -9   6   5         26.47         28.33         0.51 o                         
  -8   6   5        139.39        166.73         1.27 o                         
  -7   6   5         70.81         75.12         0.79 o                         
  -6   6   5        968.85        838.08         3.94 o                         
  -5   6   5        262.59        227.86         1.43 o                         
  -4   6   5        320.01        305.50         1.69 o                         
  -3   6   5         22.18         14.75         0.33 o                         
  -2   6   5          0.76          0.39         0.24 o                         
  -1   6   5       1243.38       1170.92         5.03 o                         
   0   6   5        199.84        195.98         1.23 o                         
   1   6   5         23.29         24.06         0.36 o                         
   2   6   5        589.99        550.45         2.73 o                         
   3   6   5          1.29          1.84         0.23 o                         
   4   6   5         10.66         11.65         0.30 o                         
   5   6   5        357.71        340.07         2.06 o                         
   6   6   5         50.19         45.58         0.63 o                         
   7   6   5          6.81          6.02         0.32 o                         
   8   6   5        112.00        105.09         1.78 o                         
   9   6   5         23.88         28.12         0.70 o                         
  10   6   5          5.35          6.61         0.55 o                         
  11   6   5        231.06        223.67         2.04 o                         
  12   6   5          3.18          3.04         0.57 o                         
  13   6   5        277.42        281.36         2.56 o                         
  14   6   5         17.19         16.57         0.86 o                         
  15   6   5          0.02         -0.29         0.68 o                         
  16   6   5          6.84          7.19         0.76 o                         
  17   6   5          0.24          0.06         0.74 o                         
  18   6   5          4.15          3.66         0.80 o                         
  19   6   5          2.59          1.61         3.17 o                         
 -23   7   5         11.37         11.62         3.40 o                         
 -22   7   5          1.61          1.36         1.05 o                         
 -21   7   5         30.41         30.51         1.00 o                         
 -20   7   5         12.61         12.00         0.81 o                         
 -19   7   5        513.78        531.27         4.07 o                         
 -18   7   5          0.25          0.31         0.69 o                         
 -17   7   5        122.21        125.73         1.50 o                         
 -16   7   5        285.05        287.22         2.37 o                         
 -15   7   5        117.06        124.38         1.45 o                         
 -14   7   5         25.06         24.33         0.65 o                         
 -13   7   5        434.16        429.84         2.91 o                         
 -12   7   5         97.04         99.90         1.16 o                         
 -11   7   5         14.22         13.19         0.48 o                         
 -10   7   5        621.19        582.89         3.46 o                         
  -9   7   5         82.52         89.60         0.97 o                         
  -8   7   5          9.30          5.25         0.32 o                         
  -7   7   5         51.08         45.68         0.66 o                         
  -6   7   5         29.15         56.74         0.69 o                         
  -5   7   5        367.59        343.65         1.92 o                         
  -4   7   5          2.16          7.04         0.28 o                         
  -3   7   5         71.55         54.66         0.55 o                         
  -2   7   5        101.57         96.50         0.88 o                         
  -1   7   5        156.84        167.32         1.44 o                         
   0   7   5         96.33         97.12         1.02 o                         
   1   7   5        268.98        258.82         1.61 o                         
   2   7   5        418.65        398.25         2.29 o                         
   3   7   5        333.70        360.14         2.06 o                         
   4   7   5          0.87          2.04         0.24 o                         
   5   7   5        907.60        925.75         4.69 o                         
   6   7   5        261.23        243.93         2.00 o                         
   7   7   5         74.44         70.30         0.98 o                         
   8   7   5          3.67          3.09         0.36 o                         
   9   7   5        493.19        495.04         3.22 o                         
  10   7   5        418.63        403.54         2.87 o                         
  11   7   5          8.19          9.72         0.63 o                         
  12   7   5          2.14          2.34         0.54 o                         
  13   7   5        403.12        405.32         3.34 o                         
  14   7   5        166.16        175.64         1.93 o                         
  15   7   5         11.01         11.60         0.79 o                         
  16   7   5         66.29         63.52         1.24 o                         
  17   7   5         49.28         47.98         1.50 o                         
  18   7   5         30.36         27.94         1.36 o                         
  19   7   5          1.17          0.69         2.69 o                         
 -22   8   5         58.82         65.33         2.27 o                         
 -21   8   5          0.02         -0.11         0.75 o                         
 -20   8   5         93.29         95.72         1.59 o                         
 -19   8   5         46.93         44.17         1.11 o                         
 -18   8   5         92.79         94.88         2.00 o                         
 -17   8   5         59.64         63.21         1.13 o                         
 -16   8   5          0.34          0.71         0.54 o                         
 -15   8   5        449.87        453.73         3.23 o                         
 -14   8   5          1.33          2.13         0.48 o                         
 -13   8   5          1.38          1.03         0.45 o                         
 -12   8   5          2.83          4.00         0.47 o                         
 -11   8   5         13.50         11.22         0.53 o                         
 -10   8   5        241.36        249.48         2.00 o                         
  -9   8   5         23.73         27.87         0.71 o                         
  -8   8   5         10.05         11.90         0.44 o                         
  -7   8   5         79.68         83.31         0.88 o                         
  -6   8   5        260.72        226.83         1.71 o                         
  -5   8   5          4.66          3.80         0.28 o                         
  -4   8   5        398.59        365.64         2.39 o                         
  -3   8   5         73.42         74.70         0.70 o                         
  -2   8   5        191.47        201.27         1.31 o                         
  -1   8   5         11.24         12.72         0.40 o                         
   0   8   5        515.96        511.81         2.83 o                         
   1   8   5          0.64          1.26         0.29 o                         
   2   8   5        212.44        203.82         1.41 o                         
   3   8   5          9.71         10.50         0.39 o                         
   4   8   5        146.46        139.51         1.18 o                         
   5   8   5         95.34         96.66         1.03 o                         
   6   8   5          7.01          6.18         0.45 o                         
   7   8   5         80.27         80.84         1.21 o                         
   8   8   5         22.30         23.41         0.61 o                         
   9   8   5        134.48        136.94         1.37 o                         
  10   8   5         64.59         64.47         1.13 o                         
  11   8   5         32.66         31.49         0.79 o                         
  12   8   5        402.17        411.87         3.07 o                         
  13   8   5        102.80        107.77         1.64 o                         
  14   8   5         68.69         74.72         1.26 o                         
  15   8   5         10.11          9.59         0.75 o                         
  16   8   5          0.99          1.31         0.80 o                         
  17   8   5         86.44         87.40         1.51 o                         
  18   8   5         31.20         29.01         2.11 o                         
 -22   9   5          2.04          1.89         1.80 o                         
 -21   9   5         40.15         38.37         1.26 o                         
 -20   9   5        372.87        382.62         3.52 o                         
 -19   9   5        311.73        309.68         3.24 o                         
 -18   9   5          1.47          2.22         0.70 o                         
 -17   9   5         53.17         48.79         1.23 o                         
 -16   9   5        128.17        124.30         1.47 o                         
 -15   9   5         94.29         99.49         1.28 o                         
 -14   9   5        184.55        193.03         1.73 o                         
 -13   9   5        204.77        219.11         1.97 o                         
 -12   9   5          2.19          1.71         0.46 o                         
 -11   9   5        129.87        130.51         1.38 o                         
 -10   9   5         69.53         62.74         0.97 o                         
  -9   9   5        253.84        264.37         2.15 o                         
  -8   9   5        465.95        472.94         3.00 o                         
  -7   9   5         26.17         23.34         0.57 o                         
  -6   9   5         93.91         94.24         1.16 o                         
  -5   9   5        147.55        160.50         1.36 o                         
  -4   9   5         33.70         32.96         0.61 o                         
  -3   9   5         53.75         55.90         0.66 o                         
  -2   9   5        756.77        743.74         3.88 o                         
  -1   9   5        244.51        247.78         1.47 o                         
   0   9   5          1.48          1.25         0.25 o                         
   1   9   5         28.73         28.38         0.49 o                         
   2   9   5        530.78        520.82         3.01 o                         
   3   9   5        505.50        501.13         2.96 o                         
   4   9   5         60.88         62.57         0.75 o                         
   5   9   5        916.48        928.07         4.99 o                         
   6   9   5         24.05         24.29         0.62 o                         
   7   9   5         12.58         11.04         0.53 o                         
   8   9   5          2.30          2.17         0.47 o                         
   9   9   5        248.43        249.27         2.15 o                         
  10   9   5        719.48        721.24         4.46 o                         
  11   9   5          3.48          4.51         0.56 o                         
  12   9   5         33.59         35.86         0.86 o                         
  13   9   5        335.45        338.75         2.74 o                         
  14   9   5        376.71        401.39         3.25 o                         
  15   9   5          0.08         -0.31         0.67 o                         
  16   9   5         79.01         84.69         1.70 o                         
  17   9   5         48.14         50.59         1.46 o                         
 -21  10   5         36.69         35.65         2.14 o                         
 -20  10   5        183.41        189.50         2.17 o                         
 -19  10   5          2.91          2.71         0.74 o                         
 -18  10   5         99.27        104.73         1.52 o                         
 -17  10   5         40.64         37.27         0.96 o                         
 -16  10   5         38.25         41.25         0.97 o                         
 -15  10   5         21.44         20.96         0.82 o                         
 -14  10   5          3.09          2.78         0.53 o                         
 -13  10   5        355.71        359.78         2.68 o                         
 -12  10   5          8.54          8.80         0.55 o                         
 -11  10   5          1.10          1.57         0.47 o                         
 -10  10   5         41.11         39.47         0.84 o                         
  -9  10   5         27.94         27.55         0.73 o                         
  -8  10   5         45.56         44.69         0.72 o                         
  -7  10   5         16.33         15.08         0.56 o                         
  -6  10   5         78.64         69.34         1.50 o                         
  -5  10   5         11.61         14.13         0.49 o                         
  -4  10   5         37.43         35.71         0.67 o                         
  -3  10   5          4.44          5.03         0.34 o                         
  -2  10   5         61.26         62.22         0.82 o                         
  -1  10   5        181.05        181.93         1.42 o                         
   0  10   5         64.98         69.58         0.82 o                         
   1  10   5        414.18        409.50         2.57 o                         
   2  10   5         49.82         50.22         0.75 o                         
   3  10   5        163.88        167.93         1.40 o                         
   4  10   5        196.46        200.17         1.55 o                         
   5  10   5         10.32          9.09         0.46 o                         
   6  10   5        252.83        262.80         2.05 o                         
   7  10   5        129.18        127.10         1.33 o                         
   8  10   5          1.03          0.98         0.48 o                         
   9  10   5         60.07         63.20         1.16 o                         
  10  10   5          0.11          0.31         0.52 o                         
  11  10   5         25.83         22.83         0.77 o                         
  12  10   5        454.17        464.14         3.41 o                         
  13  10   5        375.59        388.07         3.03 o                         
  14  10   5        329.80        352.25         2.99 o                         
  15  10   5          0.19          0.77         0.70 o                         
  16  10   5          0.92          1.02         0.78 o                         
  17  10   5         15.27         15.33         1.73 o                         
 -21  11   5         82.77         88.69         4.12 o                         
 -20  11   5         17.23         19.21         1.12 o                         
 -19  11   5          9.43         10.09         0.79 o                         
 -18  11   5          1.18         -0.10         0.67 o                         
 -17  11   5        116.11        115.64         1.53 o                         
 -16  11   5        138.55        146.78         1.65 o                         
 -15  11   5         46.54         46.51         0.99 o                         
 -14  11   5          2.42          1.79         0.57 o                         
 -13  11   5        378.53        402.03         2.92 o                         
 -12  11   5        523.11        511.39         3.46 o                         
 -11  11   5         17.11         18.77         0.69 o                         
 -10  11   5        227.52        224.41         2.01 o                         
  -9  11   5        226.80        217.23         2.07 o                         
  -8  11   5         94.55         98.14         1.27 o                         
  -7  11   5          0.26          1.15         0.38 o                         
  -6  11   5        399.68        383.52         2.57 o                         
  -5  11   5        633.56        627.29         4.47 o                         
  -4  11   5         85.19         80.66         1.30 o                         
  -3  11   5         14.67         13.51         0.52 o                         
  -2  11   5         59.02         51.02         1.16 o                         
  -1  11   5        208.32        211.95         1.66 o                         
   0  11   5         95.64        102.23         1.08 o                         
   1  11   5          1.09          1.05         0.31 o                         
   2  11   5        214.01        215.69         1.62 o                         
   3  11   5        100.76        102.97         1.10 o                         
   4  11   5          4.05          3.86         0.46 o                         
   5  11   5          0.14          0.47         0.45 o                         
   6  11   5        305.93        317.86         2.80 o                         
   7  11   5        439.48        442.95         3.22 o                         
   8  11   5          0.01          0.02         0.52 o                         
   9  11   5        139.24        144.16         1.65 o                         
  10  11   5         98.80         99.95         1.67 o                         
  11  11   5          0.00          0.22         0.59 o                         
  12  11   5        227.60        229.35         2.21 o                         
  13  11   5          1.31          1.79         0.69 o                         
  14  11   5          4.01          2.71         0.74 o                         
  15  11   5          0.00          0.48         0.74 o                         
  16  11   5          7.45          8.46         1.17 o                         
 -20  12   5         29.14         29.09         2.86 o                         
 -19  12   5          0.25          0.45         0.82 o                         
 -18  12   5          3.06          2.46         0.76 o                         
 -17  12   5         80.92         80.85         1.59 o                         
 -16  12   5        109.61        105.61         1.58 o                         
 -15  12   5         81.99         82.09         1.26 o                         
 -14  12   5         18.24         21.20         0.75 o                         
 -13  12   5        123.43        130.33         1.41 o                         
 -12  12   5          9.05          8.56         0.60 o                         
 -11  12   5         23.21         22.23         0.70 o                         
 -10  12   5          5.33          4.75         0.53 o                         
  -9  12   5          6.55          4.74         0.50 o                         
  -8  12   5         79.14         81.50         1.04 o                         
  -7  12   5         28.16         25.82         0.59 o                         
  -6  12   5         56.58         56.93         0.81 o                         
  -5  12   5         32.56         32.14         0.64 o                         
  -4  12   5        173.12        172.30         1.51 o                         
  -3  12   5         24.74         25.32         0.65 o                         
  -2  12   5         28.36         29.04         0.63 o                         
  -1  12   5         10.44         10.64         0.44 o                         
   0  12   5        290.62        299.23         2.25 o                         
   1  12   5         11.56         12.37         0.54 o                         
   2  12   5        188.08        198.12         1.61 o                         
   3  12   5         16.65         15.44         0.54 o                         
   4  12   5         16.83         16.86         0.58 o                         
   5  12   5         98.16         98.89         1.32 o                         
   6  12   5         72.27         79.18         1.16 o                         
   7  12   5         79.16         83.57         1.21 o                         
   8  12   5          0.43          0.93         0.55 o                         
   9  12   5         15.23         15.23         0.71 o                         
  10  12   5         98.01         98.09         1.49 o                         
  11  12   5         26.76         24.74         0.89 o                         
  12  12   5         65.71         63.76         1.26 o                         
  13  12   5          6.72          5.49         0.76 o                         
  14  12   5        168.38        166.84         2.18 o                         
  15  12   5         58.38         56.07         1.65 o                         
  16  12   5          9.36          9.21         1.77 o                         
 -19  13   5          9.16         10.07         1.30 o                         
 -18  13   5         15.06         14.17         0.93 o                         
 -17  13   5         30.28         29.09         1.03 o                         
 -16  13   5         38.63         38.66         1.05 o                         
 -15  13   5          0.07         -0.21         0.63 o                         
 -14  13   5          0.25          0.13         0.61 o                         
 -13  13   5        182.89        187.79         1.79 o                         
 -12  13   5        168.64        173.99         1.75 o                         
 -11  13   5         71.76         79.11         1.25 o                         
 -10  13   5          7.45          5.62         0.56 o                         
  -9  13   5        237.51        234.81         2.02 o                         
  -8  13   5        128.31        133.10         1.36 o                         
  -7  13   5         21.36         25.25         0.66 o                         
  -6  13   5        294.41        302.06         2.18 o                         
  -5  13   5         23.32         19.90         0.56 o                         
  -4  13   5         17.31         17.43         0.62 o                         
  -3  13   5         14.74         15.58         0.62 o                         
  -2  13   5         47.09         45.11         1.05 o                         
  -1  13   5         22.49         22.81         0.64 o                         
   0  13   5         47.90         49.90         1.12 o                         
   1  13   5          2.45          1.75         0.45 o                         
   2  13   5        215.33        223.40         1.83 o                         
   3  13   5        119.59        120.76         1.29 o                         
   4  13   5         74.23         77.26         1.12 o                         
   5  13   5         31.69         35.61         0.92 o                         
   6  13   5        193.87        188.73         2.10 o                         
   7  13   5         66.49         70.15         1.18 o                         
   8  13   5         93.62         95.95         1.45 o                         
   9  13   5         75.60         78.28         1.53 o                         
  10  13   5          6.66          7.95         0.74 o                         
  11  13   5         12.01         11.53         0.79 o                         
  12  13   5        103.33        100.50         1.58 o                         
  13  13   5          0.43          0.66         0.78 o                         
  14  13   5          0.15          0.55         0.81 o                         
  15  13   5          4.89          2.69         1.41 o                         
 -18  14   5          0.85         -0.22         1.10 o                         
 -17  14   5          8.85          6.84         0.82 o                         
 -16  14   5         17.73         17.57         0.91 o                         
 -15  14   5        227.50        224.08         2.38 o                         
 -14  14   5         10.36         10.56         0.76 o                         
 -13  14   5          7.03          6.70         0.63 o                         
 -12  14   5          4.32          3.69         0.59 o                         
 -11  14   5          2.64          2.30         0.56 o                         
 -10  14   5        255.61        258.69         2.86 o                         
  -9  14   5          2.82          2.43         0.52 o                         
  -8  14   5         28.20         29.08         0.72 o                         
  -7  14   5        326.13        326.51         2.49 o                         
  -6  14   5        456.46        454.22         3.74 o                         
  -5  14   5         32.47         29.06         0.78 o                         
  -4  14   5        583.69        577.48         4.25 o                         
  -3  14   5          4.38          3.80         0.60 o                         
  -2  14   5         72.59         70.28         1.18 o                         
  -1  14   5          3.45          4.28         0.53 o                         
   0  14   5        275.60        274.38         2.81 o                         
   1  14   5         14.89         13.74         0.66 o                         
   2  14   5         11.11          9.82         0.59 o                         
   3  14   5          1.11          0.73         0.50 o                         
   4  14   5         43.89         41.07         0.93 o                         
   5  14   5         43.47         45.02         0.99 o                         
   6  14   5          0.43          0.42         0.61 o                         
   7  14   5         27.83         29.96         0.96 o                         
   8  14   5         18.03         18.60         0.89 o                         
   9  14   5         33.78         33.05         1.18 o                         
  10  14   5         58.80         54.78         1.33 o                         
  11  14   5        104.22        102.69         1.72 o                         
  12  14   5         41.27         43.25         1.25 o                         
  13  14   5        165.77        168.66         2.39 o                         
  14  14   5          4.42          3.67         1.28 o                         
 -18  15   5          2.99          1.09         2.83 o                         
 -17  15   5          0.02          0.28         1.46 o                         
 -16  15   5         20.37         17.20         1.07 o                         
 -15  15   5          0.01          0.12         0.76 o                         
 -14  15   5        130.05        131.04         1.78 o                         
 -13  15   5         12.58         12.23         0.81 o                         
 -12  15   5         11.01         12.35         0.79 o                         
 -11  15   5          2.30          1.87         0.63 o                         
 -10  15   5         47.00         45.90         1.08 o                         
  -9  15   5         13.94         13.56         0.73 o                         
  -8  15   5        126.20        126.61         1.65 o                         
  -7  15   5          1.62          1.94         0.60 o                         
  -6  15   5         51.48         49.86         1.07 o                         
  -5  15   5         15.25         13.72         0.82 o                         
  -4  15   5         97.93        102.63         1.46 o                         
  -3  15   5          4.41          5.79         0.62 o                         
  -2  15   5        564.87        574.96         4.12 o                         
  -1  15   5         83.92         81.96         1.34 o                         
   0  15   5         65.99         66.00         1.54 o                         
   1  15   5        191.80        195.07         2.12 o                         
   2  15   5        113.35        114.25         1.60 o                         
   3  15   5          3.09          3.40         0.56 o                         
   4  15   5         29.32         25.63         0.83 o                         
   5  15   5         57.64         59.76         1.14 o                         
   6  15   5         33.02         30.78         0.94 o                         
   7  15   5         76.50         75.12         1.91 o                         
   8  15   5         28.14         28.80         1.03 o                         
   9  15   5          0.04         -0.77         0.77 o                         
  10  15   5         36.22         34.02         1.09 o                         
  11  15   5         48.44         48.47         1.31 o                         
  12  15   5          6.65          6.90         0.94 o                         
  13  15   5         48.49         47.38         2.30 o                         
 -16  16   5          2.03          2.04         2.08 o                         
 -15  16   5         82.81         84.73         1.71 o                         
 -14  16   5          9.26          8.37         0.92 o                         
 -13  16   5         28.03         30.27         1.21 o                         
 -12  16   5         66.10         62.49         1.37 o                         
 -11  16   5        131.51        137.73         1.89 o                         
 -10  16   5         26.91         25.06         1.01 o                         
  -9  16   5         21.83         20.12         0.94 o                         
  -8  16   5          1.33          1.60         0.70 o                         
  -7  16   5        205.91        213.25         2.36 o                         
  -6  16   5        210.56        218.36         2.50 o                         
  -5  16   5        144.50        144.36         1.98 o                         
  -4  16   5        189.71        203.32         2.33 o                         
  -3  16   5          0.70          1.34         0.68 o                         
  -2  16   5         80.49         84.74         1.35 o                         
  -1  16   5         87.13         87.73         1.65 o                         
   0  16   5         25.29         23.93         1.06 o                         
   1  16   5        576.39        554.16         4.94 o                         
   2  16   5        141.27        144.76         2.10 o                         
   3  16   5        396.79        388.11         3.88 o                         
   4  16   5         54.24         56.66         1.26 o                         
   5  16   5          0.74          0.39         0.66 o                         
   6  16   5          0.29         -0.07         0.69 o                         
   7  16   5         30.07         26.70         1.03 o                         
   8  16   5         65.76         65.74         1.48 o                         
   9  16   5         20.00         21.83         1.10 o                         
  10  16   5         23.87         22.60         1.08 o                         
  11  16   5         77.58         74.55         1.77 o                         
  12  16   5         37.11         38.46         4.21 o                         
 -15  17   5          2.26          2.47         1.64 o                         
 -14  17   5          0.37          0.94         1.15 o                         
 -13  17   5         15.27         14.45         0.97 o                         
 -12  17   5         55.98         54.86         1.46 o                         
 -11  17   5         91.74         93.33         1.74 o                         
 -10  17   5        202.40        214.06         2.63 o                         
  -9  17   5         13.81         13.18         0.99 o                         
  -8  17   5          8.55          9.15         0.91 o                         
  -7  17   5         42.81         39.39         1.32 o                         
  -6  17   5          0.84          0.73         0.77 o                         
  -5  17   5        261.47        256.08         4.02 o                         
  -4  17   5         75.13         77.53         2.11 o                         
  -3  17   5          4.27          4.84         0.77 o                         
  -2  17   5        132.01        135.20         1.88 o                         
  -1  17   5        230.09        227.66         2.69 o                         
   0  17   5          0.01          0.74         0.76 o                         
   1  17   5        477.36        452.68         4.32 o                         
   2  17   5         25.42         25.66         1.18 o                         
   3  17   5        120.61        110.95         1.99 o                         
   4  17   5         45.84         46.51         1.31 o                         
   5  17   5         40.26         43.82         1.46 o                         
   6  17   5        152.34        150.17         2.53 o                         
   7  17   5          7.77          8.94         0.89 o                         
   8  17   5          0.48          0.42         0.84 o                         
   9  17   5          0.40          2.08         0.88 o                         
  10  17   5         62.59         62.49         4.41 o                         
 -14  18   5        102.09         95.22         5.74 o                         
 -13  18   5          5.45          4.82         1.55 o                         
 -12  18   5         35.93         35.30         1.52 o                         
 -11  18   5        280.48        290.38         3.07 o                         
 -10  18   5        162.59        173.32         2.29 o                         
  -9  18   5         49.47         46.76         1.34 o                         
  -8  18   5         23.30         22.34         1.17 o                         
  -7  18   5         31.55         34.62         1.21 o                         
  -6  18   5         41.28         38.66         1.66 o                         
  -5  18   5         50.41         52.66         1.88 o                         
  -4  18   5         29.87         30.79         1.18 o                         
  -3  18   5         75.38         77.18         1.93 o                         
  -2  18   5         16.90         15.02         1.03 o                         
  -1  18   5          5.38          3.71         0.85 o                         
   0  18   5         18.64         19.65         1.04 o                         
   1  18   5        332.25        328.85         3.59 o                         
   2  18   5         42.93         44.75         1.51 o                         
   3  18   5        353.30        351.23         3.94 o                         
   4  18   5          1.87          3.29         0.96 o                         
   5  18   5         25.71         23.83         1.11 o                         
   6  18   5          0.03          0.25         0.84 o                         
   7  18   5         53.32         53.08         1.44 o                         
   8  18   5         71.62         68.68         1.91 o                         
   9  18   5         68.89         65.61         3.16 o                         
 -12  19   5         71.55         68.33         5.20 o                         
 -11  19   5        123.13        115.07         4.86 o                         
 -10  19   5         87.67         94.47         2.46 o                         
  -9  19   5        254.28        261.56         3.02 o                         
  -8  19   5          7.90          7.66         0.89 o                         
  -7  19   5         12.91         13.42         0.96 o                         
  -6  19   5          3.06          2.86         0.88 o                         
  -5  19   5        146.29        146.11         2.40 o                         
  -4  19   5         12.27         11.22         0.98 o                         
  -3  19   5          0.54          0.29         0.87 o                         
  -2  19   5          3.68          3.72         0.91 o                         
  -1  19   5         89.85         86.76         2.22 o                         
   0  19   5         17.72         16.21         1.10 o                         
   1  19   5          0.01          0.39         0.93 o                         
   2  19   5          1.33          1.41         0.97 o                         
   3  19   5         87.47         89.28         2.03 o                         
   4  19   5         82.05         77.52         1.93 o                         
   5  19   5          6.25          3.54         1.02 o                         
   6  19   5         64.06         58.72         2.20 o                         
   7  19   5         70.15         53.62         4.80 o                         
 -10  20   5          8.99          8.97         3.35 o                         
  -9  20   5         25.06         24.20         2.75 o                         
  -8  20   5         25.42         24.84         2.15 o                         
  -7  20   5         77.42         78.38         2.62 o                         
  -6  20   5          0.02         -0.49         1.09 o                         
  -5  20   5          5.03          5.11         0.92 o                         
  -4  20   5        107.08        104.30         1.97 o                         
  -3  20   5          4.82          5.09         0.93 o                         
  -2  20   5          0.02          1.07         0.90 o                         
  -1  20   5         36.10         35.82         1.47 o                         
   0  20   5          0.30          0.03         0.95 o                         
   1  20   5         78.43         81.58         1.85 o                         
   2  20   5          7.41          4.78         1.11 o                         
   3  20   5          6.54          6.81         1.84 o                         
  -2  21   5         14.91         17.49         3.32 o                         
  -1  21   5         32.33         25.97         3.82 o                         
   0  21   5         18.26         14.91         3.58 o                         
 -22   0   6          1.37          1.02         1.24 o                         
 -21   0   6         39.08         38.12         1.75 o                         
 -20   0   6         29.41         28.23         1.57 o                         
 -19   0   6        127.54        127.92         2.39 o                         
 -18   0   6          7.36          7.31         1.11 o                         
 -17   0   6        183.76        178.70         2.80 o                         
 -16   0   6         36.76         36.01         1.13 o                         
 -15   0   6         10.54          8.30         0.85 o                         
 -14   0   6          9.85          9.12         0.62 o                         
 -13   0   6        330.27        319.22         2.91 o                         
 -12   0   6        451.35        451.08         3.73 o                         
 -11   0   6        150.65        147.22         1.51 o                         
 -10   0   6        407.65        376.21         2.89 o                         
  -9   0   6        229.37        224.10         2.19 o                         
  -8   0   6       2339.92       2208.11        12.81 o                         
  -7   0   6        368.71        368.69         2.72 o                         
  -6   0   6         70.88         66.42         0.88 o                         
  -5   0   6       1306.29       1180.82         8.40 o                         
  -4   0   6        534.37        520.53         3.89 o                         
  -3   0   6        466.68        490.37         3.68 o                         
  -2   0   6       2206.78       2112.79        12.47 o                         
  -1   0   6       1377.69       1359.23         8.50 o                         
   0   0   6          8.72          8.93         0.36 o                         
   1   0   6          3.47          2.86         0.27 o                         
   2   0   6       2272.89       2220.40        12.20 o                         
   3   0   6       3390.00       3270.06        18.47 o                         
   4   0   6        698.99        705.60         4.43 o                         
   5   0   6        237.01        212.44         1.96 o                         
   6   0   6        155.37        154.59         1.60 o                         
   7   0   6         19.26         14.65         0.56 o                         
   8   0   6        282.47        276.59         2.48 o                         
   9   0   6         31.86         30.74         0.96 o                         
  10   0   6          5.87          8.12         0.71 o                         
  11   0   6        542.32        553.98         5.03 o                         
  12   0   6        120.17        119.13         2.01 o                         
  13   0   6         17.34         17.42         1.08 o                         
  14   0   6         28.99         31.95         1.48 o                         
  15   0   6         12.81         13.20         1.31 o                         
  16   0   6          0.07         -0.15         1.32 o                         
  17   0   6          2.68          1.20         1.32 o                         
  18   0   6         51.01         45.68         4.70 o                         
 -22   1   6         44.31         43.67         1.38 o                         
 -21   1   6          4.07          4.26         0.91 o                         
 -20   1   6         22.29         22.04         1.02 o                         
 -19   1   6         23.62         23.72         1.11 o                         
 -18   1   6         12.15         10.52         0.73 o                         
 -17   1   6         24.38         21.83         0.81 o                         
 -16   1   6         28.69         30.84         0.77 o                         
 -15   1   6         18.83         19.27         0.59 o                         
 -14   1   6          5.01          5.25         0.41 o                         
 -13   1   6         49.16         51.67         0.67 o                         
 -12   1   6         14.61         16.20         0.43 o                         
 -11   1   6         97.37         96.82         0.88 o                         
 -10   1   6         20.44         22.34         0.39 o                         
  -9   1   6         78.38         78.31         0.75 o                         
  -8   1   6          9.28          8.11         0.30 o                         
  -7   1   6         53.53         42.73         0.54 o                         
  -6   1   6        127.44        108.66         0.89 o                         
  -5   1   6         18.07         15.37         0.34 o                         
  -4   1   6        177.62        158.76         1.05 o                         
  -3   1   6         11.63         10.84         0.30 o                         
  -2   1   6        121.28        117.59         0.83 o                         
  -1   1   6        253.98        243.64         1.53 o                         
   0   1   6        110.22        102.99         0.86 o                         
   1   1   6         13.12         12.69         0.36 o                         
   2   1   6        452.53        450.93         2.28 o                         
   3   1   6        699.72        685.17         3.20 o                         
   4   1   6          9.60         10.98         0.28 o                         
   5   1   6          5.51          6.50         0.30 o                         
   6   1   6         46.21         41.67         0.66 o                         
   7   1   6         22.38         22.46         0.49 o                         
   8   1   6         46.17         41.53         0.64 o                         
   9   1   6          8.16          8.19         0.44 o                         
  10   1   6         75.92         69.05         0.94 o                         
  11   1   6         28.65         25.33         0.65 o                         
  12   1   6          8.65         10.54         0.58 o                         
  13   1   6         80.46         82.25         1.67 o                         
  14   1   6        135.09        141.90         1.84 o                         
  15   1   6         20.65         17.45         0.96 o                         
  16   1   6         15.35         15.91         1.04 o                         
  17   1   6         18.65         19.38         1.21 o                         
  18   1   6          0.96          1.18         2.84 o                         
 -22   2   6          0.03         -0.77         1.01 o                         
 -21   2   6          0.30          0.27         0.91 o                         
 -20   2   6         42.59         41.75         1.49 o                         
 -19   2   6         66.85         66.81         1.32 o                         
 -18   2   6         31.27         29.61         0.95 o                         
 -17   2   6          3.67          3.08         0.59 o                         
 -16   2   6         23.80         20.73         0.65 o                         
 -15   2   6        547.64        552.50         3.42 o                         
 -14   2   6        143.25        146.50         1.22 o                         
 -13   2   6         15.11         15.49         0.48 o                         
 -12   2   6        385.85        389.67         2.42 o                         
 -11   2   6        300.66        290.80         1.89 o                         
 -10   2   6         12.08         12.65         0.38 o                         
  -9   2   6        501.34        472.40         2.47 o                         
  -8   2   6        254.00        245.53         1.46 o                         
  -7   2   6        240.36        251.96         1.51 o                         
  -6   2   6          0.24          0.61         0.26 o                         
  -5   2   6        395.39        393.05         2.10 o                         
  -4   2   6       1023.37        956.89         4.60 o                         
  -3   2   6         96.13        103.93         0.81 o                         
  -2   2   6        159.10        135.18         0.93 o                         
  -1   2   6        273.19        274.81         1.58 o                         
   0   2   6         12.11         14.18         0.36 o                         
   1   2   6        106.11        109.62         0.88 o                         
   2   2   6         22.11         22.56         0.42 o                         
   3   2   6        943.66        923.39         4.47 o                         
   4   2   6        268.17        263.69         1.52 o                         
   5   2   6        130.12        122.15         1.00 o                         
   6   2   6         39.57         43.01         0.70 o                         
   7   2   6        150.07        158.33         1.23 o                         
   8   2   6        223.91        213.69         1.64 o                         
   9   2   6         25.47         22.49         0.57 o                         
  10   2   6         77.60         77.57         0.94 o                         
  11   2   6        283.46        281.11         2.24 o                         
  12   2   6         80.16         79.79         1.17 o                         
  13   2   6        235.54        246.87         2.53 o                         
  14   2   6        178.74        185.53         2.08 o                         
  15   2   6         15.65         14.96         1.00 o                         
  16   2   6          0.23          0.25         0.88 o                         
  17   2   6          0.46          0.18         0.92 o                         
  18   2   6         67.46         69.43         3.81 o                         
 -22   3   6         51.20         47.23         1.47 o                         
 -21   3   6         16.33         14.36         1.00 o                         
 -20   3   6          0.57          0.40         0.77 o                         
 -19   3   6          4.45          5.30         0.79 o                         
 -18   3   6         17.94         17.75         0.91 o                         
 -17   3   6         27.82         28.62         0.88 o                         
 -16   3   6         10.94         10.39         0.57 o                         
 -15   3   6         11.26         14.42         0.58 o                         
 -14   3   6         49.83         55.91         0.80 o                         
 -13   3   6         24.01         28.64         0.56 o                         
 -12   3   6          0.35          0.38         0.34 o                         
 -11   3   6         57.69         57.04         0.78 o                         
 -10   3   6         63.10         65.50         0.85 o                         
  -9   3   6          4.55          2.57         0.28 o                         
  -8   3   6        135.15        141.17         1.03 o                         
  -7   3   6        340.39        298.24         1.76 o                         
  -6   3   6        352.28        309.44         1.94 o                         
  -5   3   6         93.49         82.11         0.82 o                         
  -4   3   6         63.40         45.90         0.55 o                         
  -3   3   6         20.51         19.12         0.43 o                         
  -2   3   6         51.38         43.39         0.55 o                         
  -1   3   6        757.78        741.34         3.96 o                         
   0   3   6         23.89         22.10         0.53 o                         
   1   3   6          0.07          0.23         0.28 o                         
   2   3   6        220.92        228.69         1.66 o                         
   3   3   6        295.84        276.60         2.18 o                         
   4   3   6         37.77         42.96         0.60 o                         
   5   3   6         42.88         39.51         0.76 o                         
   6   3   6        144.02        136.08         1.20 o                         
   7   3   6          0.17         -0.12         0.36 o                         
   8   3   6          8.37          7.04         0.42 o                         
   9   3   6          2.07          1.71         0.44 o                         
  10   3   6          0.01         -0.14         0.50 o                         
  11   3   6         74.31         73.67         1.13 o                         
  12   3   6         72.13         68.34         1.12 o                         
  13   3   6         95.57         97.32         1.55 o                         
  14   3   6          1.25          1.84         0.72 o                         
  15   3   6         33.41         33.26         1.02 o                         
  16   3   6         24.34         22.62         0.99 o                         
  17   3   6          1.16          0.97         0.93 o                         
  18   3   6          9.17          7.39         3.04 o                         
 -22   4   6         50.12         49.15         1.97 o                         
 -21   4   6         69.70         71.19         1.62 o                         
 -20   4   6         13.84         14.33         0.95 o                         
 -19   4   6        281.14        281.56         2.97 o                         
 -18   4   6         66.64         66.97         1.32 o                         
 -17   4   6        112.72        116.86         2.19 o                         
 -16   4   6         50.15         48.97         0.88 o                         
 -15   4   6        869.96        884.77         5.09 o                         
 -14   4   6        189.27        194.64         1.64 o                         
 -13   4   6         95.54        103.52         1.12 o                         
 -12   4   6         32.41         31.04         0.66 o                         
 -11   4   6        154.04        152.13         1.25 o                         
 -10   4   6         17.72         20.59         0.49 o                         
  -9   4   6         17.93         19.02         0.47 o                         
  -8   4   6         73.65         85.51         0.81 o                         
  -7   4   6        376.68        393.27         2.22 o                         
  -6   4   6         20.46         17.44         0.41 o                         
  -5   4   6          1.16          5.38         0.32 o                         
  -4   4   6        654.97        591.76         3.19 o                         
  -3   4   6         50.29         48.32         0.57 o                         
  -2   4   6          5.08          6.18         0.30 o                         
  -1   4   6         71.08         73.36         0.71 o                         
   0   4   6        179.39        179.57         1.26 o                         
   1   4   6        390.99        380.74         2.12 o                         
   2   4   6       1077.94       1046.17         5.29 o                         
   3   4   6         27.82         28.60         0.51 o                         
   4   4   6        246.09        245.52         1.74 o                         
   5   4   6         46.34         47.34         0.71 o                         
   6   4   6         96.03         97.77         1.10 o                         
   7   4   6        211.94        203.69         1.69 o                         
   8   4   6         55.32         55.14         1.02 o                         
   9   4   6         65.79         62.86         1.06 o                         
  10   4   6        413.39        414.25         3.04 o                         
  11   4   6        111.28        105.20         1.28 o                         
  12   4   6         87.53         92.94         1.88 o                         
  13   4   6         21.97         22.11         0.90 o                         
  14   4   6        450.68        477.32         3.82 o                         
  15   4   6        124.78        126.35         1.75 o                         
  16   4   6          1.73          2.17         0.79 o                         
  17   4   6         35.81         32.10         1.49 o                         
  18   4   6         25.65         22.46         4.09 o                         
 -22   5   6         23.17         20.08         4.00 o                         
 -21   5   6         42.43         45.08         1.23 o                         
 -20   5   6         28.91         30.44         1.12 o
[truncated: 150,094 more chars]
